# Supplementary material for: Stromal androgen signaling acts as tumor niches to drive prostatic basal epithelial progenitor-initiated oncogenesis
Source: Nat Commun. 2022 Nov 2;13:6552. doi: 10.1038/s41467-022-34282-w (PMC9630272; doi:10.1038/s41467-022-34282-w)
Supplement: Supplementary file 3 — Supplementary Data 1 [file 41467_2022_34282_MOESM3_ESM.xlsx]

## Sheet: Supplementary Data 1
Supplementary Data 1. DEG list from HiMyc vs HiMyc-ARKO in hMycTg+ Basal cells
	p_val	avg_log2FC	pct.1	pct.2	p_val_adj.
Gm42418	6.45953e-21	3.01357	1	0.417	6.31129e-18
Clu	1.5365e-10	2.80891	0.856	0.333	2.63375e-08
Psca	1.62614e-08	2.69502	0.516	0	1.45098e-06
Tpt1	1.34603e-24	2.48502	1	0.972	8.76757e-21
Gm26917	1.7286e-15	2.3873	0.988	0.25	5.75545e-13
S100a6	2.71972e-19	2.2426	0.999	0.889	1.71439e-16
Rps21	4.85868e-24	2.22277	1	0.889	1.58239e-20
Rps12	2.62349e-24	2.2	1	0.889	1.28164e-20
Hnrnpa0	4.31605e-23	2.19416	0.984	0.083	7.66727e-20
Calcb	9.67274e-05	2.09064	0.348	0.028	0.00220297
Gadd45b	2.54833e-11	2.0799	0.902	0.389	5.1337e-09
Gnb2l1	4.74596e-24	2.0522	0.999	0.861	1.58239e-20
Pmepa1	7.08631e-19	1.98611	0.979	0.444	4.3273e-16
Lcn2	1.27114e-08	1.86082	0.872	0.417	1.16617e-06
Rpl12	9.80107e-24	1.7864	1	0.944	2.39403e-20
Krt6a	3.23961e-08	1.76708	0.732	0.25	2.67111e-06
9530053A07Rik	8.02881e-20	1.72648	0.905	0.028	5.81078e-17
Rpl30	2.52719e-23	1.69638	0.999	0.972	5.48709e-20
Rps20	3.51224e-23	1.65383	1	1	6.86328e-20
Ybx3	7.84605e-19	1.64826	0.986	0.361	4.64605e-16
Rps10	8.30664e-24	1.61826	1	0.972	2.31886e-20
Manf	1.67016e-12	1.60363	0.954	0.417	4.02922e-10
Bhlhe41	2.57488e-12	1.59463	0.738	0.056	5.85067e-10
Ppp2cb	1.94571e-18	1.55542	0.942	0.111	1.08632e-15
Tead1	9.37249e-15	1.54551	0.937	0.278	2.954e-12
Svs4	2.73422e-09	1.54359	0.55	0	2.91964e-07
Eef1b2	1.23736e-20	1.53235	0.996	0.806	1.15139e-17
mt-Nd2	6.20884e-20	1.50523	0.999	0.861	4.66642e-17
Rpl28	3.29718e-22	1.50343	1	0.944	3.79001e-19
Sox4	3.39382e-09	1.48263	0.817	0.25	3.54645e-07
Wfdc2	2.39354e-06	1.45709	0.688	0.25	0.000109026
AY036118	1.73774e-15	1.41237	0.847	0.083	5.75545e-13
Cald1	2.09906e-10	1.39499	0.809	0.222	3.38989e-08
Krt16	5.2581e-05	1.38945	0.608	0.222	0.00138018
Lmo7	8.33184e-10	1.36482	0.877	0.306	9.80798e-08
1810011O10Rik	6.76329e-11	1.36172	0.696	0.056	1.23515e-08
Cldn1	5.524e-11	1.36126	0.908	0.333	1.03793e-08
Edn1	3.16576e-07	1.35816	0.564	0.083	1.93319e-05
Krt7	6.42884e-08	1.33529	0.8	0.306	5.04522e-06
Rpl5	2.51111e-19	1.33316	0.997	0.944	1.63565e-16
Mbd2	5.32863e-16	1.32731	0.887	0.083	1.89321e-13
Rplp1	6.40622e-23	1.27924	1	1	9.62953e-20
mt-Co2	2.01721e-18	1.26942	1	1	1.09495e-15
mt-Nd3	1.30014e-14	1.26035	0.994	0.639	4.03269e-12
Hspa1b	3.55122e-14	1.26024	0.82	0.056	1.03574e-11
Eef1a1	5.49199e-22	1.25671	1	0.972	5.64836e-19
Mmp7	3.91918e-08	1.24335	0.541	0.028	3.19103e-06
Nsa2	1.35562e-14	1.24034	0.915	0.194	4.1391e-12
Taf10	8.60973e-14	1.23836	0.91	0.194	2.40347e-11
Rpl23	2.04021e-22	1.22805	1	1	2.65785e-19
Rpsa	5.75791e-20	1.22642	1	0.972	4.66642e-17
Erdr1	4.95336e-12	1.19859	0.974	0.417	1.07548e-09
Nipal1	1.03168e-10	1.18412	0.719	0.111	1.83273e-08
Spint1	1.78638e-09	1.16245	0.808	0.306	2.00618e-07
Rps24	8.15255e-23	1.15982	1	1	1.13792e-19
Ly6d	0.00303088	1.15388	0.837	0.667	0.0292621
Pde4b	6.15053e-10	1.13997	0.795	0.194	9.03666e-08
Lgals3	4.79275e-05	1.13873	0.892	0.556	0.00127944
Pttg1ip	4.17153e-10	1.13765	0.979	0.472	6.22258e-08
Tpm2	6.43744e-11	1.13499	0.968	0.722	1.19474e-08
Irf6	1.64621e-09	1.13036	0.944	0.417	1.85945e-07
Actb	2.04424e-12	1.11761	1	1	4.81284e-10
Snhg12	5.13681e-12	1.10995	0.753	0.056	1.10306e-09
Rpl39	6.0431e-20	1.10605	0.999	0.972	4.66642e-17
Cpe	7.70553e-08	1.09754	0.862	0.444	5.88179e-06
Marcks	1.78245e-10	1.09219	0.78	0.167	2.9963e-08
S100a14	3.51046e-10	1.08844	0.883	0.278	5.31767e-08
Hras	1.28406e-12	1.0798	0.87	0.167	3.17618e-10
Tra2a	1.80443e-10	1.07563	0.913	0.278	2.9963e-08
Cdc42ep5	2.26981e-09	1.07392	0.728	0.139	2.49182e-07
Foxp1	1.82639e-10	1.06765	0.865	0.222	2.99911e-08
Brd1	6.72035e-14	1.05851	0.745	0.028	1.90322e-11
Hspa5	2.55469e-09	1.05518	0.998	0.972	2.75807e-07
Ehf	2.97661e-11	1.0511	0.685	0.056	5.9353e-09
Neat1	3.20942e-05	1.04967	0.972	0.806	0.000922282
Anxa3	1.51146e-09	1.04463	0.972	0.583	1.71717e-07
Ppp1r14b	2.40837e-10	1.03372	0.957	0.472	3.82617e-08
2810474O19Rik	6.81544e-09	1.02749	0.754	0.167	6.59309e-07
Slk	9.41742e-12	1.02377	0.784	0.111	1.93711e-09
Esd	2.53044e-07	1.02271	0.968	0.556	1.59507e-05
Setd8	3.68972e-11	1.0152	0.918	0.194	7.1387e-09
Lars2	7.34038e-09	1.0141	0.566	0.028	6.96302e-07
Calr	1.01204e-10	1.00307	0.987	0.639	1.81435e-08
Krt19	2.69567e-07	0.999232	0.932	0.5	1.67758e-05
Anxa1	0.000763784	0.994941	0.94	0.778	0.0104517
Myh9	2.82253e-10	0.987914	0.947	0.444	4.44799e-08
Rpl22	2.55399e-16	0.98236	0.996	0.972	9.98151e-14
Adam8	3.13194e-07	0.982008	0.453	0	1.92456e-05
Bri3	3.02318e-09	0.981806	0.938	0.444	3.21065e-07
Tgm4	4.42258e-12	0.981673	0.66	0	9.7103e-10
Clk1	1.56625e-10	0.975706	0.855	0.222	2.6614e-08
Alox12e	8.07966e-05	0.974613	0.396	0.056	0.00192308
Svs5	3.57111e-07	0.974221	0.45	0	2.14347e-05
Anxa8	5.93708e-06	0.964539	0.468	0.056	0.000233434
Dsg2	6.33738e-10	0.951045	0.618	0.028	9.24169e-08
Tacstd2	7.43483e-08	0.950867	0.982	0.861	5.71984e-06
Hsp90b1	2.37638e-07	0.941859	0.966	0.528	1.51755e-05
Cct2	1.18434e-09	0.938304	0.958	0.444	1.37757e-07
Krt75	0.00109888	0.933267	0.28	0.028	0.0138447
Isg15	2.91525e-05	0.932582	0.426	0.056	0.000856257
Htra1	1.25462e-07	0.930537	0.682	0.167	8.78727e-06
Nupr1	0.000841389	0.915484	0.494	0.167	0.0113001
Hcar2	2.2104e-07	0.908139	0.66	0.167	1.435e-05
Mcl1	1.97993e-08	0.903849	0.922	0.417	1.72722e-06
Notch1	9.53243e-09	0.900202	0.726	0.139	8.8364e-07
Gapdh	3.24453e-11	0.899737	0.988	0.778	6.34013e-09
Basp1	0.000429989	0.896874	0.34	0.056	0.00686115
Rnf217	2.2742e-10	0.888778	0.72	0.111	3.64263e-08
Ikzf2	3.27666e-08	0.883475	0.64	0.083	2.6903e-06
Nfkb1	1.97705e-09	0.882863	0.825	0.222	2.20763e-07
Klf7	1.35419e-08	0.874869	0.66	0.111	1.22511e-06
Alcam	1.14601e-09	0.873901	0.728	0.139	1.34097e-07
Rab11fip1	1.4192e-08	0.872694	0.744	0.139	1.278e-06
Gsta4	3.57909e-05	0.872524	0.506	0.111	0.00100632
Serinc2	1.13532e-08	0.869603	0.846	0.278	1.04647e-06
Tagln2	1.5512e-07	0.868594	0.985	0.778	1.03808e-05
Cldn7	0.000515987	0.866842	0.687	0.333	0.00783442
Col17a1	1.22111e-07	0.865485	0.93	0.583	8.61434e-06
Rnf19b	4.32594e-09	0.862955	0.645	0.083	4.35738e-07
Tm4sf1	5.5402e-05	0.862575	0.495	0.111	0.00143582
Pdk4	6.61033e-08	0.857949	0.56	0.056	5.1669e-06
Akt1	1.08381e-11	0.857103	0.692	0.028	2.20612e-09
Gm10076	7.02976e-12	0.851037	0.815	0.111	1.47708e-09
Rnf149	2.97377e-10	0.850265	0.705	0.083	4.61194e-08
Rpl27a	7.9131e-18	0.845568	1	0.972	3.51431e-15
Ptp4a2	4.07188e-09	0.844541	0.989	0.667	4.15521e-07
Azin1	2.32675e-07	0.844512	0.955	0.583	1.50056e-05
Abracl	1.82561e-07	0.842429	0.883	0.389	1.19712e-05
Adh7	2.61757e-05	0.841422	0.345	0	0.000789351
Ctnnb1	5.75944e-09	0.840529	0.957	0.528	5.65554e-07
Cenpb	6.48087e-11	0.836435	0.737	0.083	1.19474e-08
Rbms1	2.64299e-07	0.834463	0.971	0.472	1.65534e-05
Hspb1	5.95344e-05	0.827191	0.994	0.889	0.00152672
Gm20186	3.0054e-05	0.825393	0.875	0.444	0.000872637
Ets2	2.82666e-08	0.82458	0.856	0.25	2.3405e-06
Fabp5	1.99307e-06	0.82455	0.58	0.111	9.33969e-05
Met	4.72763e-11	0.818697	0.674	0.028	8.96918e-09
Txnip	2.76599e-07	0.811986	0.503	0.028	1.71588e-05
Sox9	7.59064e-07	0.808976	0.839	0.306	4.10883e-05
Pdgfa	1.40871e-06	0.807865	0.723	0.222	6.91646e-05
Pkp1	2.25384e-09	0.806117	0.676	0.083	2.48826e-07
Aldh1a3	0.00194954	0.804963	0.262	0.028	0.0210825
Col18a1	5.24805e-07	0.804408	0.91	0.472	2.96394e-05
Odc1	0.000417021	0.804028	0.707	0.306	0.00671806
Mprip	1.53216e-10	0.794935	0.85	0.167	2.63375e-08
Phc2	6.61818e-09	0.792407	0.775	0.167	6.4663e-07
Drap1	1.35022e-07	0.783059	0.926	0.306	9.29038e-06
Fermt1	1.85953e-06	0.78182	0.625	0.167	8.77705e-05
Xbp1	6.6415e-10	0.77839	0.875	0.25	9.31272e-08
Mtch1	4.31481e-10	0.774566	0.701	0.083	6.38755e-08
Flnb	9.72943e-08	0.769404	0.78	0.25	7.20162e-06
Serpinb6a	1.14045e-07	0.769352	0.858	0.25	8.20564e-06
Ppp2ca	3.93007e-09	0.75256	0.955	0.361	4.04197e-07
Ankrd11	7.86297e-08	0.750389	0.921	0.417	5.93794e-06
Herpud1	4.43989e-06	0.748302	0.736	0.222	0.000185622
Mcc	1.88081e-08	0.748155	0.631	0.083	1.64811e-06
5430416N02Rik	1.35697e-09	0.747389	0.665	0.056	1.56903e-07
Pum1	1.46299e-09	0.747244	0.85	0.222	1.68166e-07
Epb41l4aos	2.66631e-09	0.747214	0.7	0.111	2.86276e-07
Ifi202b	0.00038581	0.743214	0.267	0	0.00631946
Dennd2c	5.72847e-09	0.743209	0.772	0.167	5.65354e-07
Fam188a	1.2886e-08	0.741945	0.618	0.056	1.17666e-06
Rps3a1	6.84563e-15	0.7417	0.999	0.972	2.19296e-12
Ucp2	7.24748e-05	0.741396	0.814	0.361	0.00176459
Purb	1.31297e-07	0.738091	0.913	0.306	9.1305e-06
Lpp	2.10608e-07	0.735546	0.796	0.25	1.37183e-05
Sf3b6	7.95388e-09	0.732562	0.902	0.25	7.47244e-07
Ifit1	0.000741839	0.731692	0.247	0	0.0103328
Rras	3.2127e-09	0.729507	0.656	0.083	3.39348e-07
Csnk2a2	2.00991e-10	0.722377	0.597	0	3.27296e-08
Gm12840	0.00011659	0.721659	0.946	0.583	0.00251745
Kcnn4	2.84129e-05	0.719848	0.846	0.417	0.000841238
Wdr89	3.29484e-10	0.718345	0.891	0.194	5.06965e-08
Fst	0.00139627	0.718154	0.226	0	0.016397
Zfos1	3.44813e-05	0.716511	0.865	0.444	0.000977937
Lsm8	2.29243e-07	0.715659	0.751	0.222	1.48332e-05
Wfdc12	7.35632e-08	0.710402	0.985	0.528	5.68181e-06
A130010J15Rik	2.00113e-06	0.708243	0.687	0.194	9.35505e-05
Itpkc	1.46605e-07	0.70816	0.802	0.222	9.94726e-06
Cdh1	9.89099e-08	0.708047	0.986	0.722	7.29358e-06
Mpp6	7.22535e-09	0.700792	0.715	0.139	6.90766e-07
Ovol1	1.0923e-06	0.695587	0.472	0.028	5.61701e-05
Ube2m	6.02882e-08	0.695472	0.86	0.25	4.7696e-06
Arid4b	8.90821e-09	0.694429	0.78	0.194	8.32897e-07
Cd44	8.20292e-06	0.691182	0.913	0.444	0.000305903
Map4k4	2.52157e-08	0.690622	0.72	0.139	2.13308e-06
Rhov	1.01963e-06	0.689089	0.479	0.028	5.28505e-05
Hbp1	1.78623e-08	0.687922	0.652	0.083	1.57228e-06
Srsf3	3.20445e-06	0.686678	0.992	0.667	0.000140715
Rpl7	6.98856e-11	0.685854	0.999	0.972	1.26448e-08
Rps15a	1.66376e-16	0.685568	1	0.972	6.63503e-14
Mtpn	5.1881e-09	0.685373	0.752	0.139	5.17248e-07
Rbp1	0.000106055	0.684511	0.831	0.472	0.00235494
Tuft1	6.16997e-08	0.683094	0.601	0.083	4.86159e-06
Slc43a2	1.3183e-06	0.682891	0.42	0	6.53828e-05
Ehd1	1.15101e-07	0.680812	0.752	0.194	8.23878e-06
Apbb2	2.2403e-08	0.678716	0.625	0.083	1.92854e-06
Rnf11	7.47138e-09	0.678096	0.714	0.139	7.05306e-07
Sat1	0.0057321	0.67721	0.971	0.75	0.0463622
Rsrp1	5.61824e-07	0.675436	0.735	0.194	3.15477e-05
Ltbp4	8.77321e-08	0.672638	0.752	0.194	6.56848e-06
Itgb4	9.53729e-07	0.663453	0.792	0.25	4.96982e-05
Chd2	2.67427e-07	0.662665	0.577	0.083	1.66958e-05
Rpl38	1.07444e-13	0.661237	0.999	0.972	2.95712e-11
Vps4b	2.8253e-08	0.661025	0.725	0.167	2.3405e-06
Plekhg3	2.52118e-08	0.66035	0.601	0.056	2.13308e-06
Smad4	1.66604e-08	0.659872	0.602	0.056	1.47983e-06
Ormdl2	1.30299e-08	0.658383	0.52	0	1.18427e-06
Btg1	3.01632e-05	0.651431	0.985	0.833	0.000874509
Hectd1	9.54138e-09	0.650315	0.756	0.167	8.8364e-07
Ctnnd1	2.76566e-08	0.649226	0.708	0.139	2.30956e-06
Msn	3.96554e-06	0.648286	0.895	0.389	0.000169132
Ostc	2.56125e-08	0.646058	0.693	0.139	2.1573e-06
Pmm1	2.01822e-06	0.644756	0.494	0.056	9.41241e-05
Lmo4	1.00285e-05	0.642413	0.769	0.306	0.000362903
2022-09-09	5.62223e-09	0.639311	0.59	0.028	5.57686e-07
Taok1	2.05996e-08	0.638741	0.594	0.056	1.78905e-06
Ddx24	1.56605e-06	0.638058	0.87	0.306	7.61248e-05
Mafb	0.000442115	0.635921	0.35	0.056	0.00702368
Wsb2	7.87025e-08	0.635643	0.735	0.167	5.93794e-06
Krt5	0.000380984	0.635537	0.965	0.806	0.00627725
mt-Co3	2.54285e-12	0.632338	1	1	5.84585e-10
D730048I06Rik	1.11517e-07	0.632239	0.575	0.056	8.16163e-06
Psmd8	1.38798e-05	0.629028	0.976	0.583	0.000479871
Ece1	2.5004e-07	0.627239	0.667	0.139	1.58638e-05
mt-Cytb	2.43151e-12	0.624352	1	1	5.65644e-10
Cdk2ap1	6.65431e-08	0.618465	0.817	0.222	5.18055e-06
Atp2a2	4.62797e-07	0.61429	0.822	0.278	2.67312e-05
Irs2	4.63823e-06	0.612335	0.651	0.167	0.000191619
Usp25	7.1463e-08	0.611094	0.569	0.056	5.5415e-06
Mfge8	4.48036e-05	0.609082	0.887	0.472	0.0012076
Fau	5.44679e-13	0.607027	1	1	1.38228e-10
Tnfaip3	1.63415e-06	0.605536	0.513	0.056	7.86527e-05
Ube2z	4.24328e-08	0.602876	0.537	0.028	3.41226e-06
Nktr	3.15633e-07	0.600293	0.899	0.306	1.93319e-05
Adgrl2	1.04414e-06	0.5992	0.552	0.083	5.39777e-05
Psma4	3.00534e-07	0.598276	0.82	0.222	1.85846e-05
Irf2	2.33555e-07	0.597606	0.541	0.056	1.50128e-05
Gars	1.72021e-07	0.594059	0.714	0.167	1.13785e-05
Ndufa4	2.00448e-05	0.593967	0.986	0.75	0.000652825
Mex3c	2.40835e-08	0.593921	0.558	0.028	2.0641e-06
Egfr	6.53321e-06	0.591393	0.761	0.278	0.000252303
Rps8	5.15374e-13	0.589616	1	1	1.32512e-10
Sdc1	6.1576e-06	0.589235	0.969	0.722	0.000240651
Ctsl	0.000443576	0.585781	0.985	0.75	0.00702994
Arglu1	7.84259e-07	0.585561	0.808	0.25	4.19868e-05
Rnf6	1.21183e-07	0.584427	0.7	0.139	8.57984e-06
Smox	3.51735e-06	0.583628	0.62	0.139	0.0001524
Vcl	6.77374e-07	0.583315	0.824	0.25	3.69737e-05
Ocln	2.22735e-06	0.582228	0.711	0.222	0.000102652
Supt16	1.28472e-07	0.581772	0.598	0.083	8.96595e-06
Zdhhc5	1.14218e-07	0.579769	0.624	0.083	8.20564e-06
Casp4	3.63296e-06	0.577891	0.649	0.167	0.000156714
Ets1	4.74769e-06	0.577343	0.867	0.333	0.000194496
mt-Nd4	5.72146e-07	0.576977	1	1	3.20353e-05
Ier5	0.00171512	0.575052	0.966	0.75	0.0191516
Bok	9.8529e-05	0.574683	0.629	0.222	0.00222842
Leng8	3.45105e-07	0.574674	0.536	0.056	2.08139e-05
Tmem165	2.1327e-08	0.570897	0.652	0.083	1.84403e-06
Ptk2b	5.93808e-07	0.569601	0.477	0.028	3.30587e-05
Oasl2	4.47191e-05	0.569318	0.33	0	0.00120698
Alyref	3.72659e-07	0.569267	0.881	0.278	2.21342e-05
Rhoa	1.41225e-05	0.566928	0.982	0.639	0.000485858
Taf1d	0.00113902	0.566349	0.919	0.556	0.0141768
Cd47	7.43987e-05	0.566104	0.73	0.278	0.00179485
Flna	5.01062e-05	0.563385	0.906	0.417	0.00132853
H3f3a	4.09555e-06	0.563057	0.992	0.806	0.000173227
Eif3i	6.30941e-06	0.561978	0.919	0.417	0.000245114
Arpc5	0.000118146	0.561428	0.964	0.611	0.00253859
Noc2l	3.28415e-07	0.561061	0.591	0.083	1.99303e-05
Lama3	1.33573e-05	0.560991	0.684	0.194	0.000462792
Dhx9	1.53322e-07	0.560157	0.704	0.139	1.03312e-05
Ubn2	4.10027e-07	0.557872	0.585	0.083	2.3989e-05
Timm13	2.56768e-06	0.55589	0.871	0.306	0.000116146
Sms	1.66344e-06	0.555655	0.6	0.111	7.98658e-05
Smad3	6.2401e-07	0.55487	0.484	0.028	3.43487e-05
Cldn3	0.00116036	0.554323	0.371	0.083	0.0143419
Ggct	9.72504e-05	0.553561	0.36	0.028	0.00220973
Gpx2	0.000308098	0.553032	0.585	0.222	0.00531899
Mkrn1	3.39708e-06	0.552928	0.788	0.25	0.000147516
Ssfa2	2.91533e-06	0.552886	0.663	0.167	0.000129474
Nufip2	7.82285e-07	0.551492	0.643	0.139	4.19868e-05
Mgat4b	4.77646e-07	0.548588	0.536	0.056	2.72915e-05
Rnh1	0.00026081	0.547065	0.933	0.611	0.00469723
Cited2	3.69581e-05	0.546969	0.552	0.139	0.00102877
Tns4	1.66655e-05	0.544084	0.585	0.139	0.000555736
Jag1	7.40497e-07	0.543679	0.63	0.139	4.03065e-05
Lbp	4.75692e-05	0.543336	0.452	0.083	0.00127162
Irf1	2.16308e-05	0.543309	0.35	0	0.000692929
Pdgfb	0.000171445	0.543141	0.38	0.056	0.00340123
Hilpda	5.10929e-06	0.543124	0.614	0.139	0.000207569
Ccnt1	4.88265e-08	0.542421	0.547	0.028	3.89436e-06
Papss2	5.27214e-07	0.542288	0.442	0	2.96896e-05
Ivl	0.00310041	0.540602	0.297	0.056	0.0297423
Slco3a1	1.84958e-06	0.54017	0.412	0	8.75126e-05
Trabd	3.33394e-07	0.540161	0.494	0.028	2.01698e-05
Znrf2	1.71355e-07	0.539701	0.568	0.056	1.13785e-05
Gsr	0.00022673	0.539025	0.883	0.417	0.00426013
Smim15	2.13532e-06	0.538659	0.53	0.083	9.88776e-05
Cyp1b1	6.97571e-05	0.538097	0.318	0	0.00172547
Tpd52l2	1.22503e-05	0.53806	0.759	0.306	0.000432879
Dnajc3	2.27606e-05	0.537698	0.773	0.278	0.00070907
Slc25a3	8.76618e-06	0.537625	0.99	0.833	0.000323207
Itga6	4.90667e-05	0.536269	0.91	0.472	0.00130451
B4galnt1	7.23731e-06	0.535778	0.546	0.111	0.000275144
Fhl2	0.000494577	0.535042	0.957	0.583	0.00758002
St14	9.49372e-07	0.534596	0.706	0.167	4.96034e-05
Acbd6	3.27179e-07	0.53186	0.721	0.167	1.99171e-05
Epcam	0.000646462	0.531377	0.994	0.972	0.00931601
Nckap1	1.34129e-07	0.531278	0.664	0.111	9.29038e-06
Rbbp6	1.29883e-06	0.53037	0.836	0.278	6.47462e-05
Cldn4	0.00146535	0.530106	0.993	0.861	0.0170341
Lamtor1	3.79419e-07	0.528674	0.627	0.111	2.23995e-05
Aqp3	0.000161254	0.527494	0.694	0.306	0.00325523
Myo1e	8.54528e-07	0.525553	0.636	0.139	4.53759e-05
Rab12	9.35087e-08	0.525263	0.664	0.111	6.97425e-06
Psmb4	1.88288e-05	0.524455	0.941	0.444	0.000617339
Lypd3	0.000971819	0.52388	0.528	0.194	0.012593
Slfn2	0.000153181	0.523447	0.295	0	0.00313268
Itgav	5.7083e-06	0.522443	0.846	0.278	0.000226259
Nfkbiz	1.99592e-05	0.521891	0.649	0.194	0.000651123
Arpc5l	1.18529e-06	0.520761	0.625	0.139	6.01605e-05
Naa15	1.74144e-06	0.518376	0.755	0.194	8.2797e-05
Gata3	1.68412e-06	0.516891	0.507	0.056	8.06602e-05
Capn2	7.28377e-06	0.515414	0.869	0.306	0.000276373
Myo1d	1.27671e-06	0.515068	0.57	0.083	6.43655e-05
Shb	4.49132e-06	0.513864	0.479	0.056	0.000187132
Akr1a1	3.06589e-05	0.513554	0.906	0.389	0.000886251
Rpl19	1.85719e-12	0.513195	1	0.972	4.42578e-10
Wtip	1.42599e-07	0.512861	0.525	0.028	9.70916e-06
Cyp2s1	7.37398e-05	0.51105	0.454	0.083	0.00178335
Ryk	1.63414e-06	0.510559	0.536	0.083	7.86527e-05
Larp1	2.02568e-06	0.510298	0.698	0.194	9.42469e-05
Dot1l	5.89174e-07	0.510081	0.656	0.139	3.28944e-05
Fgfr2	3.29701e-06	0.509757	0.623	0.139	0.000144132
Cebpg	3.02342e-06	0.508902	0.662	0.167	0.000133667
H2afy	3.60276e-07	0.508847	0.735	0.194	2.15295e-05
Efhd2	1.70761e-06	0.507375	0.944	0.472	8.13864e-05
Magt1	4.71682e-06	0.507125	0.526	0.083	0.000193638
Tacc2	1.34667e-06	0.506841	0.52	0.056	6.62853e-05
Tnpo1	5.24753e-07	0.50424	0.492	0.028	2.96394e-05
Celf1	1.23801e-06	0.503897	0.747	0.194	6.26733e-05
Krt23	0.00137856	0.503398	0.326	0.056	0.0162514
Acot7	3.27546e-06	0.502224	0.528	0.083	0.000143511
Cul3	2.67795e-06	0.499411	0.732	0.194	0.000120298
Vdr	1.15292e-05	0.498108	0.539	0.111	0.000410404
Yeats4	2.08068e-06	0.495785	0.587	0.111	9.65762e-05
Scamp2	4.1478e-06	0.49477	0.695	0.194	0.000174681
Plec	1.38993e-05	0.494427	0.871	0.361	0.000479871
H2-Q4	1.54677e-06	0.494309	0.674	0.167	7.5375e-05
Aff1	4.11052e-06	0.492932	0.563	0.111	0.000173485
Cpsf2	6.59863e-07	0.492437	0.437	0	3.61187e-05
Tgfb2	0.000482466	0.492016	0.393	0.083	0.00745287
9130008F23Rik	5.57828e-06	0.49195	0.385	0	0.000223371
Csnk1e	7.83735e-06	0.4917	0.561	0.111	0.000293953
D230025D16Rik	2.34489e-06	0.491044	0.456	0.028	0.000107562
Vimp	3.99412e-06	0.490396	0.86	0.389	0.000169304
Smg7	1.37066e-07	0.489716	0.61	0.083	9.38722e-06
Ogt	1.18056e-07	0.489673	0.704	0.139	8.38886e-06
Atp5h	8.65673e-05	0.487341	0.96	0.556	0.00202346
Hyou1	3.63129e-06	0.486905	0.437	0.028	0.000156714
Pdlim5	0.00025488	0.486329	0.916	0.417	0.00462051
Sdc4	1.30724e-06	0.484414	0.991	0.75	6.49995e-05
Zzef1	0.000130407	0.48408	0.387	0.056	0.00273421
Angptl4	0.000105092	0.483712	0.306	0	0.00234429
Nop14	2.92478e-06	0.482915	0.616	0.139	0.000129599
Mllt4	3.34008e-06	0.482838	0.607	0.139	0.000145689
Frg1	3.38182e-06	0.482404	0.663	0.167	0.000147181
Ngf	0.00064605	0.482368	0.251	0	0.00931601
Parva	5.33876e-06	0.48234	0.511	0.083	0.000215547
Arhgap29	4.51165e-06	0.481456	0.445	0.028	0.000187181
Imp3	2.3783e-06	0.481183	0.643	0.139	0.000108585
Glis3	4.82011e-06	0.480584	0.389	0	0.00019705
Rpl10a	1.29362e-06	0.479903	1	0.972	6.46513e-05
Smurf2	1.27802e-06	0.479115	0.421	0	6.43655e-05
Cpd	1.13848e-05	0.47854	0.578	0.139	0.000407455
Pnp	1.96941e-05	0.476492	0.59	0.139	0.000643548
Gatad1	2.63211e-06	0.47213	0.621	0.139	0.000118511
Polr2i	3.94564e-07	0.471758	0.502	0.028	2.32234e-05
Tor1aip1	1.06866e-05	0.470525	0.587	0.139	0.000385289
Casz1	1.14185e-05	0.469536	0.367	0	0.000407913
Ecm1	0.00145695	0.467754	0.622	0.278	0.0169769
Dlst	2.58834e-07	0.467171	0.511	0.028	1.62633e-05
Cdc34	2.34628e-07	0.466994	0.566	0.056	1.50324e-05
Slc25a24	4.62831e-07	0.466654	0.627	0.111	2.67312e-05
Cript	8.73164e-07	0.46436	0.715	0.167	4.61639e-05
Fam101b	0.000124942	0.463289	0.437	0.083	0.00264804
Ifi27	0.000127992	0.462116	0.613	0.194	0.00270389
Gipc1	6.11946e-07	0.46155	0.652	0.111	3.37798e-05
Lrrc59	9.59525e-06	0.461381	0.851	0.306	0.000349815
Sft2d1	7.66456e-07	0.461236	0.522	0.056	4.13738e-05
Iqgap1	0.000474773	0.459978	0.971	0.639	0.00736312
Rnase1	2.10464e-05	0.459618	0.351	0	0.000679782
Surf4	2.61602e-06	0.459333	0.706	0.167	0.000118059
Gmps	8.36674e-07	0.459314	0.739	0.194	4.45489e-05
Ski	8.26602e-06	0.459121	0.461	0.056	0.000307084
Snrpe	0.000180829	0.45772	0.966	0.556	0.00356208
Tnk2	6.26555e-06	0.456786	0.382	0	0.000244381
Sh3bgrl3	4.44557e-06	0.456445	0.861	0.361	0.000185622
Acadl	5.98343e-06	0.454781	0.646	0.167	0.000234784
Pbsn	1.1295e-07	0.453939	0.821	0.194	8.20564e-06
Zdhhc18	8.13307e-07	0.452521	0.526	0.056	4.3423e-05
Upf1	2.51559e-07	0.452421	0.512	0.028	1.59085e-05
Zc3h12a	2.85264e-05	0.451765	0.442	0.056	0.00084332
Zcchc9	1.15952e-06	0.451686	0.562	0.083	5.92243e-05
Pls3	0.000114881	0.451208	0.883	0.444	0.00249155
Abhd2	7.12038e-05	0.451087	0.798	0.333	0.00175099
Ist1	2.79447e-06	0.450474	0.491	0.056	0.000124394
Rras2	0.000572683	0.449973	0.687	0.306	0.00853481
Ipo5	0.000121324	0.449853	0.818	0.333	0.00259104
mt-Atp6	3.32559e-09	0.449394	1	1	3.49383e-07
B4galt6	1.51097e-05	0.449075	0.36	0	0.000513881
Tmed5	0.000202128	0.448638	0.968	0.667	0.00388376
Rell1	2.50765e-05	0.44831	0.436	0.056	0.00075972
Psmd14	1.08555e-06	0.447596	0.58	0.083	5.59703e-05
Rplp2	1.80934e-10	0.446878	1	1	2.9963e-08
Hsp90ab1	7.6992e-08	0.446514	1	1	5.88179e-06
Camk2d	0.000334992	0.445977	0.746	0.306	0.00565223
Zc3h7a	3.98671e-06	0.4453	0.536	0.083	0.000169304
Yy1	1.1734e-06	0.445188	0.673	0.139	5.97122e-05
Rps12-ps3	4.09596e-07	0.444637	0.501	0.028	2.3989e-05
Sh3pxd2a	1.6439e-05	0.443984	0.453	0.056	0.00055195
Kcne4	0.00113774	0.443314	0.321	0.056	0.0141752
Supt5	8.98946e-07	0.443235	0.581	0.083	4.72212e-05
Dab2ip	5.01457e-07	0.442496	0.55	0.056	2.84854e-05
Rasa4	3.63752e-05	0.441806	0.379	0.028	0.00101544
Arhgef12	1.72541e-05	0.441762	0.492	0.083	0.000571463
Rbm3	5.66418e-06	0.441752	0.994	0.972	0.000225546
Lsm12	2.50706e-08	0.441696	0.767	0.167	2.13308e-06
Spcs2	0.000191679	0.441399	0.861	0.417	0.00373068
Txn1	7.65662e-05	0.441305	0.985	0.722	0.00183806
Lrrc8a	2.42995e-06	0.440716	0.649	0.139	0.000110427
Snrpa	2.14852e-06	0.440191	0.511	0.056	9.92533e-05
Cystm1	0.00042263	0.440092	0.708	0.278	0.00678048
Rps27a	3.63174e-10	0.439872	1	0.972	5.45906e-08
Agrn	2.4224e-05	0.43866	0.572	0.139	0.000741944
Tatdn2	3.97274e-06	0.437798	0.496	0.056	0.000169132
Syne2	0.000347447	0.437618	0.853	0.361	0.00582321
Pebp1	0.000210137	0.436438	0.953	0.639	0.00400224
Pcdh7	0.000112513	0.436325	0.383	0.056	0.00245381
Rpl7a	8.74093e-07	0.435906	0.997	0.972	4.61639e-05
Pom121	1.70549e-06	0.435456	0.468	0.028	8.13864e-05
Ccdc6	1.33502e-06	0.435418	0.525	0.056	6.60448e-05
Pbx1	0.00134526	0.435109	0.668	0.306	0.0159901
Plpp2	2.9996e-05	0.434799	0.564	0.139	0.00087225
Ccng2	2.70378e-05	0.434671	0.384	0.028	0.000809105
Rab3gap1	3.69669e-06	0.434584	0.395	0	0.000158414
Wnt4	0.000534255	0.434291	0.392	0.083	0.00803685
Sbds	2.76547e-05	0.434284	0.825	0.306	0.000823782
Katnbl1	7.70369e-07	0.433545	0.523	0.056	4.14705e-05
Pdia6	0.000332493	0.433526	0.938	0.556	0.0056302
Polr2e	2.30859e-06	0.433209	0.652	0.139	0.000106146
Rtp4	0.000809571	0.431845	0.295	0.028	0.0109404
Ddx6	5.16181e-06	0.431321	0.649	0.167	0.000208834
Blnk	6.10353e-05	0.431271	0.853	0.389	0.00155704
Foxc1	4.34648e-05	0.431221	0.458	0.083	0.00117638
Usp6nl	7.49354e-06	0.430523	0.426	0.028	0.000283233
Stx6	5.1205e-05	0.430302	0.705	0.222	0.00134705
Medag	0.000658591	0.428879	0.34	0.056	0.00946288
Cdk2ap2	0.00010608	0.428525	0.486	0.111	0.00235494
Nfix	2.13098e-05	0.427577	0.688	0.194	0.000684891
Nrip1	5.53903e-06	0.427492	0.817	0.25	0.000222255
Zranb1	1.31602e-05	0.426145	0.65	0.167	0.000458401
Golim4	8.79073e-05	0.425304	0.609	0.194	0.00204312
Rpl18	2.10608e-07	0.424738	1	1	1.37183e-05
Gfpt1	5.14549e-06	0.423923	0.483	0.056	0.000208606
Usp10	2.74865e-06	0.422962	0.493	0.056	0.000123191
Ywhab	2.69859e-05	0.422653	0.914	0.361	0.00080879
Fgf1	0.00491905	0.421984	0.391	0.139	0.0412662
Rps26	6.71248e-06	0.421627	0.999	0.972	0.000258206
Ppp2r2d	1.60312e-05	0.421626	0.643	0.167	0.000541046
Cdk8	5.6989e-06	0.421482	0.437	0.028	0.000226259
Il1rn	0.00411536	0.421326	0.365	0.111	0.0365537
Ddit3	4.88581e-06	0.420693	0.489	0.056	0.000199318
Myof	0.000304719	0.420472	0.539	0.167	0.0052929
Mcfd2	3.12333e-05	0.417955	0.525	0.111	0.000901522
Rpl26	3.48985e-09	0.416746	1	0.972	3.6274e-07
Sppl3	3.7368e-08	0.415991	0.767	0.167	3.05526e-06
Lmo1	3.18576e-05	0.415518	0.435	0.056	0.000916832
Igbp1	2.35977e-06	0.414829	0.46	0.028	0.000107991
Ppfibp2	0.000107789	0.414395	0.305	0	0.00238
Inf2	2.9189e-05	0.414391	0.434	0.056	0.000856257
Ranbp9	3.92229e-06	0.414047	0.394	0	0.000167714
Ddit4	0.00133372	0.413575	0.375	0.083	0.0158916
Picalm	3.60153e-05	0.413105	0.896	0.389	0.00100972
Gcnt2	6.09615e-05	0.413019	0.661	0.194	0.00155704
Shroom3	9.2732e-05	0.412992	0.546	0.139	0.00213185
Pitpna	6.06466e-07	0.412941	0.899	0.361	3.35721e-05
P2rx4	0.00011386	0.412911	0.481	0.111	0.00247766
Ube2h	3.03768e-05	0.41288	0.519	0.111	0.000879398
Ccnt2	3.32713e-05	0.411764	0.429	0.056	0.000951911
Aebp2	7.59645e-06	0.411323	0.893	0.361	0.000286074
Eprs	0.0010744	0.411032	0.839	0.417	0.013603
Rragc	6.34862e-06	0.410974	0.577	0.111	0.000246147
Maf	0.00025043	0.410365	0.28	0	0.00456072
Adrbk1	8.48277e-06	0.410322	0.419	0.028	0.000314539
Fam46a	0.000726402	0.410282	0.372	0.083	0.01021
Pdcd6	0.000386725	0.409738	0.904	0.444	0.00632914
Pip5k1a	6.06508e-06	0.409719	0.531	0.083	0.000237511
Pten	1.2928e-05	0.409478	0.511	0.083	0.000451926
Hnrnpab	0.00258651	0.409016	0.988	0.722	0.0261204
Mrpl30	1.79216e-05	0.408261	0.736	0.25	0.000591564
mt-Co1	5.77419e-08	0.40819	1	1	4.58672e-06
Mrpl3	6.29288e-06	0.407907	0.525	0.083	0.000244958
Cdk9	8.13704e-06	0.407582	0.621	0.139	0.000304609
Slc22a23	1.66141e-05	0.407425	0.461	0.056	0.000555736
Sec11a	9.56643e-06	0.40735	0.831	0.278	0.000349416
Bmyc	0.0010769	0.406974	0.328	0.056	0.0136205
Reep3	6.86252e-05	0.4069	0.788	0.306	0.00170829
Notch2	8.7357e-06	0.406857	0.475	0.056	0.000322692
Slc44a1	4.21834e-06	0.405476	0.5	0.056	0.00017727
Asns	0.000733517	0.40503	0.435	0.111	0.0102603
Mxd1	6.79743e-05	0.404461	0.318	0	0.00169641
Ahcyl1	7.19688e-06	0.404361	0.477	0.056	0.000274141
Rin2	7.26701e-05	0.404217	0.639	0.194	0.00176459
Plekha1	4.33489e-05	0.404207	0.759	0.278	0.00117487
Tkt	0.000347611	0.403409	0.849	0.361	0.00582321
Ddx39	0.000160961	0.402221	0.855	0.361	0.00325322
Mpp5	3.56188e-05	0.402178	0.528	0.111	0.00100292
Kansl1	1.58343e-06	0.401192	0.523	0.056	7.67785e-05
Gcn1l1	5.81035e-05	0.400403	0.408	0.056	0.00149395
Edem1	7.58483e-05	0.400234	0.407	0.056	0.00182306
Tns3	1.31899e-05	0.400202	0.465	0.056	0.00045862
Lpgat1	6.44092e-05	0.399725	0.506	0.111	0.00161984
Nfat5	0.00018148	0.399636	0.748	0.278	0.00357129
Dnajc2	1.56785e-05	0.399586	0.644	0.167	0.000530057
Cirbp	0.000162685	0.399096	0.746	0.278	0.00326999
Fnip1	5.09031e-05	0.398938	0.508	0.111	0.00134237
Mrps9	4.9634e-06	0.398659	0.388	0	0.000202062
Sik1	0.000129199	0.398466	0.652	0.222	0.00272057
Las1l	0.000305646	0.398319	0.536	0.167	0.00529958
Larp1b	5.31194e-05	0.398213	0.685	0.222	0.00138957
Cdk18	5.82217e-06	0.397358	0.438	0.028	0.000230306
Rabggtb	0.000115312	0.39703	0.829	0.333	0.00249813
Mical2	1.55352e-05	0.396855	0.464	0.056	0.000526124
Sel1l	2.93181e-05	0.396154	0.394	0.028	0.000856257
Pik3ca	9.73847e-06	0.395958	0.424	0.028	0.00035306
Commd2	4.7322e-05	0.39586	0.563	0.139	0.00126848
Lhfp	0.000289246	0.395526	0.537	0.167	0.00508348
Pvrl1	0.000227136	0.39528	0.779	0.333	0.00426366
Nrp2	4.74295e-05	0.395207	0.534	0.111	0.00126962
Slc12a6	2.93261e-05	0.394957	0.395	0.028	0.000856257
Vdac2	0.00252509	0.394763	0.928	0.556	0.025686
Msrb3	1.69824e-05	0.394454	0.457	0.056	0.000563417
Cgref1	0.000747953	0.393837	0.382	0.083	0.0103344
Clta	0.00226285	0.393319	0.957	0.556	0.0235957
Birc3	1.22387e-05	0.39295	0.561	0.111	0.000432879
Ppil4	1.43303e-05	0.392764	0.509	0.083	0.000491278
Cluh	1.83435e-05	0.392627	0.354	0	0.000603451
Atf7	2.115e-05	0.392399	0.396	0.028	0.000681852
Frmd4b	0.000277378	0.391743	0.69	0.25	0.0049141
Capn13	0.000160988	0.391357	0.293	0	0.00325322
Rbm25	0.00067624	0.389964	0.958	0.556	0.00964556
Zfp280d	5.59524e-05	0.389742	0.365	0.028	0.00144434
Marveld2	2.47919e-05	0.388761	0.346	0	0.000754608
Fmnl2	2.16308e-05	0.388349	0.35	0	0.000692929
Arc	0.00375991	0.388074	0.561	0.222	0.034205
Wdr53	0.000101999	0.387768	0.348	0.028	0.00228836
Ccdc71l	0.00025043	0.387009	0.28	0	0.00456072
Clint1	4.5036e-06	0.386125	0.742	0.222	0.000187181
Dnaja2	0.00113456	0.385584	0.914	0.472	0.0141514
Dhx15	0.00062704	0.385544	0.833	0.389	0.00911681
H13	0.000124364	0.385352	0.764	0.278	0.00263866
Rb1cc1	5.65519e-05	0.385115	0.649	0.194	0.00145597
Clip1	0.000258545	0.385029	0.676	0.25	0.00466503
Syvn1	4.66714e-06	0.384822	0.444	0.028	0.000192406
Zfp750	0.000831802	0.384678	0.243	0	0.0111867
Rac1	0.00259523	0.384497	0.98	0.667	0.026195
Sema3c	0.000124098	0.384201	0.784	0.333	0.00263586
Riok3	0.000129448	0.384195	0.683	0.222	0.00272287
Pus1	3.68312e-06	0.383942	0.45	0.028	0.00015818
Wdr74	4.41815e-06	0.383776	0.718	0.194	0.000185268
Stbd1	0.000457192	0.382469	0.447	0.111	0.00717579
Eef1d	0.00122442	0.381271	0.975	0.694	0.0149167
Usp22	1.51097e-05	0.38093	0.36	0	0.000513881
Ppp1r37	1.17448e-05	0.380686	0.366	0	0.00041728
Taf15	2.74037e-05	0.380178	0.574	0.139	0.000817549
Myo6	3.6155e-05	0.380126	0.336	0	0.00101218
Rps4x	1.49195e-06	0.379745	0.999	1	7.28856e-05
Mef2a	0.000114448	0.379568	0.61	0.194	0.00248769
Mapkapk2	5.60281e-06	0.378474	0.82	0.25	0.000223895
Pnpla8	1.67034e-05	0.378031	0.457	0.056	0.000556049
Gm26735	0.000196159	0.377771	0.288	0	0.00380378
Gm5615	0.000206029	0.377288	0.286	0	0.0039497
Fbxo11	2.29342e-05	0.377187	0.452	0.056	0.00071136
Ino80d	1.73596e-05	0.376904	0.492	0.083	0.000573983
Mob1a	7.07453e-06	0.375149	0.62	0.139	0.000270535
Jak1	0.00015326	0.374548	0.775	0.278	0.00313268
Ubap2	8.22868e-06	0.374467	0.48	0.056	0.000306279
Crebzf	1.64907e-05	0.373869	0.455	0.056	0.000552736
Cyfip1	0.000106002	0.373861	0.525	0.139	0.00235494
Slc4a7	0.000186614	0.373757	0.607	0.194	0.00365759
Map4	8.69547e-05	0.373509	0.525	0.139	0.00202597
Rps16	4.09563e-08	0.372855	1	1	3.32086e-06
AU019823	6.51107e-06	0.372849	0.567	0.111	0.000251946
5031425E22Rik	8.57092e-05	0.371734	0.312	0	0.00201062
Chd7	0.000106043	0.371722	0.488	0.111	0.00235494
Snhg6	6.91243e-06	0.371595	0.646	0.167	0.000264854
Grpel2	2.69764e-05	0.37138	0.657	0.167	0.00080879
Ero1l	3.59049e-05	0.370838	0.389	0.028	0.00100807
Trp53bp2	5.52276e-06	0.370587	0.615	0.139	0.000222058
Raph1	1.15302e-05	0.36997	0.522	0.083	0.000410404
Chchd2	0.00297418	0.369647	0.994	0.778	0.0289204
Epn2	9.05478e-05	0.369549	0.451	0.083	0.00209644
Tgfb1	6.20624e-05	0.368813	0.693	0.222	0.00157235
Anxa5	0.00171141	0.368413	0.91	0.528	0.019121
Tnc	0.00246726	0.368207	0.207	0	0.0251763
Tmem51	0.000106277	0.368184	0.486	0.111	0.00235494
Ptprs	3.66906e-05	0.367286	0.579	0.139	0.00102278
Oasl1	0.0028071	0.366705	0.202	0	0.0277029
Psmd6	0.000456789	0.366697	0.784	0.333	0.00717534
Slco2a1	0.000377854	0.366513	0.791	0.333	0.00624673
Gls	0.000139431	0.366339	0.747	0.278	0.00288625
Ifi35	7.13759e-05	0.365893	0.409	0.056	0.00175221
Ergic1	3.91652e-05	0.365435	0.334	0	0.00108403
Sestd1	5.61744e-05	0.365058	0.374	0.028	0.00144816
Ctsc	0.00134438	0.364352	0.496	0.167	0.0159893
Ctdnep1	8.8406e-06	0.36418	0.427	0.028	0.000325337
Aebp1	6.63132e-05	0.36367	0.415	0.056	0.00165707
Ugcg	0.000135056	0.363505	0.605	0.194	0.00281357
2200002D01Rik	0.000104141	0.363396	0.716	0.25	0.00232574
Slu7	9.44951e-05	0.363161	0.488	0.111	0.00216729
St5	0.000206441	0.363013	0.38	0.056	0.0039497
Gle1	3.91652e-05	0.362152	0.334	0	0.00108403
1500015A07Rik	6.94479e-05	0.361922	0.594	0.167	0.00172
Dtx2	2.91672e-05	0.361184	0.342	0	0.000856257
Ikbkb	2.96973e-05	0.361172	0.395	0.028	0.000864852
Golgb1	9.33104e-05	0.360483	0.616	0.167	0.00214263
Gab1	4.1303e-05	0.360204	0.332	0	0.0011304
Rpl8	1.54787e-07	0.359863	1	1	1.03808e-05
Gatad2a	3.30121e-05	0.359454	0.668	0.194	0.000945879
Pon2	9.90145e-05	0.359384	0.821	0.361	0.00223681
Clec2d	0.000275901	0.359369	0.277	0	0.00489656
Rhog	3.47251e-05	0.359256	0.484	0.083	0.000983424
Man1a	6.53824e-05	0.359021	0.594	0.167	0.001638
Bet1l	4.34408e-07	0.358941	0.553	0.056	2.53396e-05
Mgp	0.00240482	0.358888	0.402	0.111	0.0247199
Coq10b	0.00398104	0.358877	0.93	0.444	0.0356688
Cspp1	4.10556e-05	0.358799	0.481	0.083	0.00112678
Mbp	0.000109863	0.358626	0.53	0.139	0.00241277
Ahr	0.00042624	0.358346	0.717	0.278	0.00682158
Mpzl3	2.7992e-05	0.358259	0.439	0.056	0.000831845
Traf7	7.86911e-05	0.357955	0.357	0.028	0.00187983
Eif4a2	0.00119968	0.357163	0.924	0.5	0.0146886
Timp2	0.0053287	0.357087	0.812	0.417	0.043973
Bmpr1a	2.41883e-05	0.356957	0.449	0.056	0.000741944
Frrs1	4.71441e-05	0.356819	0.329	0	0.00126544
Jph1	9.49313e-05	0.356186	0.309	0	0.00217096
Ntn4	0.000334403	0.355974	0.271	0	0.00564785
Lbh	0.000315944	0.355586	0.327	0.028	0.00543474
Socs2	0.000729756	0.355584	0.475	0.139	0.0102444
Fam57a	0.000100041	0.355462	0.36	0.028	0.0022522
Hopx	0.00107128	0.35431	0.284	0.028	0.0135974
5031439G07Rik	3.92871e-05	0.35426	0.386	0.028	0.00108587
Dctn2	5.66721e-06	0.353981	0.681	0.167	0.000225546
Rps13	3.57593e-07	0.353834	1	1	2.14347e-05
Slc9a3r1	7.1973e-05	0.353685	0.459	0.083	0.00176029
Cox5a	4.12277e-05	0.353243	0.97	0.472	0.00112992
Ifrd1	0.00236066	0.352806	0.975	0.75	0.0243429
Irf9	0.000160946	0.352449	0.34	0.028	0.00325322
Rps7	4.52294e-06	0.352255	1	0.972	0.000187252
Akr1b3	0.00294804	0.352004	0.591	0.25	0.0287463
Lrrc8d	6.12672e-05	0.351678	0.321	0	0.00155888
Rpl9	1.12315e-06	0.3516	1	1	5.76051e-05
mt-Nd4l	8.15143e-05	0.351523	0.904	0.389	0.0019378
Fam192a	8.97593e-06	0.351498	0.427	0.028	0.000329697
Pcdh1	0.000125405	0.351448	0.301	0	0.00265497
Shh	0.00233719	0.349681	0.385	0.111	0.0241496
Gnb1	0.000449094	0.349531	0.957	0.528	0.00710012
Swt1	2.47223e-05	0.349511	0.401	0.028	0.000753662
Cotl1	0.00264192	0.348917	0.381	0.111	0.0265638
Actn4	0.00361669	0.348434	0.989	0.889	0.033118
Ifngr2	9.49884e-05	0.348268	0.352	0.028	0.00217096
Smap1	0.000414739	0.348254	0.704	0.278	0.00668681
Ssr3	0.00174626	0.347993	0.89	0.472	0.0194106
Taf3	0.000102459	0.347672	0.307	0	0.00229079
AI314180	9.97841e-05	0.34721	0.401	0.056	0.002249
Rfx7	5.37661e-05	0.347137	0.325	0	0.00140086
Dvl1	0.000119343	0.347107	0.447	0.083	0.00255992
Kdelr1	5.58373e-05	0.346895	0.602	0.167	0.00144328
Atp6v1b2	0.000129711	0.346686	0.396	0.056	0.00272546
Ddx49	7.15417e-05	0.346632	0.368	0.028	0.00175407
Pfdn6	1.3398e-06	0.346329	0.662	0.139	6.61137e-05
Mob1b	5.35703e-06	0.34591	0.494	0.056	0.000215839
Ano6	0.0011496	0.345561	0.781	0.361	0.0142572
Wipi2	7.84238e-05	0.3455	0.563	0.139	0.00187804
Igf1r	1.10984e-05	0.345423	0.623	0.139	0.000398666
Axin1	1.80205e-05	0.345003	0.542	0.111	0.000593827
Uba1	1.53337e-05	0.344797	0.618	0.139	0.0005202
Mtdh	0.000640269	0.344596	0.92	0.417	0.00925407
Bod1	8.81166e-07	0.344212	0.658	0.139	4.6412e-05
Ctdsp2	5.37661e-05	0.343458	0.325	0	0.00140086
Rps6ka3	1.24975e-05	0.342991	0.514	0.083	0.000440026
Mtus1	0.000238548	0.342551	0.282	0	0.00438932
Oaf	5.99104e-07	0.342388	0.652	0.139	3.32588e-05
Crb3	0.000427237	0.341856	0.406	0.083	0.00683194
Mau2	6.12671e-05	0.341738	0.321	0	0.00155888
Samd4	0.000316394	0.34087	0.406	0.083	0.00543769
Fam102a	9.738e-05	0.340548	0.308	0	0.00221011
Ppp4r1	4.215e-05	0.340237	0.437	0.056	0.00114715
Tmem128	0.000214724	0.340013	0.759	0.278	0.00407371
Akap13	4.14868e-05	0.339941	0.689	0.194	0.00113384
Cab39	2.27878e-05	0.339731	0.68	0.194	0.00070907
Cib1	7.97185e-05	0.339563	0.364	0.028	0.00189973
Man2a1	3.98151e-05	0.339	0.492	0.083	0.00109581
Gna11	4.96939e-05	0.338916	0.327	0	0.00131939
Taldo1	0.000165889	0.338595	0.857	0.361	0.00331796
Ltbp1	0.00027953	0.338524	0.525	0.139	0.00493432
Hip1r	0.000126593	0.338169	0.351	0.028	0.00267722
Brms1	7.7633e-06	0.338084	0.481	0.056	0.000291736
Acbd3	0.000162822	0.337826	0.61	0.194	0.00326999
BC030336	2.09378e-05	0.337574	0.458	0.056	0.000678517
Chd6	0.00013584	0.337465	0.494	0.111	0.00282688
Atraid	7.58386e-05	0.337011	0.363	0.028	0.00182306
Tgfbr1	5.51926e-05	0.335979	0.324	0	0.0014323
Lamtor5	1.51211e-05	0.335927	0.604	0.139	0.000513881
Fscn1	0.00415503	0.335666	0.317	0.083	0.0368057
Ube2r2	0.000964104	0.334736	0.74	0.306	0.0125263
Slc39a7	4.80112e-05	0.33442	0.6	0.167	0.00127993
Spink5	0.00166656	0.334044	0.22	0	0.0187594
Rab9	4.40043e-05	0.333773	0.486	0.083	0.00118933
Cwh43	0.00136557	0.333482	0.227	0	0.0161334
Smurf1	0.000113112	0.333331	0.354	0.028	0.00246412
Zmiz1	0.000123695	0.33308	0.499	0.111	0.00263302
Sf3b3	8.46421e-05	0.332498	0.557	0.139	0.00199036
Nampt	0.000262319	0.332474	0.33	0.028	0.00471138
Bin3	4.8403e-05	0.332462	0.328	0	0.00128862
Sirt1	0.000232809	0.332241	0.282	0	0.00433682
Hr	0.000211139	0.331687	0.285	0	0.0040174
Ltv1	7.16996e-06	0.331665	0.54	0.083	0.000273649
Arl8b	9.17991e-05	0.331506	0.603	0.167	0.00212038
Sdc3	3.36386e-05	0.331492	0.445	0.056	0.00095821
Srek1	0.000254895	0.331485	0.371	0.056	0.00462051
Arhgap27	0.000169044	0.331466	0.396	0.056	0.0033707
Rps2	1.72357e-07	0.33143	1	1	1.13785e-05
Ube2q2	0.000521758	0.331003	0.747	0.278	0.00790362
Zfp746	6.58007e-05	0.330979	0.372	0.028	0.00164637
Dnajb9	9.68622e-05	0.330802	0.748	0.278	0.00220347
Cir1	5.0422e-05	0.33076	0.433	0.056	0.00133328
Ythdf1	3.10756e-06	0.330367	0.599	0.111	0.000136768
Znhit6	0.000146299	0.329757	0.398	0.056	0.0030093
4933434E20Rik	0.00148754	0.329694	0.423	0.111	0.017228
Gpr87	0.000658066	0.32953	0.353	0.056	0.00946231
Psmd3	0.000243026	0.329038	0.782	0.278	0.00445869
Arf5	0.00422731	0.328672	0.954	0.694	0.037277
Car13	7.93585e-05	0.328349	0.314	0	0.00189346
Fjx1	0.000182943	0.328069	0.343	0.028	0.00358925
Actr2	0.000106461	0.327286	0.733	0.25	0.00235602
Ppp1r7	4.71441e-05	0.327245	0.329	0	0.00126544
Alg5	5.89168e-06	0.327137	0.528	0.083	0.000232116
Rnf103	0.00013348	0.32713	0.348	0.028	0.00278967
Cept1	8.79314e-05	0.327036	0.311	0	0.00204312
Fbxw7	0.000156353	0.32689	0.393	0.056	0.00318925
Crim1	0.00107355	0.32563	0.74	0.333	0.013603
Trim25	0.000275901	0.32561	0.277	0	0.00489656
Limd1	3.17494e-05	0.324944	0.522	0.111	0.000915065
Anapc7	2.56345e-05	0.324664	0.439	0.056	0.000775424
Znrf1	3.78731e-07	0.324424	0.734	0.167	2.23995e-05
Zbtb7c	0.000575308	0.324291	0.255	0	0.00854472
1110065P20Rik	9.33655e-06	0.32426	0.426	0.028	0.000342299
Crebrf	5.26191e-05	0.322917	0.38	0.028	0.00138018
Ago2	0.000132981	0.322906	0.537	0.139	0.00278519
Fam25c	0.000794641	0.322856	0.244	0	0.0107759
Wdr26	0.000323099	0.32276	0.597	0.194	0.00552861
Tmf1	7.3594e-05	0.322729	0.558	0.139	0.00178203
Chtf8	7.3457e-05	0.322687	0.316	0	0.00178092
Sh3d19	0.000177737	0.322379	0.384	0.056	0.00351534
Nucks1	0.000270969	0.322177	0.788	0.306	0.0048268
Eif2b3	9.76098e-05	0.322136	0.362	0.028	0.00221275
Fxr1	0.00046184	0.322107	0.497	0.139	0.00721408
Ptrf	7.2015e-05	0.321948	0.651	0.194	0.00176029
Tnks1bp1	0.000191246	0.321621	0.525	0.139	0.003726
Rfxap	0.000200789	0.321517	0.331	0.028	0.00387326
Prrc2b	0.000233533	0.321253	0.38	0.056	0.00433925
Dnajb11	0.00066234	0.32114	0.751	0.306	0.0094819
Dhps	1.86595e-05	0.321128	0.504	0.083	0.000612815
Map3k7	8.57092e-05	0.321073	0.312	0	0.00201062
Ascc3	0.000100955	0.320016	0.534	0.139	0.00227015
Cdc42ep1	9.43717e-06	0.319985	0.48	0.056	0.00034534
Metap2	0.00306084	0.319821	0.962	0.611	0.0295075
Egln1	0.000102459	0.319351	0.307	0	0.00229079
Kpnb1	9.97795e-05	0.318184	0.699	0.222	0.002249
Cnot6	0.000142257	0.317549	0.473	0.111	0.00293542
Prpf8	0.000116424	0.317199	0.401	0.056	0.00251663
Mgea5	8.69857e-05	0.316417	0.412	0.056	0.00202597
Csnk1g3	0.000954779	0.316299	0.46	0.139	0.0124382
Tspan14	4.66927e-05	0.316084	0.483	0.083	0.00125678
Irgq	0.000999579	0.315935	0.332	0.056	0.0128674
Tead4	0.000734685	0.315935	0.38	0.083	0.0102693
Tspan3	0.000231445	0.315799	0.566	0.167	0.00432791
Trappc10	0.000106676	0.314823	0.445	0.083	0.0023581
Bclaf1	1.33427e-05	0.314704	0.731	0.222	0.000462792
Hexb	0.000278869	0.314696	0.324	0.028	0.00493156
Dnajc15	7.26929e-05	0.31466	0.365	0.028	0.00176459
Slc20a1	0.000937062	0.314403	0.288	0.028	0.0122811
Rnf126	5.84128e-06	0.313754	0.546	0.083	0.000230595
Reep4	0.000150043	0.313667	0.348	0.028	0.0030766
Snhg9	0.00023618	0.313556	0.386	0.056	0.0043663
Dlg1	6.92536e-05	0.313549	0.564	0.139	0.00172
Pdcd6ip	0.00190029	0.312615	0.858	0.389	0.0206614
Ptgs1	0.000359235	0.312103	0.269	0	0.0059896
Emp2	0.00083064	0.312075	0.696	0.306	0.0111865
Rab32	0.000319163	0.311076	0.324	0.028	0.00546772
Relb	3.33336e-05	0.310802	0.716	0.222	0.000952298
Mbtd1	0.000390285	0.310292	0.417	0.083	0.00637673
Rpl11	5.03182e-05	0.309866	0.999	1	0.00133234
Tyw5	0.000153181	0.309843	0.295	0	0.00313268
Grb2	7.85321e-05	0.308074	0.622	0.167	0.00187833
Ly6c1	0.0010998	0.307861	0.287	0.028	0.0138474
Itga2	0.00173861	0.307461	0.48	0.167	0.0193696
Abcc1	0.000157192	0.307027	0.446	0.083	0.00319943
Pgs1	1.06366e-05	0.307016	0.521	0.083	0.000384197
Cdc73	8.16951e-05	0.306954	0.522	0.111	0.00193974
Parp9	0.00130608	0.306809	0.228	0	0.0156859
Bcl6	0.000732949	0.306776	0.295	0.028	0.0102597
Larp4b	6.93311e-05	0.306515	0.72	0.222	0.00172
Dapp1	0.000182191	0.305925	0.29	0	0.00358168
Napg	9.25716e-05	0.305458	0.363	0.028	0.00213067
Atf4	0.00527308	0.305379	0.98	0.75	0.0436062
Tmem222	1.94408e-05	0.305259	0.407	0.028	0.000636337
Dnm1l	0.000501439	0.305257	0.403	0.083	0.00767217
Ndufs4	3.49306e-05	0.304854	0.683	0.194	0.000987813
Asxl1	0.000232809	0.304801	0.282	0	0.00433682
N4bp1	0.00034306	0.304765	0.365	0.056	0.00576914
Slc25a51	0.000640125	0.304692	0.348	0.056	0.00925407
Rsad2	0.0041135	0.304483	0.189	0	0.0365537
Irx5	1.63081e-05	0.304468	0.555	0.111	0.000548495
Ndufb7	0.000845082	0.304161	0.757	0.306	0.0113341
Gtf3c2	0.000153693	0.303602	0.39	0.056	0.00313825
Smim3	0.000382655	0.303379	0.417	0.083	0.00628746
Epb41l2	0.000117361	0.303315	0.402	0.056	0.00253129
Polr2f	8.1814e-05	0.303183	0.6	0.167	0.0019402
Rsbn1l	4.29389e-05	0.30177	0.567	0.139	0.00116537
Cgn	3.36043e-05	0.301152	0.446	0.056	0.00095821
Elovl7	0.00025928	0.300756	0.718	0.278	0.00467397
Epb41l4a	0.000123863	0.300144	0.401	0.056	0.00263374
Stx11	0.00396963	0.299889	0.505	0.194	0.0356155
Ubald2	0.00174184	0.299774	0.576	0.222	0.0193724
Lap3	8.68256e-05	0.299704	0.417	0.056	0.00202597
Zswim6	0.000513179	0.299678	0.468	0.139	0.00780392
Ap2s1	1.21664e-05	0.299594	0.568	0.111	0.000431475
Sorcs2	0.000380696	0.299257	0.315	0.028	0.00627725
Ephb3	0.000611677	0.29925	0.302	0.028	0.0089613
Kdelr2	0.000389011	0.299096	0.847	0.361	0.00636123
Crebbp	3.96672e-05	0.298911	0.631	0.167	0.00109328
Rab21	1.43719e-06	0.298417	0.608	0.111	7.03861e-05
Pdxdc1	0.000239588	0.298392	0.382	0.056	0.00440432
Snhg18	0.000741871	0.298002	0.291	0.028	0.0103328
Zfp326	1.09554e-05	0.297401	0.637	0.167	0.000394254
Camk1d	0.00111252	0.297319	0.325	0.056	0.0139626
Abhd17a	0.000139067	0.296739	0.348	0.028	0.00288177
Rbmxl1	0.000161552	0.296598	0.625	0.194	0.00325669
Rlim	2.70906e-05	0.296566	0.662	0.167	0.000809444
Zc3hav1	0.000201501	0.296413	0.627	0.194	0.00387611
Ppm1a	5.30217e-05	0.29636	0.608	0.167	0.00138887
Sdcbp2	0.00136557	0.296148	0.227	0	0.0161334
Src	2.66699e-05	0.296066	0.552	0.111	0.000801778
P4hb	0.00231303	0.295927	0.812	0.333	0.0239782
Map2k4	0.000409518	0.295811	0.738	0.278	0.00662449
Sh3glb1	0.000112107	0.295507	0.92	0.444	0.00245043
Sec61a1	0.000505439	0.295302	0.736	0.306	0.00772227
Nedd4l	0.000282643	0.295057	0.277	0	0.00498477
Trappc5	6.02309e-05	0.295019	0.429	0.056	0.00154256
Stam	0.000133229	0.294871	0.353	0.028	0.0027874
Mier3	0.000434292	0.29471	0.263	0	0.00691503
N4bp2l2	0.000301225	0.294404	0.755	0.278	0.00524153
Pabpn1	0.000169693	0.293913	0.525	0.139	0.00337676
Dnajb4	0.000486698	0.293536	0.629	0.222	0.00751229
Zfp292	0.00095921	0.292926	0.286	0.028	0.0124793
Rhou	0.000140168	0.292923	0.404	0.056	0.00289844
Hspg2	0.000229578	0.292876	0.483	0.111	0.00429712
Sbno1	0.000279433	0.292585	0.726	0.278	0.00493432
Mff	0.000199567	0.292576	0.535	0.139	0.00385349
Prpf6	0.000306649	0.292215	0.323	0.028	0.00530756
Zfc3h1	0.00128803	0.292037	0.412	0.111	0.0155366
Cdc26	0.000398924	0.291991	0.412	0.083	0.00647994
Pak2	6.43911e-05	0.291961	0.833	0.278	0.00161984
Pdcd2	0.000182381	0.291736	0.343	0.028	0.00358181
Gtf2f2	0.00019442	0.291158	0.489	0.111	0.00378026
Uqcc2	7.46027e-05	0.291053	0.66	0.194	0.00179755
Yipf5	0.000161669	0.291007	0.483	0.111	0.00325669
Snf8	0.000250089	0.290941	0.572	0.167	0.00456072
Grhl1	0.000233974	0.290769	0.376	0.056	0.00434101
Hs6st1	0.00020949	0.290653	0.339	0.028	0.00399379
5430419D17Rik	0.00598471	0.290566	0.176	0	0.0479488
Sema4b	0.000602513	0.289405	0.401	0.083	0.00886145
Cebpz	0.000234367	0.289345	0.731	0.25	0.00434101
Reps1	0.000761264	0.288978	0.392	0.083	0.0104246
Smarca4	0.000171285	0.288937	0.491	0.111	0.00340123
Smg6	0.00025658	0.288689	0.28	0	0.00463814
Maf1	0.000453656	0.288623	0.357	0.056	0.00715488
Plin2	0.00178017	0.288449	0.218	0	0.0196644
Ddx46	0.000529738	0.28776	0.693	0.25	0.00800589
Prss8	0.000275901	0.287127	0.277	0	0.00489656
Pptc7	0.000331849	0.287114	0.321	0.028	0.00562417
Prrc2a	0.00016044	0.286866	0.633	0.194	0.00325224
Grhl3	0.00108352	0.286611	0.287	0.028	0.0136689
Mogs	0.000201036	0.286456	0.287	0	0.00387421
Xaf1	0.00132659	0.28633	0.28	0.028	0.0158647
Npepps	8.65594e-05	0.286268	0.638	0.194	0.00202346
Cpne8	0.000638414	0.286221	0.654	0.222	0.00925407
Phf10	0.000691536	0.285681	0.384	0.083	0.00981358
Hivep3	0.000266089	0.284993	0.384	0.056	0.00476594
Tlk1	8.34675e-05	0.284515	0.411	0.056	0.00196748
Cmtm7	0.000618969	0.284457	0.35	0.056	0.00903307
1600020E01Rik	0.000424155	0.284325	0.264	0	0.00679379
Sft2d2	0.000134377	0.284316	0.4	0.056	0.00280242
Ric8	0.00013841	0.284149	0.399	0.056	0.0028712
Pyroxd1	0.000238548	0.283905	0.282	0	0.00438932
Gtf2b	7.08522e-05	0.283852	0.528	0.111	0.00174814
Nfe2l1	0.000850061	0.283642	0.825	0.389	0.011393
Nr2c2	0.000331632	0.283612	0.325	0.028	0.00562417
Prpf40a	0.00431536	0.283297	0.805	0.389	0.0377131
Atg5	0.000593713	0.283203	0.399	0.083	0.00876265
Galnt14	0.000106292	0.282877	0.413	0.056	0.00235494
Gm16685	0.00261066	0.282767	0.301	0.056	0.0262963
Phldb1	0.0035566	0.282726	0.326	0.083	0.0327211
Dpm2	0.000190392	0.28235	0.433	0.083	0.00372046
Rnf220	0.000269312	0.282022	0.278	0	0.00480167
Rpl34	0.000232211	0.281983	1	0.972	0.00433637
Prelid1	0.00124265	0.281933	0.838	0.361	0.0151012
Gigyf1	0.000367894	0.281711	0.269	0	0.00609756
Exosc4	0.000489309	0.281449	0.304	0.028	0.00752288
Mgat4a	0.000616816	0.280958	0.252	0	0.00901512
Adgrg2	0.000444658	0.280927	0.263	0	0.00703567
Cd164	2.49793e-05	0.2809	0.664	0.167	0.00075795
5730559C18Rik	0.00026223	0.280627	0.385	0.056	0.00471138
B630005N14Rik	0.000434556	0.280525	0.314	0.028	0.00691503
Slc14a1	0.00405816	0.279896	0.474	0.167	0.0362102
Vkorc1l1	6.4721e-05	0.279896	0.374	0.028	0.00162351
Atf6	0.000305641	0.279853	0.412	0.083	0.00529958
Lama5	0.000161826	0.279719	0.588	0.167	0.00325669
Kdsr	0.000232341	0.279449	0.381	0.056	0.00433637
Stx3	0.000298054	0.279255	0.717	0.25	0.00520025
Irf7	0.00283563	0.278969	0.345	0.083	0.027929
Gabarapl2	0.000366799	0.278954	0.809	0.333	0.00609756
Srp9	0.00135913	0.278549	0.888	0.389	0.0161255
Klhl24	0.00028954	0.278456	0.276	0	0.00508348
Rps15	0.000623081	0.278386	1	1	0.00906796
Qk	0.000234218	0.278234	0.686	0.222	0.00434101
Ptges	0.00286566	0.278158	0.777	0.389	0.0281679
Osbpl9	0.000171017	0.278023	0.441	0.083	0.00339963
Rc3h2	1.42472e-05	0.278016	0.561	0.111	0.000489287
Hmgb3	0.00210374	0.277406	0.306	0.056	0.0222597
Prnp	0.00189752	0.277377	0.683	0.278	0.0206614
Ing4	0.000423104	0.277241	0.313	0.028	0.00678251
Erbb3	0.00130608	0.276841	0.228	0	0.0156859
Erp29	0.000112265	0.276379	0.58	0.167	0.00245113
Qars	0.000264161	0.276307	0.532	0.139	0.00473576
Bgn	0.00551906	0.276276	0.274	0.056	0.0450681
C1galt1	0.000524071	0.275959	0.258	0	0.00793251
Hsd17b10	0.000623025	0.275713	0.444	0.111	0.00906796
Rab1b	0.000595757	0.275251	0.35	0.056	0.00878618
Ylpm1	0.000404552	0.275131	0.266	0	0.00655502
Cblb	0.000203447	0.274932	0.34	0.028	0.00390526
Nfkbil1	0.000575449	0.274922	0.301	0.028	0.00854472
Rere	0.000191248	0.27491	0.343	0.028	0.003726
Trip11	0.0014236	0.274785	0.508	0.167	0.0166778
Myo9b	0.000318763	0.274722	0.273	0	0.00546772
Polr2j	1.44423e-05	0.274636	0.716	0.222	0.000494252
Fbrsl1	0.000731822	0.274501	0.347	0.056	0.0102513
Ncoa7	0.00124806	0.27443	0.283	0.028	0.015148
Sdhd	6.37013e-05	0.274191	0.533	0.111	0.00160825
Cmip	0.00116985	0.274011	0.73	0.278	0.0144319
Rbm33	0.000143326	0.273773	0.392	0.056	0.00295125
Irf2bp2	0.00204545	0.273731	0.357	0.083	0.0217465
Mier1	0.000115599	0.273666	0.693	0.222	0.00250157
Trpm7	2.49556e-05	0.273606	0.506	0.083	0.00075795
Naa20	0.00107918	0.273464	0.838	0.389	0.0136405
Inhba	0.0057415	0.273266	0.449	0.167	0.0463693
Fam76b	0.000334403	0.273158	0.271	0	0.00564785
Ppm1d	0.000367894	0.273125	0.269	0	0.00609756
Pum2	2.40256e-05	0.273004	0.696	0.194	0.000739344
Ssr2	0.00404625	0.27275	0.822	0.389	0.0361205
Fbxl14	0.000289541	0.272725	0.276	0	0.00508348
Ddb1	6.07583e-05	0.271765	0.67	0.194	0.00155403
Ccz1	0.000410925	0.271611	0.508	0.139	0.00664176
Ptprf	0.000307928	0.271108	0.563	0.167	0.00531899
Capza1	4.21049e-05	0.270657	0.479	0.083	0.00114715
Gtf2f1	9.48753e-05	0.270636	0.469	0.083	0.00217096
Slc44a2	0.000590024	0.270415	0.307	0.028	0.00872138
Med13l	0.00388477	0.27038	0.662	0.306	0.0350311
Cwc15	7.20656e-05	0.270266	0.726	0.25	0.00176029
Mrps18a	0.000137281	0.270194	0.649	0.194	0.0028508
Ipmk	0.000968367	0.270135	0.287	0.028	0.0125733
Macf1	0.00035426	0.269925	0.6	0.194	0.00592181
Tcea1	0.000786826	0.269752	0.667	0.25	0.0107071
Efr3a	0.000180788	0.269445	0.497	0.111	0.00356208
Mydgf	3.94578e-05	0.268627	0.72	0.222	0.00108905
Bnip3l	0.000261162	0.268577	0.664	0.222	0.00469923
Esyt2	2.86987e-05	0.268524	0.538	0.111	0.000847133
Stk19	2.02412e-05	0.26848	0.503	0.083	0.000658125
Pwwp2a	0.000549123	0.26823	0.256	0	0.00824149
Fam179b	0.000198517	0.26808	0.341	0.028	0.00383701
Arl5a	0.000770203	0.267975	0.337	0.056	0.0105028
Zfand2a	0.00104368	0.267926	0.236	0	0.0133123
Brk1	5.341e-05	0.267803	0.774	0.25	0.0013953
Tnfaip1	1.61574e-05	0.267261	0.52	0.083	0.000544366
Tfg	0.00109788	0.266796	0.649	0.25	0.0138411
Tmem159	0.000548513	0.266721	0.411	0.083	0.00823866
Rbpms	7.02992e-05	0.266688	0.595	0.167	0.00173668
Fbxo45	0.000575308	0.266668	0.255	0	0.00854472
Rfx5	0.000455258	0.266625	0.262	0	0.00715704
Arfgef1	6.94056e-05	0.266514	0.64	0.167	0.00172
Oxsr1	0.000488517	0.266159	0.26	0	0.00752254
Cfdp1	9.24606e-05	0.266058	0.836	0.306	0.00213063
Trio	0.000212734	0.266044	0.565	0.167	0.00403989
Baiap2l1	0.000350824	0.265882	0.365	0.056	0.0058694
Pofut2	0.00153101	0.265674	0.732	0.306	0.0176192
Mrps18b	1.49092e-05	0.265194	0.652	0.167	0.000509339
Ythdc1	0.000492236	0.265141	0.767	0.306	0.00755006
Ppp2r3a	0.000121921	0.265107	0.478	0.111	0.00260093
Hnrnpd	0.000802884	0.265032	0.909	0.389	0.0108695
Api5	8.72928e-06	0.264967	0.614	0.139	0.000322692
Il4ra	0.000794641	0.26485	0.244	0	0.0107759
Ubr3	0.000269312	0.264654	0.278	0	0.00480167
Kin	0.000576868	0.26434	0.307	0.028	0.00855928
Sun2	0.000329965	0.264296	0.376	0.056	0.0056117
Pvr	0.00221633	0.263995	0.308	0.056	0.0232471
Tnip1	0.00199854	0.26382	0.533	0.194	0.0214108
Vps37a	0.000157344	0.263242	0.494	0.111	0.00319943
Osbp	0.000793009	0.262897	0.293	0.028	0.0107759
Arhgef3	0.000662331	0.262866	0.352	0.056	0.0094819
Plp2	0.000421646	0.262836	0.729	0.278	0.0067758
Pim1	0.00530039	0.262691	0.916	0.611	0.0437764
Sin3b	0.00227743	0.262581	0.756	0.306	0.0236971
Cox18	0.000562071	0.262464	0.255	0	0.00839712
Mex3d	0.000562071	0.262273	0.255	0	0.00839712
Nup214	0.000195622	0.262218	0.342	0.028	0.00379985
Wasf2	0.000335241	0.2616	0.663	0.222	0.00565223
Mapk8ip3	0.000759058	0.261575	0.246	0	0.010409
Commd8	0.000509641	0.261492	0.31	0.028	0.00776337
Alg13	0.00194412	0.261287	0.26	0.028	0.0210472
Prdx5	0.00133171	0.261273	0.718	0.306	0.0158864
Mark2	0.000346278	0.260701	0.571	0.167	0.00581824
Setd2	0.000636135	0.260566	0.491	0.139	0.00922844
Rbm5	0.000128894	0.260472	0.561	0.139	0.00271706
Ogdh	1.232e-05	0.260372	0.462	0.056	0.000434558
Ckap4	0.000247328	0.260204	0.575	0.167	0.00452108
Rmnd5a	0.000444658	0.260167	0.263	0	0.00703567
Btf3	0.00473197	0.260147	0.999	0.972	0.0400352
Gda	0.00178017	0.260141	0.218	0	0.0196644
Trmt61a	0.00176534	0.259788	0.412	0.111	0.0195891
Birc2	0.000449631	0.259683	0.542	0.167	0.00710287
Fbxo30	0.0005339	0.259348	0.547	0.167	0.00803685
Rexo2	0.00020657	0.259118	0.599	0.167	0.0039497
Sun1	0.000588841	0.258793	0.254	0	0.00871047
Cdcp1	0.00284377	0.258231	0.908	0.472	0.027995
Fzd6	0.000455258	0.257952	0.262	0	0.00715704
Mmp15	0.000741839	0.257728	0.247	0	0.0103328
Zdhhc21	9.82802e-05	0.257647	0.362	0.028	0.00222537
Frat2	0.00111008	0.257591	0.287	0.028	0.013941
Samd4b	0.000318439	0.257266	0.568	0.167	0.00546772
Socs5	0.000850995	0.256434	0.242	0	0.0113964
Pvrl4	0.00246726	0.25634	0.207	0	0.0251763
Rprd2	0.000367894	0.256316	0.269	0	0.00609756
Zfp91	0.000215077	0.256289	0.719	0.25	0.00407645
Secisbp2	0.00081302	0.256217	0.244	0	0.0109718
Ckap5	0.000708504	0.255916	0.248	0	0.0100247
Pnpla2	0.000249718	0.255605	0.335	0.028	0.0045605
Vasn	0.00204242	0.255598	0.362	0.083	0.0217326
Adgrg1	0.00155986	0.255527	0.222	0	0.017867
Kifc3	0.00156193	0.255214	0.269	0.028	0.0178803
Actr10	0.000765073	0.254957	0.665	0.25	0.0104621
E2f5	0.000953425	0.254675	0.238	0	0.0124289
Six4	0.00072499	0.254648	0.247	0	0.0102015
2610037D02Rik	0.00260558	0.254593	0.255	0.028	0.0262673
H1f0	0.00621136	0.253392	0.222	0.028	0.0492798
Traf2	0.00102758	0.253301	0.336	0.056	0.01315
Cep63	0.00064605	0.253173	0.251	0	0.00931601
Snrnp200	0.000479327	0.252904	0.314	0.028	0.0074161
Serinc5	0.000831802	0.252666	0.243	0	0.0111867
Parp14	0.00248573	0.252266	0.259	0.028	0.0253251
Psmf1	0.000466098	0.252157	0.261	0	0.00725161
Nedd9	0.00578648	0.25212	0.225	0.028	0.0466475
Gmppb	0.00117389	0.25207	0.284	0.028	0.0144452
Mmp14	0.000935549	0.251974	0.642	0.222	0.0122695
Hivep1	0.000266969	0.251849	0.428	0.083	0.00477733
Kdm5b	0.000614903	0.251758	0.404	0.083	0.00899388
Mafg	0.000108356	0.251731	0.71	0.25	0.00238983
Cdk6	0.000159428	0.251521	0.448	0.083	0.00323507
Herc4	0.00138532	0.25151	0.325	0.056	0.0163076
Tsfm	0.000891828	0.251473	0.337	0.056	0.0118199
Mrps25	0.000602675	0.251438	0.253	0	0.00886145
Epha4	0.00138862	0.251434	0.328	0.056	0.0163169
Itch	7.59799e-06	0.251407	0.54	0.083	0.000286074
Zkscan3	0.0011332	0.251189	0.332	0.056	0.0141494
Nemf	0.00016516	0.251098	0.549	0.139	0.00331014
Cdk12	4.22719e-05	0.25103	0.589	0.139	0.00114887
Mrpl38	0.000118047	0.25043	0.503	0.111	0.00253859
Ttc1	0.000111701	0.250249	0.506	0.111	0.00244704
2022-03-02	0.000971158	0.249729	0.334	0.056	0.0125928
Uggt1	0.00067001	0.249557	0.303	0.028	0.00957766
Luc7l3	1.12309e-05	0.249429	0.701	0.194	0.000402684
Lman1	0.000216191	0.249196	0.475	0.111	0.00408963
Rrn3	0.00123181	0.249168	0.33	0.056	0.0149787
Khsrp	0.000326756	0.248987	0.326	0.028	0.00557167
Itpk1	0.00258497	0.248498	0.258	0.028	0.0261204
Hmga1	0.00149315	0.248189	0.645	0.25	0.0172649
AU018091	0.00562488	0.248145	0.178	0	0.045665
Ctdp1	0.000292082	0.247932	0.423	0.083	0.0051189
Laptm4b	0.000631273	0.247898	0.252	0	0.00917152
Sema5a	0.00381276	0.247464	0.237	0.028	0.0345571
Rab5c	0.000769611	0.247033	0.658	0.25	0.0105028
Zfp212	0.00114199	0.246906	0.233	0	0.0141957
Adgrb1	0.00072035	0.246809	0.432	0.111	0.0101488
Tcf7l2	0.00103894	0.246711	0.464	0.139	0.0132693
0610030E20Rik	0.00106748	0.246698	0.235	0	0.0135628
Sdf2l1	0.00264856	0.2463	0.355	0.083	0.0265959
Bcr	0.00028374	0.246241	0.382	0.056	0.00499961
Smg5	0.000324229	0.245921	0.326	0.028	0.0055431
Mark3	9.17071e-05	0.245698	0.557	0.139	0.00212038
Nck2	0.000661155	0.245589	0.25	0	0.0094819
Epb41l1	0.00132169	0.245554	0.28	0.028	0.0158255
Ggps1	0.00100537	0.245475	0.286	0.028	0.0128996
Spire1	0.00156518	0.245023	0.274	0.028	0.0178965
Dicer1	0.000805759	0.244881	0.344	0.056	0.0108964
Cops5	0.00043358	0.244838	0.684	0.25	0.00691076
Hadha	0.000122882	0.244736	0.603	0.167	0.00261858
Uimc1	0.00140922	0.244642	0.276	0.028	0.0165291
Fam193a	0.000452942	0.244501	0.368	0.056	0.00714939
Lsm2	4.15992e-05	0.243986	0.686	0.194	0.00113532
Srgap1	0.000794641	0.243324	0.244	0	0.0107759
B4galt5	0.00174151	0.242919	0.219	0	0.0193724
Efnb2	0.00164036	0.242917	0.683	0.306	0.0185285
Aimp1	2.4709e-05	0.242914	0.783	0.278	0.000753662
Tnpo3	0.000470678	0.242624	0.457	0.111	0.00730541
Tap1	0.00299324	0.242467	0.2	0	0.0289845
Sptlc2	2.43962e-05	0.242235	0.646	0.167	0.000746051
Med31	0.000382891	0.242043	0.423	0.083	0.00628746
Rfwd2	0.000133774	0.241934	0.543	0.139	0.00279283
Arhgef5	0.00125188	0.241909	0.756	0.306	0.0151743
Supt4a	0.000510104	0.2414	0.72	0.278	0.00776337
Zcchc11	0.00161468	0.2414	0.274	0.028	0.0183338
Nploc4	0.000196783	0.240894	0.342	0.028	0.00380727
Ube2e2	0.00101177	0.240524	0.486	0.139	0.0129731
Rpl21	6.21182e-05	0.240481	1	1	0.00157235
Tnrc6b	0.00231174	0.240319	0.256	0.028	0.0239782
Dusp10	0.00366619	0.240153	0.343	0.083	0.0334771
Susd6	0.00235594	0.240133	0.347	0.083	0.024307
Zfp800	0.000875311	0.239985	0.386	0.083	0.0116515
AI661453	0.00114155	0.239038	0.286	0.028	0.0141957
Ptpn9	0.000377709	0.238194	0.322	0.028	0.00624673
Lztfl1	0.00124996	0.238183	0.28	0.028	0.0151617
Atp11b	2.40926e-05	0.23801	0.493	0.083	0.000740241
Senp6	0.00126587	0.237946	0.815	0.361	0.0153261
Vps13a	0.00202978	0.237604	0.213	0	0.0216388
Ralbp1	0.00135997	0.237573	0.561	0.194	0.0161257
Psme1	0.00330878	0.23747	0.784	0.333	0.0309956
Uhrf1bp1l	0.00199768	0.237458	0.315	0.056	0.0214108
Nfkbie	0.00185994	0.237247	0.216	0	0.0203843
D030056L22Rik	0.000890647	0.237218	0.241	0	0.0118154
Gtf2h5	0.000370764	0.23704	0.662	0.222	0.00613991
Pof1b	0.000614406	0.236877	0.347	0.056	0.00899335
Mul1	0.00071491	0.236829	0.302	0.028	0.010094
D15Ertd621e	6.85245e-05	0.236768	0.426	0.056	0.00170796
Syncrip	0.00225996	0.236738	0.858	0.389	0.0235907
Cr1l	0.000392514	0.236737	0.456	0.111	0.00639177
Hook3	0.000517452	0.236714	0.402	0.083	0.00785057
Dbf4	0.00145965	0.236694	0.225	0	0.016978
Clasp1	0.00188623	0.236693	0.266	0.028	0.0206145
Dag1	0.00053373	0.236638	0.404	0.083	0.00803685
Rps3	0.00105242	0.236619	0.999	0.972	0.0134151
Abhd13	0.00173861	0.236593	0.269	0.028	0.0193696
Pdpk1	0.00155786	0.236499	0.323	0.056	0.017867
Ptpn23	0.000672963	0.236196	0.39	0.083	0.00960582
Trib3	0.0041135	0.236151	0.189	0	0.0365537
Tex261	0.000329505	0.235936	0.377	0.056	0.00560876
Tnik	0.00152575	0.235925	0.223	0	0.0175691
Exoc6b	0.00294563	0.23572	0.294	0.056	0.0287372
Prkcd	0.000118219	0.235631	0.643	0.194	0.00253859
Npc1	0.000659869	0.23552	0.409	0.083	0.00947428
Ccdc186	0.000394626	0.235495	0.423	0.083	0.0064208
Piezo1	8.09474e-08	0.235355	0.624	0.083	6.08382e-06
Irf2bp1	0.00145965	0.235339	0.225	0	0.016978
Ep300	0.000700349	0.235252	0.45	0.111	0.00992423
Atp6v1a	6.1563e-05	0.234645	0.472	0.083	0.00156437
Prpf4	0.000890647	0.234441	0.241	0	0.0118154
Tmod3	0.000240139	0.234431	0.577	0.167	0.0044103
Lad1	0.00243511	0.234422	0.796	0.361	0.0249787
Safb	0.000811961	0.234142	0.438	0.111	0.0109651
Tmem57	0.000923652	0.234072	0.293	0.028	0.0121379
Atg14	0.000953425	0.23399	0.238	0	0.0124289
Ip6k1	0.000101451	0.233922	0.415	0.056	0.00227868
Mtpap	0.000196674	0.233914	0.384	0.056	0.00380727
Mpdu1	0.000640161	0.233822	0.444	0.111	0.00925407
Fis1	0.000383586	0.23378	0.696	0.222	0.00629358
Nr2c2ap	8.92267e-05	0.233709	0.417	0.056	0.00207076
Tpi1	0.000293173	0.233545	0.588	0.194	0.00513341
Pwp1	0.00122892	0.233412	0.332	0.056	0.0149528
Ing1	0.00526185	0.233163	0.274	0.056	0.0435378
Dnajc1	7.12368e-05	0.232516	0.476	0.083	0.00175099
Cltc	0.000168135	0.232509	0.785	0.278	0.00335647
Mob2	0.00117268	0.232394	0.417	0.111	0.0144394
Lias	0.00199156	0.232337	0.264	0.028	0.021383
Ppil1	0.000870607	0.232127	0.241	0	0.0116047
Gm26809	0.00149236	0.232109	0.224	0	0.0172649
Tsnax	0.00193169	0.231941	0.262	0.028	0.020959
Nsun2	5.0615e-05	0.231781	0.74	0.222	0.00133658
Sfxn1	0.000233606	0.2317	0.439	0.083	0.00433925
Dnajb14	0.00136557	0.231669	0.227	0	0.0161334
Pogk	0.00504099	0.231596	0.321	0.083	0.0419889
Ern1	0.00362948	0.23147	0.24	0.028	0.0331834
Ykt6	2.56804e-05	0.231423	0.507	0.083	0.000775611
Mdm2	0.00170368	0.231337	0.409	0.111	0.0190564
Capg	0.00221145	0.230882	0.732	0.361	0.0232208
5730508B09Rik	0.00235566	0.2307	0.26	0.028	0.024307
Fam175b	0.00108144	0.230632	0.285	0.028	0.0136515
Cse1l	0.000702611	0.230439	0.398	0.083	0.00994907
Rbm19	0.00119438	0.230394	0.231	0	0.01466
Myd88	0.000586463	0.23023	0.308	0.028	0.00868187
Nbr1	0.00122142	0.23013	0.23	0	0.0149081
Mrpl57	6.82136e-06	0.230078	0.583	0.111	0.000261879
Asf1a	0.000606412	0.230072	0.396	0.083	0.008903
Arhgap32	0.00144668	0.230057	0.278	0.028	0.016891
Grk6	0.00106748	0.229919	0.235	0	0.0135628
Tcf12	3.28989e-05	0.229768	0.552	0.111	0.000944021
Desi2	0.00228682	0.22966	0.353	0.083	0.0237822
Nasp	0.000726782	0.229595	0.636	0.222	0.01021
Sptlc1	0.00129455	0.229402	0.278	0.028	0.015596
4930523C07Rik	0.00186626	0.229398	0.844	0.472	0.0204421
Esrp1	0.00174151	0.229334	0.219	0	0.0193724
Pdzd8	0.000886674	0.229263	0.437	0.111	0.0117867
Otulin	0.000360568	0.229068	0.481	0.111	0.00600158
Wipi1	0.00136557	0.228852	0.227	0	0.0161334
Max	8.61578e-05	0.228829	0.527	0.111	0.00201872
Usp43	0.00268917	0.228662	0.204	0	0.026884
Tle3	0.000142901	0.228652	0.405	0.056	0.00294559
Carhsp1	0.000119489	0.228608	0.546	0.139	0.00256023
Ccdc115	0.00320785	0.2284	0.247	0.028	0.0303852
Wasl	6.36739e-05	0.228352	0.707	0.222	0.00160825
Sh3pxd2b	0.00189254	0.228336	0.265	0.028	0.0206426
Kcns3	0.00163025	0.228304	0.221	0	0.0184428
Eif3d	0.000117491	0.228216	0.873	0.361	0.00253131
Wwtr1	0.00200986	0.228004	0.666	0.278	0.0214968
Tbc1d1	0.00124751	0.227877	0.746	0.306	0.015148
Orc6	0.000237568	0.227783	0.378	0.056	0.00438312
Tsc22d4	0.00200138	0.227576	0.557	0.194	0.0214296
Polr2a	0.000171638	0.227573	0.396	0.056	0.0034016
Tnrc18	0.000136356	0.227355	0.591	0.167	0.00283462
Trp53inp1	0.00341264	0.226864	0.249	0.028	0.0317252
Rabgef1	0.000519787	0.226695	0.365	0.056	0.00787988
Micu2	0.00104368	0.226009	0.236	0	0.0133123
Adss	0.00456539	0.225956	0.737	0.333	0.0391733
Polr1a	0.00170536	0.225892	0.271	0.028	0.0190643
Rpn2	0.000315184	0.225825	0.724	0.278	0.00542645
Cyhr1	0.00144159	0.225726	0.365	0.083	0.0168582
Ppil2	0.00130682	0.225398	0.279	0.028	0.0156859
Akirin2	6.41221e-05	0.22537	0.657	0.194	0.00161679
Lrif1	0.00361643	0.22533	0.24	0.028	0.033118
Rnf19a	0.00170045	0.225227	0.61	0.222	0.019053
Rbm6	0.00101994	0.224998	0.522	0.167	0.0130662
Suv420h1	0.00271241	0.224931	0.391	0.111	0.0270425
Phip	0.000479897	0.224791	0.415	0.083	0.00741904
Ddx58	0.00224424	0.224653	0.307	0.056	0.0234642
Rnf181	0.00127726	0.224368	0.229	0	0.0154449
Dhx36	0.000187227	0.224195	0.494	0.111	0.00366594
Kpna4	0.00473906	0.22417	0.716	0.306	0.0400718
Hif1an	0.00155986	0.223328	0.222	0	0.017867
Cdc40	9.66562e-05	0.223224	0.415	0.056	0.00220297
2022-09-11	0.000164097	0.223167	0.588	0.167	0.00329222
Xrn1	0.00323941	0.223036	0.297	0.056	0.0305656
Bms1	0.000739276	0.222639	0.351	0.056	0.0103187
Celsr2	0.00358893	0.22242	0.244	0.028	0.0329719
Usp39	0.000458532	0.222399	0.368	0.056	0.00717963
Mfsd5	0.00210465	0.222338	0.314	0.056	0.0222597
Stk4	0.000932047	0.22229	0.239	0	0.01224
2022-03-05	9.2288e-05	0.222135	0.698	0.222	0.00212916
Nsmce4a	0.00119526	0.222092	0.517	0.167	0.01466
Cpm	0.0020558	0.221884	0.365	0.083	0.0218328
Il6st	0.000559154	0.221787	0.659	0.222	0.00837274
Srsf9	0.00139753	0.221617	0.656	0.25	0.0164019
Slc39a1	2.10052e-05	0.221381	0.503	0.083	0.000679574
Erich1	0.00122142	0.221178	0.23	0	0.0149081
Lgr4	0.000455191	0.221115	0.368	0.056	0.00715704
Ric1	0.00198599	0.221091	0.214	0	0.0213467
Rps9	0.00302313	0.220924	1	0.972	0.0292359
Abtb2	0.0018709	0.220841	0.321	0.056	0.0204814
Ddx27	0.00154897	0.220634	0.735	0.306	0.0177944
Rtfdc1	0.000648857	0.220595	0.506	0.139	0.00934363
Eci2	0.00155548	0.22016	0.321	0.056	0.0178587
Tab2	0.00200744	0.220071	0.588	0.222	0.0214826
Ubap2l	0.00218011	0.219998	0.716	0.306	0.0229287
Fgfr1	0.0010309	0.219725	0.579	0.194	0.0131837
Nhsl1	0.003844	0.219599	0.242	0.028	0.0347918
Cd2ap	0.00317456	0.219475	0.769	0.361	0.0302336
Zfp598	0.00075409	0.219466	0.3	0.028	0.0103481
Arhgef17	0.00231235	0.219258	0.209	0	0.0239782
Kcnk5	0.00202978	0.219194	0.213	0	0.0216388
Ptk2	3.54941e-05	0.218961	0.391	0.028	0.00100085
Plekhb2	0.000337143	0.218241	0.553	0.167	0.0056794
Mrpl55	0.00182029	0.218191	0.269	0.028	0.0200433
Rad21	0.000856885	0.218183	0.491	0.139	0.0114452
Ildr1	0.0019431	0.218153	0.215	0	0.0210472
Trafd1	0.00274556	0.217836	0.436	0.139	0.0272478
Chac1	0.0063072	0.217553	0.227	0.028	0.0497574
Me1	0.00075409	0.21746	0.3	0.028	0.0103481
Adam28	0.00221425	0.217363	0.211	0	0.0232378
Rbm15	0.00458101	0.217198	0.233	0.028	0.0392276
Tmem2	0.00378474	0.217144	0.243	0.028	0.0343509
Cyth3	0.00143444	0.217095	0.33	0.056	0.0167846
Tsn	0.001363	0.217076	0.7	0.278	0.0161334
Ptprd	0.00337839	0.216897	0.297	0.056	0.0315419
Ptrh2	0.00268964	0.216752	0.254	0.028	0.026884
Rictor	0.00370201	0.216599	0.24	0.028	0.0337411
Dph6	0.0022628	0.216589	0.21	0	0.0235957
Banf1	0.00223059	0.216453	0.824	0.361	0.0233716
Samd8	0.00163025	0.216425	0.221	0	0.0184428
Smad2	0.00156395	0.21624	0.514	0.167	0.017893
Rai1	0.00340123	0.216186	0.196	0	0.0316794
Ankrd50	0.00190109	0.216079	0.216	0	0.0206614
Rapgef1	0.00159468	0.215938	0.222	0	0.0181385
Uhrf2	0.00229255	0.215806	0.398	0.111	0.0238291
Jagn1	0.000225793	0.21574	0.443	0.083	0.00424661
Ino80	0.000743673	0.215724	0.402	0.083	0.0103344
Vma21	0.000768685	0.215646	0.398	0.083	0.0105028
Hdac2	0.00112198	0.215457	0.382	0.083	0.0140273
Rab31	0.00100155	0.215421	0.341	0.056	0.0128726
Ccnk	0.00178017	0.215378	0.218	0	0.0196644
Med17	0.00152575	0.215336	0.223	0	0.0175691
Zxdc	0.0021667	0.215278	0.211	0	0.0228122
Rsf1	0.00161944	0.215255	0.458	0.139	0.0183665
Stx5a	0.00117949	0.215239	0.53	0.167	0.0144867
Triap1	0.00232854	0.215154	0.259	0.028	0.0240936
Usp8	0.00127473	0.215128	0.384	0.083	0.0154239
Arhgef4	0.00190109	0.215022	0.216	0	0.0206614
Zyg11b	0.00246162	0.215009	0.258	0.028	0.0251582
Snrnp27	3.51235e-05	0.214982	0.61	0.139	0.000991833
Rora	0.00498447	0.214814	0.282	0.056	0.0416246
Rwdd1	0.000380641	0.214721	0.79	0.306	0.00627725
Acaa2	0.00256264	0.214557	0.354	0.083	0.0259868
Fam132a	0.0019431	0.214518	0.215	0	0.0210472
Tmem259	2.36328e-05	0.214499	0.511	0.083	0.000729556
Usp37	0.00347428	0.213734	0.246	0.028	0.0321644
Tnrc6a	0.000275868	0.213719	0.489	0.111	0.00489656
Inip	0.00163025	0.21362	0.221	0	0.0184428
Rcc1	0.000988382	0.213606	0.291	0.028	0.0127823
Trappc13	0.000888557	0.213333	0.347	0.056	0.0118037
Ubxn7	0.00145965	0.213268	0.225	0	0.016978
Gpr107	0.00290747	0.213089	0.395	0.111	0.0284405
St13	0.00362181	0.213078	0.795	0.361	0.0331493
Tmem214	0.00144699	0.21299	0.415	0.111	0.016891
Ranbp2	0.00169141	0.212936	0.503	0.167	0.0189791
Ndst1	0.00202978	0.212822	0.213	0	0.0216388
Impad1	0.00289317	0.212793	0.432	0.139	0.0283813
Tnfrsf1b	0.00332975	0.212785	0.197	0	0.0311473
Dync1h1	6.45054e-05	0.212702	0.538	0.111	0.00162018
Zfp871	0.000299188	0.212606	0.329	0.028	0.00521073
Kdm6a	0.000618935	0.212542	0.359	0.056	0.00903307
Orai2	0.000680044	0.21241	0.304	0.028	0.00969273
Arl6ip1	0.000852153	0.212366	0.618	0.222	0.0113964
Tbc1d2	0.000906372	0.212338	0.294	0.028	0.0119753
Igfbp4	0.000914639	0.21233	0.426	0.111	0.0120438
Trim33	0.000114614	0.212096	0.411	0.056	0.00248853
Trim41	0.00181964	0.211745	0.217	0	0.0200433
Rela	0.000565164	0.211636	0.801	0.333	0.00843043
Bcl11a	0.00438088	0.211307	0.187	0	0.0381322
Knop1	0.00223788	0.211065	0.585	0.222	0.0234229
Phlpp1	0.00312377	0.211036	0.199	0	0.0298784
Wdr5	0.000190623	0.210492	0.442	0.083	0.00372125
Cnksr1	7.11077e-05	0.21036	0.526	0.111	0.00175099
Ept1	0.00106411	0.210331	0.513	0.167	0.0135376
Fam20b	0.00320552	0.210048	0.348	0.083	0.0303852
Kank1	0.00394393	0.209878	0.191	0	0.0354012
Cenpl	0.000992081	0.209679	0.291	0.028	0.0127927
Sbf1	0.00207448	0.209621	0.213	0	0.0219953
Bsdc1	0.00273592	0.209483	0.255	0.028	0.0271845
Setd1a	0.00170364	0.209313	0.219	0	0.0190564
Gramd3	0.00354858	0.209067	0.194	0	0.0326934
Fryl	0.00347469	0.209008	0.339	0.083	0.0321644
Phc3	0.00417039	0.208899	0.237	0.028	0.0368918
Twf1	0.000140945	0.208846	0.542	0.139	0.00291141
Dusp12	0.00246726	0.208539	0.207	0	0.0251763
Wdr20	0.000158659	0.208499	0.402	0.056	0.00322283
Zcchc2	0.0032597	0.208231	0.197	0	0.0306149
Fxr2	0.00177321	0.208219	0.37	0.083	0.0196319
Sdk2	0.00626485	0.208086	0.224	0.028	0.0495032
Abca1	0.00623665	0.207834	0.175	0	0.0493031
Chd8	0.000922394	0.207704	0.395	0.083	0.0121295
Mrpl43	0.000412777	0.207668	0.622	0.194	0.00666067
Nacc1	0.000188393	0.207519	0.397	0.056	0.00368507
Slc20a2	0.000463212	0.207364	0.369	0.056	0.00722396
Psme4	0.00264381	0.207013	0.393	0.111	0.0265638
Pwp2	0.00332975	0.206981	0.197	0	0.0311473
Mrpl34	0.00236293	0.206952	0.208	0	0.0243534
Wnk1	0.00026337	0.206807	0.784	0.306	0.00472592
Golga5	0.00322104	0.206639	0.248	0.028	0.0304511
Kdm1a	0.000251107	0.206462	0.729	0.25	0.0045688
Mrpl10	0.00170365	0.206434	0.219	0	0.0190564
Eef2kmt	0.0032597	0.206354	0.197	0	0.0306149
Pold3	0.00257595	0.206171	0.205	0	0.0260676
D10Wsu102e	0.00347896	0.205996	0.248	0.028	0.0321886
Sf3b5	0.000939889	0.205991	0.646	0.222	0.0123099
Ppfia1	0.000553143	0.205914	0.465	0.111	0.00829545
Sptbn1	0.000324585	0.205803	0.38	0.056	0.00554433
Gaa	0.00185994	0.205632	0.216	0	0.0203843
Tsg101	5.12184e-05	0.205246	0.627	0.167	0.00134705
Cpsf3l	0.00289512	0.205165	0.25	0.028	0.0283843
Tgs1	0.000573954	0.205004	0.406	0.083	0.00854199
Supt6	0.000391238	0.204965	0.572	0.167	0.00637673
Zbtb43	0.00242921	0.204922	0.311	0.056	0.0249313
Fam83g	0.00231949	0.204918	0.463	0.139	0.0240324
Hira	0.00198599	0.204903	0.214	0	0.0213467
Rps29	0.00380482	0.204883	1	0.972	0.0345011
Slc25a36	0.00151197	0.204441	0.277	0.028	0.0174412
Ptger4	0.00464576	0.204424	0.285	0.056	0.0396258
Prpf4b	0.00223423	0.204179	0.679	0.278	0.0233972
Epc2	0.000206806	0.204052	0.486	0.111	0.00395033
Scin	0.0027824	0.203967	0.257	0.028	0.0275574
Atic	0.000501767	0.203886	0.366	0.056	0.00767217
Mia3	0.00366834	0.203677	0.433	0.139	0.0334811
Aldh3a1	0.00225556	0.203654	0.349	0.083	0.0235574
Mlec	0.00318063	0.203366	0.251	0.028	0.0302741
Ppp1r9b	0.00263198	0.203305	0.205	0	0.0264838
Rpl36	0.000801139	0.203221	1	1	0.0108565
Mknk2	0.00456756	0.203065	0.282	0.056	0.0391733
Usp24	0.00102037	0.203059	0.291	0.028	0.0130662
Eif2ak1	0.00286789	0.202906	0.202	0	0.0281757
Zfp560	0.00421231	0.202733	0.241	0.028	0.0371692
Blmh	0.00060088	0.20257	0.409	0.083	0.00885505
Rock1	0.00412064	0.20245	0.777	0.333	0.0365674
Adar	0.00268917	0.202416	0.204	0	0.026884
Iars2	0.00190109	0.202344	0.216	0	0.0206614
Atp6v1e1	0.000310617	0.202261	0.669	0.222	0.00535726
Tigd2	0.00354858	0.202253	0.194	0	0.0326934
Fbxo34	0.00497161	0.20222	0.371	0.111	0.0415527
Esrp2	0.00340123	0.201958	0.196	0	0.0316794
Ttc14	0.00199712	0.201766	0.69	0.278	0.0214108
Cnih1	0.00115209	0.201617	0.547	0.194	0.0142578
Bptf	0.000988222	0.201436	0.754	0.306	0.0127823
Gm2000	0.000276138	0.201405	0.476	0.111	0.00489656
Ndufa8	0.00509038	0.20127	0.559	0.222	0.0423281
Metap1	0.00169191	0.200807	0.428	0.111	0.0189791
Samd9l	0.000358224	0.200763	0.417	0.083	0.00598295
Ptbp3	0.00160772	0.200758	0.847	0.389	0.0182653
Foxk1	0.00273984	0.200319	0.255	0.028	0.0272049
Ddx10	0.000852645	0.200246	0.492	0.139	0.0113964
Coq5	0.00354858	0.199995	0.194	0	0.0326934
Tarbp2	0.00322389	0.199901	0.299	0.056	0.030463
Gpx8	0.00161799	0.199872	0.275	0.028	0.0183607
Ap3d1	0.00115865	0.199731	0.286	0.028	0.0143298
Usp19	0.000912698	0.19951	0.485	0.139	0.0120263
Alkbh3	0.00155986	0.199225	0.222	0	0.017867
Mall	0.00622315	0.199122	0.366	0.111	0.0493031
Lrrk1	0.00409106	0.199089	0.242	0.028	0.0364705
Scyl1	0.000479113	0.198832	0.315	0.028	0.0074161
Cbll1	0.00456997	0.198826	0.331	0.083	0.0391733
Gnai2	0.003246	0.198577	0.812	0.361	0.030613
Plekha5	0.00531536	0.19853	0.233	0.028	0.0438815
Glrx2	0.00110439	0.198457	0.387	0.083	0.0138828
Rpa2	0.00438088	0.19822	0.187	0	0.0381322
Hebp2	0.00194727	0.197985	0.313	0.056	0.0210696
Nfs1	0.00394393	0.197764	0.191	0	0.0354012
Ap4m1	0.002325	0.197755	0.313	0.056	0.0240768
Ifngr1	0.00597872	0.197739	0.649	0.306	0.0479205
Tsc1	0.0032597	0.197724	0.197	0	0.0306149
Pde7a	0.00299324	0.19768	0.2	0	0.0289845
Sec13	0.00133247	0.197603	0.586	0.194	0.0158864
Ndel1	0.000688161	0.197415	0.732	0.278	0.00977279
Prpf38b	0.000120569	0.197391	0.778	0.278	0.00257772
Ptprk	0.00392015	0.196885	0.242	0.028	0.0353012
Furin	0.00241823	0.196878	0.743	0.306	0.0248447
Apobec1	0.000669098	0.196811	0.409	0.083	0.00957162
Fcf1	0.000268207	0.196509	0.657	0.194	0.00479509
Scaf1	0.00465617	0.196155	0.235	0.028	0.0396664
Eif4ebp2	0.0028071	0.195861	0.202	0	0.0277029
Osgin2	0.00468649	0.195778	0.236	0.028	0.0397438
Anapc15	0.000428594	0.195775	0.415	0.083	0.00684805
Nme2	0.000255561	0.19565	0.441	0.083	0.00462829
2610002M06Rik	0.00308508	0.19561	0.251	0.028	0.0296654
Tmbim4	0.00125256	0.195573	0.592	0.194	0.0151743
Hddc2	0.0036158	0.195409	0.296	0.056	0.033118
Rdx	0.000469457	0.195398	0.888	0.444	0.00729226
Il13ra1	0.00182676	0.195169	0.406	0.111	0.0200995
Tmx3	0.00145287	0.194752	0.378	0.083	0.0169394
Msantd4	0.00428997	0.194751	0.188	0	0.0375416
Scrib	0.00428997	0.194644	0.188	0	0.0375416
Plxna1	0.00354858	0.194183	0.194	0	0.0326934
Plekhm2	0.00287703	0.193913	0.305	0.056	0.0282512
Elf3	0.0042664	0.193777	0.34	0.083	0.0374778
Wwc1	0.00164284	0.193599	0.372	0.083	0.0185458
Dock9	0.00274753	0.193498	0.203	0	0.0272536
Chmp4c	0.00201176	0.193381	0.409	0.111	0.0215054
Dsc2	0.0047308	0.19336	0.281	0.056	0.0400352
Snx11	0.0032597	0.193239	0.197	0	0.0306149
Ddx31	0.00466472	0.193082	0.185	0	0.0396664
Nosip	0.00312377	0.193035	0.199	0	0.0298784
Lats2	0.00569791	0.192925	0.227	0.028	0.0461621
Cpne3	0.00370462	0.192895	0.424	0.139	0.0337491
Ccser2	0.0022491	0.192609	0.453	0.139	0.0235025
Spty2d1	8.46384e-05	0.192467	0.569	0.139	0.00199036
Zbtb11	0.00100214	0.192453	0.343	0.056	0.0128726
Arhgap17	0.00172574	0.192422	0.409	0.111	0.0192481
Slc9a8	0.00196907	0.192254	0.269	0.028	0.0212349
Kdm7a	0.00191739	0.192245	0.362	0.083	0.0208154
Tm9sf1	0.00378102	0.192129	0.192	0	0.0343331
BC016579	0.00574247	0.192113	0.178	0	0.0463693
Pan3	0.000196213	0.191978	0.539	0.139	0.00380378
Nol8	0.00147103	0.191869	0.329	0.056	0.0170698
Mkln1	2.93584e-05	0.191744	0.721	0.222	0.000856257
1110008P14Rik	0.000299137	0.191568	0.539	0.139	0.00521073
Tmem173	0.00456822	0.191449	0.186	0	0.0391733
Marf1	0.00386166	0.191172	0.191	0	0.0348548
Dbr1	0.00116428	0.191044	0.374	0.083	0.0143813
Ino80c	0.00319105	0.191027	0.198	0	0.0303437
Rasal2	0.00299324	0.190979	0.2	0	0.0289845
Mpzl2	0.00119942	0.19089	0.72	0.278	0.0146886
Cpq	0.00386166	0.190672	0.191	0	0.0348548
Vps54	0.00305784	0.19059	0.2	0	0.0294932
Usp36	0.000609946	0.19058	0.392	0.083	0.00894816
Dus1l	0.000306462	0.190401	0.329	0.028	0.00530756
Tmem127	0.00354858	0.190333	0.194	0	0.0326934
2010111I01Rik	0.000286347	0.18984	0.749	0.278	0.00504099
Fam134c	0.00370198	0.189678	0.193	0	0.0337411
Rnf166	0.00116591	0.189207	0.337	0.056	0.0143923
Nudt3	0.000514933	0.188697	0.313	0.028	0.0078245
Dennd1b	0.00320649	0.188171	0.294	0.056	0.0303852
1810058I24Rik	0.00476627	0.188147	0.759	0.333	0.0402149
Rnf130	0.00149807	0.187937	0.329	0.056	0.0173116
Nol10	0.0054511	0.187727	0.231	0.028	0.0447284
Bcl2l13	0.00394393	0.187484	0.191	0	0.0354012
Foxo1	0.00180647	0.187393	0.508	0.167	0.0199211
Atr	0.00551193	0.187343	0.232	0.028	0.0450287
Mat2b	0.00106074	0.187148	0.531	0.167	0.0135123
Ccnyl1	0.00507045	0.186916	0.182	0	0.0421804
Dedd	0.00299324	0.186798	0.2	0	0.0289845
Bola2	1.28108e-05	0.186733	0.773	0.25	0.000448632
mt-Nd6	0.00314886	0.186628	0.252	0.028	0.0300935
Peak1	0.0011718	0.186597	0.483	0.139	0.0144394
Rnf14	0.0011183	0.186491	0.288	0.028	0.014
Nol6	0.00315452	0.18643	0.296	0.056	0.0300989
Hsd17b12	7.72287e-05	0.186376	0.665	0.222	0.00185169
Gpbp1l1	0.00376775	0.186061	0.387	0.111	0.0342444
Rexo1	0.000216533	0.185581	0.434	0.083	0.00409213
Hk1	0.00233821	0.185396	0.365	0.083	0.0241496
Gtf2a2	0.000506544	0.184902	0.625	0.194	0.00773311
Lurap1l	0.00432667	0.184797	0.291	0.056	0.037795
Prkab2	0.00311216	0.18478	0.304	0.056	0.029825
Thoc5	0.00402787	0.18474	0.19	0	0.0360057
Rgmb	0.00409539	0.184724	0.293	0.056	0.0364924
Atg13	0.00466472	0.184707	0.185	0	0.0396664
Ubtd1	0.00486357	0.184671	0.183	0	0.0408946
Bzw2	0.00110132	0.184662	0.538	0.167	0.0138576
Mrto4	0.000201531	0.184563	0.745	0.25	0.00387611
Rbmx2	0.0032597	0.184489	0.197	0	0.0306149
Rnpepl1	0.00436664	0.184427	0.289	0.056	0.0380761
Ttc9c	0.00496599	0.184407	0.183	0	0.0415235
Xpr1	0.00547539	0.184198	0.411	0.139	0.0448427
Mrpl1	0.00292333	0.183884	0.255	0.028	0.0285624
Edc4	0.00466472	0.183745	0.185	0	0.0396664
Srcap	0.00205291	0.183641	0.314	0.056	0.0218139
Bmpr2	0.000731439	0.183604	0.486	0.139	0.0102513
Mlxip	0.00466472	0.183486	0.185	0	0.0396664
Patl1	0.0041135	0.18344	0.189	0	0.0365537
Angel2	0.00117808	0.183276	0.332	0.056	0.0144786
Drg2	0.00213698	0.183274	0.317	0.056	0.0225402
Prdx3	0.00340123	0.18323	0.196	0	0.0316794
Iars	0.00239971	0.183192	0.313	0.056	0.0246804
Ola1	0.000218396	0.182909	0.494	0.111	0.00412337
Gorasp2	0.00317483	0.1829	0.676	0.278	0.0302336
Braf	0.00138812	0.182819	0.384	0.083	0.0163169
Tradd	0.00362451	0.18273	0.194	0	0.0331585
Dnajc11	0.000861972	0.182686	0.447	0.111	0.0115053
Dhrs1	0.0032597	0.182153	0.197	0	0.0306149
Cisd1	3.62499e-05	0.181812	0.441	0.056	0.00101339
Capn1	0.0041135	0.181766	0.189	0	0.0365537
Cnih4	0.00203917	0.181681	0.788	0.333	0.0217152
Parp12	0.00623665	0.181664	0.175	0	0.0493031
Iws1	0.00114803	0.181061	0.49	0.139	0.0142527
Ankra2	0.00456822	0.181006	0.186	0	0.0391733
Rpn1	0.00130186	0.180973	0.707	0.278	0.0156581
Ncoa2	0.00402787	0.180862	0.19	0	0.0360057
Zxdb	0.00386166	0.180778	0.191	0	0.0348548
Slain2	0.00527853	0.180772	0.326	0.083	0.0436327
Capn15	0.00438088	0.180649	0.187	0	0.0381322
Tor1a	0.00390477	0.180471	0.244	0.028	0.0351951
Becn1	0.000360095	0.180453	0.515	0.139	0.00599883
Ar	0.00549649	0.180394	0.324	0.083	0.0449344
Klf16	0.00491705	0.179895	0.28	0.056	0.0412662
Zfp384	0.00394393	0.179757	0.191	0	0.0354012
Jtb	0.00536192	0.179745	0.461	0.167	0.0441725
Polr2m	0.00168276	0.17968	0.767	0.306	0.018909
0610012G03Rik	0.0015101	0.179349	0.478	0.139	0.017439
Nav2	0.00252642	0.179326	0.847	0.417	0.0256862
Tbc1d10b	0.00507045	0.179213	0.182	0	0.0421804
Utp14a	0.000803208	0.179043	0.448	0.111	0.0108695
Arfrp1	0.000880666	0.179028	0.497	0.139	0.0117148
Mtor	0.00476316	0.178994	0.184	0	0.040206
Stk16	0.000949821	0.178888	0.48	0.139	0.012415
Suclg1	0.00133904	0.178711	0.431	0.111	0.0159396
Rp9	0.000699986	0.17865	0.492	0.139	0.00992423
Trove2	0.00539653	0.178138	0.18	0	0.0443455
Mfap1b	0.00272824	0.17804	0.308	0.056	0.0271448
Fnip2	0.00456512	0.178017	0.239	0.028	0.0391733
Thrap3	0.00462929	0.177671	0.809	0.389	0.0395544
Inpp5f	0.00428997	0.177625	0.188	0	0.0375416
Phf3	2.06307e-05	0.177588	0.625	0.139	0.000669675
S100a13	0.00214261	0.177291	0.619	0.25	0.0225707
Borcs7	0.00427179	0.176978	0.29	0.056	0.0374832
Ciao1	0.00420085	0.176916	0.189	0	0.0370939
Mxd4	0.00412035	0.176894	0.294	0.056	0.0365674
Rassf7	0.00468311	0.176577	0.238	0.028	0.0397363
9930021J03Rik	0.00604471	0.176533	0.367	0.111	0.0483305
Sox2	0.00229898	0.176356	0.263	0.028	0.0238833
Tmem168	0.000661546	0.176333	0.357	0.056	0.0094819
Nubp2	0.000922168	0.176063	0.342	0.056	0.0121295
Acvr2a	0.00528568	0.175759	0.18	0	0.0436734
Fzr1	0.00347416	0.175716	0.195	0	0.0321644
Rbm28	0.000237762	0.175692	0.498	0.111	0.00438312
Cdk7	0.003074	0.175653	0.392	0.111	0.0296052
Tpst2	0.00103389	0.175574	0.446	0.111	0.0132134
Swap70	0.00128438	0.175479	0.471	0.139	0.0155214
Ubr2	0.00201958	0.17547	0.268	0.028	0.0215654
Mplkip	0.00557019	0.175207	0.232	0.028	0.0454037
Zfp574	0.00574247	0.175156	0.178	0	0.0463693
Rnpep	0.00100113	0.175116	0.396	0.083	0.0128726
Aco2	0.000488361	0.174886	0.47	0.111	0.00752254
Hoxa9	0.00267106	0.174855	0.258	0.028	0.0267531
Ppib	0.0061539	0.174849	0.955	0.639	0.0489232
Slc4a11	0.00496599	0.174775	0.183	0	0.0415235
Obfc1	0.00630355	0.174694	0.227	0.028	0.0497486
Zc3h11a	0.00255932	0.174415	0.26	0.028	0.0259666
Dnajc10	0.0013757	0.174347	0.333	0.056	0.0162334
Adipor2	0.00513214	0.174158	0.283	0.056	0.0426029
Cdc42ep4	0.00318778	0.174131	0.344	0.083	0.0303274
Cflar	0.00195178	0.173965	0.637	0.25	0.0210833
Sft2d3	0.005177	0.173887	0.181	0	0.0429206
C330007P06Rik	0.00210511	0.173722	0.266	0.028	0.0222597
Gtf3c6	0.00266098	0.173712	0.31	0.056	0.0266931
Gon4l	0.00558671	0.173624	0.231	0.028	0.0454311
Rad18	0.00428997	0.173479	0.188	0	0.0375416
Csnk1g1	0.000994047	0.173412	0.387	0.083	0.0128047
Wnt10a	0.00573538	0.173237	0.231	0.028	0.0463693
Fbxl3	0.00024404	0.173039	0.487	0.111	0.00446646
Dhx40	0.00428159	0.173006	0.384	0.111	0.0375355
Lemd2	0.000403054	0.172595	0.425	0.083	0.00653616
Lsm1	0.00371567	0.172541	0.536	0.194	0.0338341
Txndc11	0.00305417	0.172252	0.354	0.083	0.0294724
Ino80b	0.00424428	0.172219	0.241	0.028	0.037376
Arih1	0.000970014	0.171773	0.596	0.194	0.0125864
Pld2	0.00623665	0.171508	0.175	0	0.0493031
Gapvd1	0.000329219	0.170803	0.602	0.194	0.00560876
Mtfr1	0.003299	0.170762	0.394	0.111	0.0309337
Ube2q1	0.00060141	0.170508	0.497	0.139	0.00885618
Mtfr1l	0.00111837	0.170335	0.434	0.111	0.014
Gsk3a	1.66526e-05	0.17027	0.52	0.083	0.000555736
Ncor1	0.00603986	0.169842	0.737	0.361	0.0483115
Rffl	0.00455585	0.169698	0.29	0.056	0.0391733
Ppie	0.000148235	0.169583	0.454	0.083	0.00304272
Uso1	0.00163089	0.169415	0.522	0.167	0.0184428
Nmt1	0.000785123	0.169362	0.731	0.278	0.0106914
Ssbp1	0.00325576	0.169269	0.436	0.139	0.0306149
1700021F05Rik	0.00466472	0.169243	0.185	0	0.0396664
Rnaset2b	0.00539653	0.168437	0.18	0	0.0443455
Plekha3	0.00133073	0.168304	0.33	0.056	0.0158864
Tmem167	0.000102347	0.168304	0.757	0.25	0.00229079
Qser1	0.00609779	0.168266	0.229	0.028	0.0486553
Sec24c	0.00188878	0.168222	0.27	0.028	0.0206309
Mrpl45	0.00270628	0.168169	0.31	0.056	0.0270089
Lamtor4	0.00271183	0.167892	0.406	0.111	0.0270425
Lzts2	0.00448657	0.167771	0.291	0.056	0.0388098
Ptcd2	0.00610944	0.16769	0.175	0	0.0487085
Pop5	0.00177898	0.167498	0.272	0.028	0.0196644
Prpf18	0.000708975	0.166172	0.354	0.056	0.0100247
Lemd3	0.00256857	0.165869	0.26	0.028	0.0260199
Tmem63a	0.00534631	0.165866	0.233	0.028	0.0440669
Fam21	0.00197626	0.165791	0.269	0.028	0.0213006
Txn2	0.000367259	0.165711	0.643	0.222	0.00609756
Stoml2	0.00031926	0.165619	0.379	0.056	0.00546772
Kri1	0.00610944	0.165519	0.175	0	0.0487085
Eif2b2	0.00144553	0.165467	0.379	0.083	0.016891
Trappc6b	0.00163643	0.165221	0.662	0.278	0.0184948
Aph1a	0.00165106	0.165086	0.423	0.111	0.0186278
Ptgfrn	0.000165423	0.165066	0.401	0.056	0.00331201
Trps1	0.00177184	0.164938	0.321	0.056	0.0196319
B4galt1	0.00106334	0.164745	0.437	0.111	0.0135366
Ufc1	0.00340607	0.164652	0.597	0.222	0.0317094
Fam135a	0.00198266	0.164421	0.367	0.083	0.0213343
Guk1	0.00133938	0.164338	0.478	0.139	0.0159396
Trip10	0.00380357	0.16379	0.395	0.111	0.0345011
Fam195b	0.000982159	0.163672	0.541	0.167	0.0127186
Cpeb2	0.00545228	0.163661	0.283	0.056	0.0447284
Srp54b	0.00525365	0.163564	0.695	0.306	0.0435006
Nisch	0.00218148	0.163383	0.614	0.222	0.0229307
Vdac1	0.000381694	0.163368	0.745	0.278	0.00627836
Csnk1g2	0.000469229	0.163169	0.515	0.139	0.00729226
Hmbox1	0.00539653	0.163127	0.18	0	0.0443455
Cfh	0.00300376	0.163009	0.306	0.056	0.029072
Derl2	0.000457552	0.162923	0.37	0.056	0.00717579
Srp68	0.00159136	0.162819	0.468	0.139	0.0181385
Sdk1	0.00213112	0.162652	0.365	0.083	0.0224983
Eif2b1	0.00166602	0.162552	0.274	0.028	0.0187594
Gm10073	0.000331783	0.162534	0.42	0.083	0.00562417
Fat1	0.00159355	0.162327	0.552	0.194	0.0181385
Tuba4a	0.00302819	0.16232	0.795	0.361	0.0292505
Kat7	0.000379713	0.162214	0.373	0.056	0.00627217
Cyb5a	0.00146843	0.162202	0.373	0.083	0.0170496
Ccdc25	0.000892196	0.162174	0.393	0.083	0.0118199
2610507B11Rik	0.00629255	0.161985	0.227	0.028	0.049702
Cwc25	0.000295802	0.161844	0.423	0.083	0.00517481
Ubtf	0.00113033	0.161728	0.473	0.139	0.0141227
Chmp1a	5.86923e-05	0.161501	0.576	0.139	0.0015071
Psmd9	0.00122428	0.161281	0.434	0.111	0.0149167
Cwc22	0.000490853	0.160948	0.612	0.194	0.00753477
Ncbp1	0.00159453	0.160749	0.276	0.028	0.0181385
Ccdc58	0.00197986	0.159765	0.269	0.028	0.0213277
Paf1	0.00119585	0.158935	0.285	0.028	0.01466
Heca	0.0044107	0.158877	0.241	0.028	0.0383746
Nub1	0.000334357	0.158841	0.426	0.083	0.00564785
Sugt1	0.000770147	0.158684	0.607	0.194	0.0105028
Nomo1	0.00400163	0.158621	0.296	0.056	0.035804
Cnot3	0.00187256	0.158516	0.507	0.167	0.020488
Gch1	0.000901864	0.158503	0.692	0.278	0.0119238
Acvr1	0.000385138	0.157923	0.376	0.056	0.00631375
Pomgnt1	0.00231074	0.157898	0.36	0.083	0.0239782
Wtap	0.000110186	0.157481	0.572	0.139	0.00241656
Rangap1	0.00189236	0.157282	0.561	0.194	0.0206426
Btbd9	0.00424142	0.157119	0.384	0.111	0.0373677
Ctsh	0.00111329	0.157057	0.341	0.056	0.0139633
Zcrb1	0.004672	0.157042	0.809	0.389	0.0397109
Med15	0.00176315	0.157002	0.371	0.083	0.019576
Zdhhc3	0.000129863	0.156562	0.406	0.056	0.00272573
Rnmt	0.00130211	0.156172	0.387	0.083	0.0156581
Atl2	0.00196478	0.156072	0.413	0.111	0.021212
Tmem30b	0.00121874	0.155968	0.431	0.111	0.014894
Zc3h14	0.0013157	0.155866	0.335	0.056	0.0157634
Mzt1	0.00292993	0.1558	0.393	0.111	0.0286109
Map3k1	0.00035875	0.155642	0.377	0.056	0.00598662
Abhd17b	0.002903	0.155582	0.302	0.056	0.0284265
Zmat2	0.00022569	0.155581	0.622	0.194	0.00424661
Prrc1	0.00552602	0.155371	0.327	0.083	0.0451061
Cep170b	0.0014682	0.155188	0.572	0.194	0.0170496
Cdc5l	0.00331086	0.154677	0.585	0.222	0.0310002
Nebl	0.00473268	0.154666	0.284	0.056	0.0400352
Hagh	0.00374627	0.154628	0.247	0.028	0.0340969
Sacm1l	0.00196748	0.154432	0.319	0.056	0.0212294
Fosl2	0.00064604	0.15409	0.504	0.139	0.00931601
Ddx54	0.00058462	0.153568	0.735	0.306	0.00866116
Ap1ar	0.00462077	0.153404	0.34	0.083	0.0394989
Dnajc19	0.00022331	0.153045	0.437	0.083	0.004208
Lsm14a	0.000989673	0.1529	0.598	0.194	0.0127905
Derl1	0.00166597	0.152856	0.588	0.194	0.0187594
Nufip1	0.000670583	0.152715	0.403	0.083	0.00957885
Rps6ka1	0.00467665	0.152589	0.335	0.083	0.0397159
Bcl7c	0.00492689	0.152229	0.833	0.417	0.0412849
Cask	0.00294983	0.151769	0.307	0.056	0.0287494
Creb3	0.000228804	0.151422	0.337	0.028	0.00429083
Prmt5	0.00297625	0.151087	0.255	0.028	0.0289204
Scfd1	0.00617283	0.150877	0.28	0.056	0.049014
Ssu72	0.000466071	0.15065	0.709	0.25	0.00725161
Cpt1a	0.00456984	0.150499	0.288	0.056	0.0391733
Nsd1	0.0057092	0.150284	0.282	0.056	0.0462152
Cers2	0.00363964	0.150053	0.523	0.194	0.0332503
Kdm5a	0.00266016	0.149131	0.594	0.222	0.0266931
Rnaseh1	0.00251872	0.149071	0.26	0.028	0.0256346
Thap4	0.00444673	0.149023	0.289	0.056	0.0385851
Tcof1	0.00157852	0.148993	0.382	0.083	0.0180175
Tesk1	7.39116e-05	0.148706	0.609	0.167	0.0017853
Arl6ip6	0.00383041	0.14822	0.294	0.056	0.0346849
Atp13a3	0.00278191	0.148041	0.627	0.25	0.0275574
Dctn6	0.00122281	0.147517	0.285	0.028	0.0149156
Clns1a	0.000759893	0.147474	0.502	0.139	0.0104131
Card10	0.00308632	0.147473	0.547	0.194	0.0296654
Clcn3	0.00107482	0.147468	0.341	0.056	0.013603
Copg1	0.000750796	0.147282	0.354	0.056	0.0103344
Clstn1	0.00010989	0.147188	0.734	0.25	0.00241277
Ankrd13a	0.00220602	0.147063	0.265	0.028	0.0231763
Mrpl20	0.00557468	0.146947	0.812	0.361	0.0454037
Cmas	0.00467597	0.146639	0.384	0.111	0.0397159
Morc3	0.00475303	0.146397	0.282	0.056	0.0401529
Rbm26	0.000488408	0.146276	0.515	0.139	0.00752254
Sp3	0.00120622	0.146173	0.388	0.083	0.0147593
Otud6b	0.00547316	0.146134	0.376	0.111	0.0448427
Phldb2	0.000396513	0.145849	0.604	0.194	0.00644613
Arpc1a	0.000910744	0.145617	0.663	0.222	0.0120168
Mtmr14	0.00198917	0.145513	0.367	0.083	0.0213691
Mta1	0.000681383	0.144875	0.404	0.083	0.00970362
Dap	0.00351978	0.144584	0.487	0.167	0.0325047
Ypel5	0.00258621	0.144093	0.36	0.083	0.0261204
Ptbp1	0.00558677	0.143897	0.751	0.361	0.0454311
Git1	0.00183876	0.143714	0.412	0.111	0.0202201
Dis3	0.00577968	0.143676	0.278	0.056	0.046612
Brd3	0.00471653	0.143496	0.383	0.111	0.0399678
Smn1	0.000603911	0.143381	0.624	0.194	0.00887295
Brd8	0.000212086	0.142636	0.502	0.111	0.0040315
1110038F14Rik	0.0029094	0.142338	0.354	0.083	0.0284405
Dnttip1	0.000460183	0.142261	0.525	0.139	0.00719971
Otud5	0.00132977	0.142247	0.428	0.111	0.0158864
Mrpl44	0.0037663	0.142104	0.247	0.028	0.0342444
Klhl21	0.00160204	0.141974	0.515	0.167	0.0182115
Wars	0.004343	0.141945	0.241	0.028	0.0379038
Atp6v0d1	0.00115194	0.141905	0.441	0.111	0.0142578
Akt1s1	0.000478398	0.141768	0.474	0.111	0.00741346
Sdf4	0.000681801	0.141734	0.613	0.194	0.00970362
Scap	0.0060165	0.141105	0.23	0.028	0.048164
Atg16l1	0.00338479	0.141026	0.25	0.028	0.031574
Otub1	0.000177665	0.140765	0.678	0.194	0.00351534
2022-03-06	0.00595123	0.140753	0.281	0.056	0.0477247
Trnt1	0.00107159	0.140287	0.434	0.111	0.0135974
Pcf11	0.00258434	0.140035	0.543	0.194	0.0261204
Sec63	0.00264401	0.139948	0.548	0.194	0.0265638
Usp15	0.00536907	0.139915	0.278	0.056	0.0442128
Atp11a	0.00542728	0.139861	0.534	0.194	0.0445607
Dmxl1	0.00272558	0.139786	0.305	0.056	0.0271323
Baz1a	0.000346598	0.139476	0.69	0.222	0.00581862
Osbpl3	0.00426871	0.138884	0.242	0.028	0.0374778
Rfk	0.00273043	0.138874	0.36	0.083	0.0271529
Thoc3	0.00337718	0.138838	0.404	0.111	0.0315419
2210013O21Rik	0.00484368	0.138465	0.289	0.056	0.0407625
Chmp5	0.00142971	0.138373	0.574	0.194	0.0167394
Krcc1	0.00579199	0.138087	0.467	0.167	0.0466727
Rad23a	0.00260643	0.137646	0.308	0.056	0.0262673
Lrp6	0.000898255	0.137514	0.453	0.111	0.0118841
Snx5	0.0039751	0.137337	0.536	0.194	0.0356482
Hdac4	0.00325602	0.136478	0.304	0.056	0.0306149
Tmem87b	0.00204303	0.136206	0.319	0.056	0.0217326
Lin7c	0.000169421	0.136136	0.644	0.194	0.00337478
Fam114a2	0.00308784	0.13612	0.357	0.083	0.0296654
Atxn2l	0.000304684	0.136004	0.569	0.167	0.0052929
Tank	0.00156644	0.136	0.478	0.139	0.0179005
Sppl2a	0.00137461	0.135469	0.478	0.139	0.0162304
Mrpl49	0.00444981	0.13537	0.241	0.028	0.0385946
Ptpn13	0.000489068	0.135245	0.498	0.139	0.00752288
Rab24	0.00412679	0.135205	0.292	0.056	0.0365887
Cadm1	0.0032714	0.134873	0.557	0.222	0.0307044
Cacybp	0.000945417	0.134539	0.743	0.278	0.0123687
Ddrgk1	0.00100261	0.134283	0.539	0.167	0.0128726
Atp8b1	0.00272269	0.133643	0.31	0.056	0.0271173
Atxn10	0.00356065	0.13295	0.767	0.333	0.0327429
Srek1ip1	0.0048255	0.132699	0.238	0.028	0.0406795
Klhl2	0.00248434	0.132215	0.363	0.083	0.0253242
Phactr4	0.00213741	0.132064	0.37	0.083	0.0225402
Tlk2	0.000417462	0.131316	0.426	0.083	0.00671963
Pfkp	0.0013842	0.130965	0.47	0.139	0.0163042
Gna13	0.000619761	0.130794	0.502	0.139	0.00903787
Zfx	0.00135181	0.130535	0.335	0.056	0.0160484
Fam110c	0.0051551	0.130246	0.511	0.194	0.0427753
Erbb2ip	0.000852504	0.130232	0.698	0.25	0.0113964
Mrpl13	0.00233404	0.129975	0.455	0.139	0.024132
Pdrg1	0.00272075	0.129715	0.362	0.083	0.0271118
BC005624	0.00056049	0.129623	0.47	0.111	0.00838633
Dph5	0.00320081	0.129442	0.351	0.083	0.0303852
Glyr1	0.00412593	0.129287	0.428	0.139	0.0365887
Cds1	0.0025732	0.128334	0.26	0.028	0.0260534
Txlna	0.00548297	0.128113	0.372	0.111	0.0448484
Bcar1	0.00501916	0.128104	0.467	0.167	0.0418606
Ankfy1	0.00238177	0.127964	0.314	0.056	0.0245088
Ppp1r18	0.00569334	0.12789	0.425	0.139	0.0461442
Myo10	0.000455027	0.127257	0.751	0.278	0.00715704
Ubxn6	0.00113817	0.126977	0.39	0.083	0.0141752
Cdr2	0.00564874	0.126928	0.232	0.028	0.0458207
Arhgap1	0.00348098	0.126829	0.344	0.083	0.032192
Dpm1	0.00286342	0.126462	0.445	0.139	0.0281601
Eri1	0.00574947	0.126354	0.384	0.111	0.0464066
Ptk7	0.00547909	0.12616	0.233	0.028	0.0448484
Smndc1	2.63047e-05	0.125961	0.734	0.222	0.000792019
Ei24	0.00133183	0.125644	0.384	0.083	0.0158864
Lcor	0.00341612	0.125578	0.302	0.056	0.0317424
Colgalt1	0.000325789	0.125483	0.38	0.056	0.00556004
Pkp4	0.000254594	0.124981	0.489	0.111	0.00462051
Srsf1	0.000751705	0.124929	0.552	0.167	0.0103344
Itpa	0.00176669	0.123928	0.325	0.056	0.019593
Dtnbp1	0.00188425	0.123758	0.426	0.111	0.0206044
Ndufs7	0.00099246	0.123715	0.591	0.194	0.0127927
Pikfyve	0.0048425	0.123683	0.238	0.028	0.0407625
Ipo7	0.00237711	0.123633	0.594	0.222	0.0244737
B4galt3	0.00463814	0.123325	0.239	0.028	0.0395781
Ing2	0.00595172	0.123202	0.274	0.056	0.0477247
Rnf13	0.000412482	0.123185	0.42	0.083	0.00666067
Rnf146	0.00492044	0.123064	0.478	0.167	0.0412662
Tnks2	0.00463223	0.122975	0.577	0.222	0.0395623
Nt5c3	0.0025481	0.122825	0.313	0.056	0.0258798
Pdzd11	0.00426117	0.121781	0.242	0.028	0.0374778
Pum3	0.00049028	0.121709	0.58	0.167	0.00753189
Cxxc1	0.00346915	0.121107	0.249	0.028	0.0321644
Yif1b	0.0042767	0.12095	0.393	0.111	0.0375094
Zswim4	0.000956525	0.120765	0.346	0.056	0.0124527
Tmem189	0.00463814	0.120377	0.239	0.028	0.0395781
Csk	0.00587879	0.119873	0.277	0.056	0.0472561
Fam129b	0.000381589	0.119752	0.641	0.222	0.00627836
Mrpl36	0.00336312	0.119656	0.345	0.083	0.0314293
2310011J03Rik	0.00451882	0.117317	0.492	0.167	0.0388997
Nucb1	0.00392881	0.117112	0.605	0.222	0.0353629
Kdm2a	0.00333533	0.115772	0.539	0.194	0.0311845
Mfsd6	0.00290848	0.115765	0.308	0.056	0.0284405
Vta1	0.0011348	0.1156	0.478	0.139	0.0141514
Mdfi	0.000510115	0.115374	0.471	0.111	0.00776337
Rin1	0.000635818	0.114854	0.306	0.028	0.00922844
Aes	0.00443998	0.114729	0.627	0.25	0.0385436
Atg12	0.00421319	0.11471	0.333	0.083	0.0371692
Ppdpf	0.00605862	0.114525	0.23	0.028	0.0483959
Kmt2e	0.000534134	0.11437	0.365	0.056	0.00803685
Mrgbp	0.00280247	0.113826	0.257	0.028	0.0276983
Rbms2	0.00503764	0.113264	0.236	0.028	0.0419789
Wdr36	0.00212884	0.11326	0.418	0.111	0.0224863
Thumpd3	0.00350091	0.112902	0.353	0.083	0.0323611
Lsm6	4.67953e-06	0.112854	0.656	0.139	0.000192511
Pepd	0.0048425	0.112699	0.238	0.028	0.0407625
Tmem70	0.00128697	0.11203	0.387	0.083	0.0155334
Eif2s3x	0.00341116	0.111571	0.456	0.139	0.0317252
Rdh10	0.005849	0.110516	0.383	0.111	0.0470545
Ptrhd1	0.00557205	0.110468	0.335	0.083	0.0454037
Mrpl22	0.00244727	0.110357	0.314	0.056	0.0250753
Tmem248	0.00468806	0.109651	0.566	0.222	0.0397438
Aatf	0.000462588	0.109564	0.37	0.056	0.00721999
2700094K13Rik	0.00581612	0.109499	0.231	0.028	0.0468092
Nrbf2	0.00492363	0.109431	0.335	0.083	0.0412752
Gde1	0.00147958	0.10899	0.474	0.139	0.0171587
Ppp6r1	0.00246978	0.10886	0.261	0.028	0.025189
Med1	0.00111605	0.108616	0.447	0.111	0.0139889
Cers6	0.0059362	0.108353	0.23	0.028	0.0476775
0610037L13Rik	0.00255139	0.107967	0.463	0.139	0.0258996
Tbl3	0.00602128	0.107824	0.33	0.083	0.0481826
Ssna1	0.00299182	0.10755	0.411	0.111	0.0289845
Comt	0.00357429	0.107336	0.583	0.222	0.0328529
Plaa	0.000990902	0.107228	0.506	0.139	0.0127927
Phkg2	0.00623587	0.106992	0.279	0.056	0.0493031
Arf3	0.000591377	0.106947	0.458	0.111	0.00873477
Acap2	0.00493972	0.106763	0.289	0.056	0.041357
Ube2e3	0.00620986	0.106106	0.731	0.306	0.0492798
Ddx52	0.000772986	0.105993	0.445	0.111	0.0105334
2810428I15Rik	0.00629781	0.105871	0.481	0.167	0.0497235
Ncoa6	0.00286273	0.105642	0.256	0.028	0.0281601
Commd7	0.0030855	0.105632	0.358	0.083	0.0296654
Atxn2	0.00465097	0.105495	0.437	0.139	0.039653
Nsrp1	0.0016721	0.105307	0.565	0.194	0.0188001
Fbxo33	0.00281039	0.10508	0.309	0.056	0.0277083
Evi5	0.00580914	0.104925	0.283	0.056	0.0467723
Safb2	0.00443212	0.104621	0.53	0.194	0.0385096
Anapc16	0.0042362	0.104567	0.488	0.167	0.0373385
Fam120a	0.00071776	0.104384	0.604	0.194	0.0101196
Trappc4	0.000844522	0.103674	0.621	0.194	0.0113341
Adam10	0.00350641	0.103552	0.397	0.111	0.0323966
Eftud2	0.00321611	0.103237	0.399	0.111	0.0304308
Hipk2	0.00449441	0.103185	0.434	0.139	0.0388098
Plxnb2	0.0036149	0.103158	0.397	0.111	0.033118
Maml1	0.00298694	0.102472	0.255	0.028	0.0289845
Brwd3	0.00605862	0.10116	0.23	0.028	0.0483959
Pdlim7	0.00503083	0.101157	0.832	0.389	0.0419401
Ppa1	0.00424656	0.100692	0.919	0.556	0.0373793
Ccdc50	0.00382087	0.100059	0.605	0.222	0.0346146
Sf3a1	0.00479893	0.0998498	0.282	0.056	0.040473
Hipk3	0.001081	0.0994395	0.44	0.111	0.0136515
Casc3	0.0052375	0.0993536	0.388	0.111	0.0433853
Mthfd2	0.00322542	0.0991776	0.64	0.25	0.030463
Wapl	0.00344026	0.0988454	0.728	0.306	0.0319516
Ncor2	0.00398495	0.0988314	0.596	0.222	0.0356874
Rnf2	0.00472749	0.0988049	0.341	0.083	0.0400352
Chmp6	0.00505041	0.0983168	0.285	0.056	0.0420494
Golt1b	2.80105e-05	0.0981122	0.562	0.111	0.000831845
Tmcc1	0.0027364	0.0977747	0.411	0.111	0.0271845
Foxp4	0.00269341	0.0976895	0.364	0.083	0.0269079
Ubr5	0.000531137	0.096236	0.461	0.111	0.00802083
Pmpcb	0.00319708	0.0957274	0.442	0.139	0.0303715
Med19	0.00338506	0.0955316	0.393	0.111	0.031574
Suz12	0.00222381	0.0955173	0.362	0.083	0.023313
Elovl1	0.00129916	0.0954884	0.624	0.222	0.015642
Trim44	0.00377619	0.0953054	0.439	0.139	0.0343052
Gm8730	0.00615266	0.0952221	0.419	0.139	0.0489232
Zfp639	0.00493483	0.0948534	0.237	0.028	0.0413337
Uqcrc2	0.00295814	0.0947444	0.749	0.306	0.0288161
Nhlrc2	0.00468243	0.0944284	0.291	0.056	0.0397363
Ttc19	0.00244802	0.0941176	0.507	0.167	0.0250753
Adsl	0.00457355	0.093997	0.291	0.056	0.039181
Mrpl2	8.97415e-05	0.0938136	0.411	0.056	0.00208024
Plch2	0.00588839	0.0937197	0.333	0.083	0.047313
Pinx1	0.00540309	0.0933249	0.337	0.083	0.0443807
Lgalsl	0.0036882	0.09328	0.247	0.028	0.0336466
Tpp2	0.000120556	0.0930752	0.622	0.167	0.00257772
Dync1li2	0.00346915	0.0927623	0.249	0.028	0.0321644
Tmed3	0.00315242	0.0925856	0.606	0.222	0.0300935
Uba2	0.000623216	0.09228	0.61	0.194	0.00906796
2310035C23Rik	0.00323353	0.0922241	0.357	0.083	0.0305248
Plrg1	0.00559968	0.0920773	0.285	0.056	0.0454794
Avl9	0.00432882	0.0920382	0.386	0.111	0.0377969
Xpnpep1	0.00397902	0.091871	0.399	0.111	0.035667
Slc25a39	0.00312245	0.0911932	0.357	0.083	0.0298784
Paip1	0.000657003	0.0911551	0.466	0.111	0.00945397
Elof1	0.00446389	0.0909129	0.604	0.222	0.0386996
Chkb	0.00443855	0.0907902	0.338	0.083	0.0385436
Senp5	0.00177229	0.090282	0.379	0.083	0.0196319
Rnf20	0.00538237	0.0902385	0.332	0.083	0.0443037
Gclc	0.00135016	0.0897678	0.437	0.111	0.0160386
Mrps30	0.00268899	0.0889334	0.466	0.139	0.026884
G3bp2	0.00404016	0.0888378	0.508	0.194	0.0360846
Rtca	0.00612077	0.0888265	0.324	0.083	0.0487575
Bcl3	0.00475481	0.0885174	0.386	0.111	0.0401529
Dgcr2	0.00612307	0.087257	0.28	0.056	0.0487575
Tbcc	0.00330088	0.0867582	0.349	0.083	0.0309365
Lsm5	0.000244111	0.0859117	0.536	0.139	0.00446646
Vangl1	0.00224244	0.0854486	0.422	0.111	0.023458
Fam84a	0.00242211	0.0849994	0.351	0.083	0.0248715
Fem1b	0.00419521	0.0844106	0.387	0.111	0.0370846
Dohh	0.00053801	0.08388	0.612	0.194	0.00808711
Tbc1d20	0.00361556	0.0827479	0.404	0.111	0.033118
Fndc3b	0.00520929	0.0822149	0.429	0.139	0.0431699
Katna1	0.00165309	0.0814867	0.382	0.083	0.0186399
Sec23b	0.00117235	0.0812036	0.502	0.139	0.0144394
[truncated: 480 more rows]
