# Supplementary material for: Stromal androgen signaling acts as tumor niches to drive prostatic basal epithelial progenitor-initiated oncogenesis
Source: Nat Commun. 2022 Nov 2;13:6552. doi: 10.1038/s41467-022-34282-w (PMC9630272; doi:10.1038/s41467-022-34282-w)
Supplement: Supplementary file 4 — Supplementary Data 2 [file 41467_2022_34282_MOESM4_ESM.xlsx]

## Sheet: Supplementary Data 2
Supplementary Data 2. DEG list from HiMyc vs HiMyc-ARKO in mGFP+ Fibroblast
	p_val	avg_log2FC	pct.1	pct.2	p_val_adj.
Cxcl10	5.54458e-198	3.47773	0.61	0.129	1.38906e-195
Ctla2a	2.06647e-227	3.33965	0.418	0.008	6.96222e-225
Isg15	0	2.88494	0.785	0.112	0
Cxcl2	5.37606e-89	2.8241	0.323	0.063	1.8997e-87
Gm42418	0	2.78837	0.964	0.261	0
Rpl30	0	2.40516	0.993	0.595	0
Vcam1	3.74073e-184	2.35756	0.688	0.196	7.53584e-182
Pmepa1	0	2.3285	0.885	0.216	0
Rps21	0	2.27623	0.994	0.692	0
Ifit1	5.64099e-228	2.23177	0.6	0.085	1.9684e-225
Gm26917	0	2.16679	0.863	0.152	0
Rps20	0	2.15625	0.998	0.765	0
Snhg12	0	2.08981	0.757	0.053	0
Mt3	2.78888e-177	2.08209	0.351	0.011	5.04607e-175
Rsad2	3.53535e-216	2.0133	0.429	0.017	1.09658e-213
Rps12	0	2.00584	0.989	0.767	0
Mgp	5.82624e-103	1.97977	0.942	0.747	3.01991e-101
Rps10	0	1.96702	0.992	0.674	0
Tpt1	0	1.95369	1	0.953	0
9530053A07Rik	0	1.9431	0.699	0.009	0
Gadd45b	1.13505e-193	1.91034	0.936	0.538	2.64047e-191
Gm13889	2.05817e-182	1.71428	0.406	0.028	4.0625e-180
Erdr1	4.14777e-258	1.70105	0.913	0.339	2.07825e-255
H2-K1	2.28949e-277	1.68018	0.969	0.548	1.657e-274
Rtp4	2.19743e-267	1.67291	0.715	0.114	1.26294e-264
Srgn	6.38464e-150	1.67105	0.364	0.032	8.20804e-148
Il11	6.9092e-132	1.66692	0.318	0.026	6.36852e-130
Tnfaip3	3.86364e-228	1.66635	0.517	0.043	1.39814e-225
Wif1	3.11358e-130	1.66526	0.257	0.006	2.8038e-128
Ptgs2	2.24931e-166	1.65122	0.695	0.202	3.69359e-164
Gapdh	5.99799e-273	1.6323	0.957	0.441	4.04161e-270
Gnb2l1	2.95913e-282	1.62361	0.947	0.539	2.22401e-279
Rpl23	0	1.60702	0.997	0.896	0
Ctgf	1.5792e-111	1.59565	0.478	0.126	9.89078e-110
Ier3	8.55045e-96	1.58363	0.742	0.357	3.60095e-94
Rpsa	0	1.5794	0.992	0.789	0
Cxcl14	5.16703e-85	1.56826	0.704	0.348	1.63116e-83
Rpl28	0	1.56259	0.985	0.774	0
Hspb1	5.21953e-188	1.54818	0.59	0.105	1.12082e-185
Mast4	1.82125e-226	1.51793	0.643	0.106	6.03205e-224
Rpl12	6.75146e-271	1.50895	0.96	0.62	4.25581e-268
Sult1e1	4.53629e-43	1.50693	0.279	0.101	4.55751e-42
Mfge8	1.61549e-150	1.5068	0.737	0.274	2.09062e-148
Lgals3	1.12577e-229	1.50472	0.679	0.119	4.2305e-227
Hnrnpa0	2.68635e-289	1.47281	0.797	0.143	2.09976e-286
Cxcl1	1.54761e-43	1.4529	0.582	0.313	1.58003e-42
Esd	6.69131e-163	1.45289	0.776	0.297	9.98129e-161
Rpl39	0	1.43616	0.995	0.923	0
Rplp1	0	1.40929	0.997	0.93	0
Eef1b2	4.84998e-256	1.4052	0.937	0.476	2.36934e-253
AY036118	5.49909e-197	1.40049	0.467	0.04	1.34322e-194
Crispld2	9.89629e-186	1.38898	0.713	0.194	2.05727e-183
mt-Nd2	2.21537e-233	1.35642	0.977	0.745	8.83481e-231
Eef1a1	0	1.35403	0.998	0.954	0
Wfdc12	1.36744e-179	1.33778	0.89	0.31	2.56934e-177
Rabggtb	1.01476e-267	1.33737	0.691	0.092	6.00893e-265
Taf1d	3.11196e-210	1.33333	0.771	0.193	8.5649e-208
Cxcl9	6.54946e-78	1.30529	0.192	0.015	1.75319e-76
Rnf213	4.10186e-228	1.301	0.555	0.055	1.45735e-225
Tm4sf1	8.56488e-59	1.29457	0.544	0.255	1.36292e-57
Pde4b	7.30043e-199	1.28428	0.532	0.067	1.87708e-196
Oasl1	3.79927e-137	1.2717	0.262	0.004	3.80726e-135
Rps3a1	4.65551e-299	1.26052	0.992	0.89	4.13515e-296
Aldh1a1	2.12114e-177	1.25868	0.409	0.031	3.87375e-175
Rpl7a	9.97467e-263	1.22065	0.972	0.693	5.41431e-260
Rpl5	6.86334e-185	1.2088	0.936	0.582	1.41175e-182
Lars2	2.53205e-195	1.20752	0.383	0.011	6.03399e-193
Ecm1	8.09247e-169	1.19682	0.806	0.286	1.37509e-166
Serpina3n	5.71039e-203	1.19657	0.437	0.026	1.54981e-200
5430416N02Rik	1.8798e-237	1.19424	0.566	0.053	7.81556e-235
Hes1	1.00746e-91	1.19364	0.801	0.385	3.85261e-90
Bgn	3.09129e-135	1.16722	0.901	0.543	2.96113e-133
Rpl22	2.45782e-230	1.16588	0.966	0.611	9.60567e-228
Tuba1c	1.45186e-164	1.15131	0.857	0.339	2.32548e-162
Rpl18	6.30051e-271	1.13772	0.99	0.818	4.10394e-268
Ifitm3	1.43417e-251	1.13527	0.998	0.937	6.51747e-249
Npm1	2.16481e-195	1.13416	0.973	0.707	5.22253e-193
Herpud1	1.71672e-118	1.13299	0.833	0.392	1.23332e-116
Arl4d	4.5742e-158	1.13	0.543	0.102	6.43054e-156
S100a6	1.18679e-126	1.12578	0.992	0.888	9.70336e-125
Alpl	1.58954e-237	1.11638	0.428	0.005	6.75245e-235
Tgm4	1.39228e-266	1.11508	0.48	0.007	7.77331e-264
Ifi30	1.54542e-202	1.113	0.589	0.087	4.13686e-200
Mrps6	3.33242e-202	1.11062	0.555	0.07	8.79983e-200
Ybx3	5.79302e-184	1.10519	0.798	0.253	1.15512e-181
Casp4	5.31133e-190	1.10165	0.613	0.109	1.16617e-187
Rorb	1.68712e-179	1.10073	0.37	0.015	3.13981e-177
Pla1a	1.06075e-187	1.09731	0.402	0.021	2.25305e-185
Nfkb1	7.64915e-146	1.09547	0.748	0.255	9.05891e-144
Pttg1ip	1.73917e-168	1.09278	0.882	0.434	2.92975e-166
Irf7	1.67065e-171	1.09198	0.517	0.078	2.91483e-169
Nipal1	2.63306e-189	1.08728	0.45	0.037	5.71696e-187
Procr	2.23014e-95	1.08281	0.356	0.07	9.27216e-94
Alyref	4.5011e-216	1.07609	0.755	0.154	1.37431e-213
Epb41l4aos	8.64629e-234	1.07427	0.545	0.046	3.51994e-231
Timp1	1.08307e-74	1.07156	0.5	0.171	2.66888e-73
Gpc1	4.2837e-195	1.06912	0.395	0.016	1.00853e-192
Hsd11b1	8.45918e-115	1.06589	0.389	0.069	5.52846e-113
Rps27a	1.07899e-245	1.04321	0.997	0.923	4.68546e-243
Lbp	2.63764e-122	1.03237	0.555	0.149	2.05347e-120
Fhl2	3.20032e-182	1.0284	0.582	0.098	6.25374e-180
Ctsc	2.25473e-160	1.0225	0.409	0.041	3.28803e-158
Slc25a3	2.91933e-164	1.0137	0.915	0.467	4.56373e-162
Fau	2.56244e-246	1.00686	0.997	0.895	1.13802e-243
Sertad1	3.68881e-145	1.00184	0.702	0.2	4.34235e-143
Ifi202b	3.87137e-118	0.994545	0.596	0.174	2.75092e-116
Cst3	1.91149e-70	0.985858	0.961	0.805	4.24459e-69
Srsf3	3.62643e-154	0.981962	0.846	0.319	4.95552e-152
Krt8	6.01992e-201	0.979589	0.574	0.076	1.56847e-198
Rpl36al	4.87957e-151	0.978511	0.938	0.525	6.39944e-149
Gdpd3	1.64476e-178	0.959608	0.384	0.02	3.0321e-176
Naca	6.75769e-169	0.957176	0.964	0.7	1.1686e-166
Cd44	2.33829e-128	0.956778	0.676	0.223	1.98663e-126
Cpxm2	2.1626e-119	0.949342	0.464	0.098	1.59469e-117
Rpl7	8.56326e-185	0.943997	0.972	0.791	1.74307e-182
Eif5	1.68062e-143	0.942216	0.928	0.544	1.93182e-141
Col6a5	1.65542e-88	0.941551	0.243	0.026	5.76623e-87
1810032O08Rik	4.13453e-211	0.939972	0.554	0.062	1.15418e-208
Runx1	1.0935e-142	0.932716	0.627	0.159	1.22805e-140
Plscr1	2.67207e-143	0.9311	0.391	0.045	3.03575e-141
Rps24	2.31488e-228	0.928094	0.997	0.889	8.53491e-226
Hsp90ab1	2.67961e-181	0.927221	0.98	0.787	5.18438e-179
Rps16	1.7377e-261	0.927053	0.999	0.927	9.1774e-259
Mbd2	1.48401e-223	0.926436	0.572	0.06	4.83317e-221
Svs4	9.73343e-181	0.922912	0.322	0	1.84661e-178
Pbsn	2.56302e-166	0.922105	0.616	0.12	4.17366e-164
Eif4e	6.30562e-98	0.91826	0.914	0.588	2.87222e-96
Foxf1	7.02446e-106	0.916844	0.351	0.058	3.92186e-104
Ifih1	2.88519e-158	0.914864	0.395	0.036	4.08547e-156
Calr	8.22785e-111	0.910288	0.881	0.533	5.08798e-109
Ran	5.00484e-115	0.908473	0.924	0.53	3.29292e-113
Rab21	4.19825e-223	0.907977	0.546	0.051	1.34489e-220
Tor3a	2.64437e-192	0.903511	0.46	0.038	6.00856e-190
Tfpi2	2.86751e-103	0.903101	0.362	0.063	1.49424e-101
Psmd8	2.06e-139	0.902034	0.704	0.212	2.16422e-137
Psat1	3.3539e-177	0.900709	0.488	0.059	6.01272e-175
Oasl2	4.03231e-164	0.900655	0.412	0.039	6.20436e-162
Usp18	3.3098e-136	0.899378	0.301	0.017	3.25009e-134
F2r	2.97262e-176	0.896132	0.544	0.083	5.28072e-174
Pqlc1	1.02826e-116	0.895885	0.81	0.354	7.10005e-115
Ifit3	1.10356e-83	0.894572	0.284	0.047	3.39068e-82
Ccl5	3.22776e-23	0.894332	0.101	0.023	1.68421e-22
mt-Nd3	2.07432e-120	0.893959	0.882	0.407	1.55304e-118
Trim25	3.94989e-181	0.893834	0.386	0.019	7.56713e-179
Ddit3	3.0533e-144	0.892153	0.478	0.081	3.55146e-142
Cp	2.45986e-143	0.887979	0.477	0.08	2.811e-141
Rpl38	2.42642e-214	0.87532	0.995	0.898	7.18403e-212
Pnp	3.58123e-115	0.871916	0.839	0.36	2.36422e-113
Manf	5.49404e-74	0.870603	0.84	0.495	1.32378e-72
Btf3	3.42397e-154	0.870068	0.962	0.661	4.71182e-152
Vim	4.91992e-90	0.862645	0.956	0.751	1.79701e-88
Hspa1b	2.23657e-137	0.860621	0.527	0.108	2.25283e-135
Defb1	1.61473e-164	0.852749	0.403	0.034	2.54463e-162
Tap1	3.79066e-187	0.841399	0.494	0.054	7.96486e-185
Xaf1	1.05622e-153	0.839546	0.494	0.079	1.4333e-151
Rhou	2.87906e-153	0.839309	0.509	0.086	3.87998e-151
mt-Co2	1.39789e-146	0.836591	0.999	0.972	1.75103e-144
Twist1	1.89484e-118	0.835687	0.338	0.041	1.3563e-116
Id3	5.51829e-44	0.827877	0.953	0.783	5.71149e-43
Polr1d	2.54633e-122	0.827412	0.798	0.295	1.99031e-120
Rbm3	7.79793e-124	0.824513	0.933	0.613	6.24506e-122
Tead1	1.07538e-132	0.824412	0.547	0.124	1.00067e-130
Sqstm1	5.16125e-90	0.823732	0.913	0.553	1.88164e-88
Iigp1	2.77573e-99	0.822925	0.594	0.199	1.307e-97
Ctsl	5.5886e-100	0.821546	0.949	0.702	2.69646e-98
Por	2.33684e-142	0.820079	0.612	0.148	2.5799e-140
Ccrl2	4.33552e-133	0.819386	0.325	0.026	4.0536e-131
Svs5	3.90211e-164	0.818766	0.295	0	6.05168e-162
Sgk1	7.53883e-95	0.817978	0.78	0.335	3.08839e-93
Snai1	4.39258e-101	0.814497	0.308	0.042	2.19528e-99
Nampt	1.30841e-150	0.807644	0.61	0.134	1.70451e-148
Prdx6	8.31677e-125	0.806706	0.695	0.212	6.68799e-123
Smad7	5.61376e-113	0.80534	0.686	0.228	3.59667e-111
Rpl27a	4.39276e-191	0.804918	0.988	0.884	9.86654e-189
Fosl1	6.48918e-110	0.801054	0.72	0.265	3.95031e-108
H2afz	2.93425e-77	0.798641	0.955	0.68	7.71712e-76
Glrx	2.00209e-151	0.795755	0.393	0.039	2.64344e-149
Rps13	9.95867e-167	0.79228	0.985	0.845	1.64917e-164
Parp14	1.25301e-154	0.791121	0.361	0.025	1.73653e-152
Rgs16	9.32041e-81	0.788026	0.323	0.067	2.67838e-79
Nfkbiz	1.16311e-120	0.78464	0.638	0.182	8.8437e-119
Bst2	1.47563e-100	0.777167	0.652	0.223	7.22691e-99
Rhoc	5.69881e-85	0.77692	0.841	0.445	1.79614e-83
Ifi203	4.85233e-83	0.772744	0.716	0.33	1.47007e-81
Snrpd1	1.42262e-120	0.772164	0.734	0.241	1.06921e-118
Il1r1	5.45488e-139	0.767908	0.633	0.159	5.66989e-137
Rps26	4.81757e-137	0.766573	0.99	0.811	4.80306e-135
Ptgis	5.89445e-108	0.765936	0.598	0.183	3.44861e-106
Ddx24	1.04216e-134	0.763894	0.684	0.194	9.88581e-133
Id1	3.48109e-59	0.762685	0.451	0.162	5.59869e-58
Krt18	1.0921e-120	0.761429	0.507	0.109	8.33619e-119
Igtp	1.23095e-138	0.759639	0.381	0.042	1.25937e-136
Gtpbp4	1.53709e-160	0.758038	0.59	0.113	2.25837e-158
Ppp2cb	3.27116e-190	0.756248	0.538	0.067	7.26383e-188
D730048I06Rik	1.15053e-159	0.75284	0.41	0.039	1.65312e-157
Rps15a	1.47232e-167	0.752803	0.993	0.903	2.45902e-165
Odc1	2.52836e-82	0.752129	0.773	0.343	7.56612e-81
Dnaja2	1.35557e-130	0.751985	0.741	0.236	1.23206e-128
Atf4	1.68208e-85	0.75173	0.904	0.546	5.38843e-84
Ifi44	2.49704e-117	0.749962	0.228	0.004	1.74266e-115
Ctnnb1	1.91723e-127	0.748683	0.714	0.218	1.60105e-125
Id2	9.13473e-77	0.747696	0.721	0.324	2.36113e-75
Rps2	5.93179e-163	0.747335	0.997	0.935	8.91639e-161
Magoh	6.21099e-136	0.747168	0.738	0.214	6.03826e-134
Helz2	2.30503e-139	0.744275	0.373	0.039	2.4087e-137
Txnl1	5.92669e-120	0.742683	0.727	0.238	4.40355e-118
Nsa2	2.38216e-129	0.742082	0.655	0.18	2.09684e-127
Sars	1.16064e-142	0.741093	0.485	0.081	1.29601e-140
Timm10	1.52534e-164	0.741045	0.501	0.071	2.42331e-162
Clta	6.24592e-127	0.739467	0.762	0.251	5.12822e-125
Clk1	1.11817e-117	0.737254	0.679	0.211	7.88814e-116
Lamc3	1.37959e-146	0.737214	0.289	0.007	1.73926e-144
Mapkapk2	7.2947e-169	0.736729	0.544	0.084	1.2504e-166
Phc2	2.44781e-198	0.73645	0.433	0.025	6.21203e-196
Rpl19	7.03678e-175	0.734887	0.99	0.897	1.23879e-172
Ptbp1	9.3651e-139	0.734144	0.725	0.207	9.63176e-137
Rcl1	9.32704e-166	0.733015	0.494	0.067	1.50628e-163
Cldn4	9.859e-153	0.732016	0.378	0.032	1.31955e-150
Chchd2	7.49549e-97	0.73169	0.969	0.67	3.26212e-95
Kdm1a	1.26908e-141	0.729741	0.571	0.122	1.37772e-139
Rnf149	2.65942e-147	0.729716	0.566	0.113	3.37452e-145
Hsp90b1	2.65229e-72	0.729496	0.889	0.55	6.17005e-71
Rps8	6.16132e-164	0.728702	0.996	0.947	9.40612e-162
Nr1d1	2.25219e-93	0.727269	0.539	0.165	8.873e-92
Cct2	3.06155e-152	0.725229	0.624	0.136	4.06978e-150
Rgcc	1.13832e-79	0.723818	0.667	0.272	3.18681e-78
Ccl2	9.67077e-17	0.722138	0.738	0.537	3.96926e-16
Pltp	5.78783e-97	0.721798	0.56	0.168	2.52455e-95
Ly6e	1.77655e-66	0.721165	0.831	0.432	3.57156e-65
Snhg6	3.48398e-160	0.717104	0.5	0.073	5.043e-158
Snrpe	3.64839e-120	0.715683	0.699	0.213	2.72111e-118
Tmem176b	9.87878e-73	0.714407	0.5	0.179	2.3286e-71
Gch1	2.5479e-109	0.713115	0.473	0.108	1.53668e-107
Rpl11	5.75352e-138	0.711134	0.981	0.821	5.85571e-136
Tmem176a	1.80915e-110	0.702152	0.444	0.094	1.11522e-108
Ifit2	4.71141e-92	0.702051	0.231	0.019	1.81589e-90
Ezr	1.73562e-142	0.701435	0.569	0.118	1.92704e-140
Ets1	6.23122e-139	0.70139	0.45	0.068	6.44256e-137
Tmem251	4.07459e-129	0.698016	0.574	0.136	3.57048e-127
Fxyd5	1.9572e-96	0.697775	0.616	0.206	8.36885e-95
Imp3	2.36694e-155	0.694757	0.521	0.086	3.30374e-153
Arf1	1.70673e-91	0.691455	0.872	0.466	6.46343e-90
Lgals9	4.27983e-84	0.691226	0.577	0.2	1.32539e-82
Rpl9	5.41279e-159	0.690834	0.994	0.938	7.72054e-157
Eif3a	6.59333e-102	0.690245	0.744	0.284	3.35522e-100
Esf1	2.77496e-141	0.687079	0.561	0.115	2.99588e-139
Irf1	1.27327e-80	0.686027	0.428	0.116	3.64288e-79
Hsp90aa1	2.28631e-86	0.684794	0.941	0.688	7.52133e-85
Elovl1	2.14502e-112	0.680131	0.558	0.147	1.3565e-110
Ifi47	4.88266e-88	0.679911	0.235	0.023	1.67096e-86
Cgref1	3.58974e-122	0.677079	0.258	0.01	2.78362e-120
Rpl36	5.78905e-145	0.673966	0.99	0.872	6.77388e-143
Psma3	4.79484e-90	0.673713	0.854	0.414	1.7546e-88
Psmd1	6.73584e-130	0.672501	0.594	0.142	5.98295e-128
Crem	1.21485e-126	0.669927	0.638	0.174	9.89144e-125
Rnh1	3.27204e-89	0.663905	0.815	0.367	1.17104e-87
Jarid2	3.36236e-121	0.663901	0.351	0.043	2.57662e-119
Krt17	8.90989e-142	0.661876	0.344	0.026	9.72671e-140
C1qbp	1.60194e-102	0.661056	0.612	0.19	8.23778e-101
Zfos1	9.65039e-91	0.660268	0.743	0.302	3.59197e-89
Rps7	8.24041e-130	0.660113	0.985	0.889	7.28623e-128
Hspa9	2.21801e-92	0.659842	0.742	0.305	8.61672e-91
Xbp1	2.13329e-78	0.659335	0.764	0.375	5.75783e-77
Ssb	2.44922e-98	0.657004	0.82	0.338	1.13682e-96
Gadd45g	1.43359e-17	0.656419	0.954	0.825	6.09126e-17
Spink1	3.50103e-12	0.656102	0.911	0.615	1.19271e-11
Cstb	7.47233e-60	0.655539	0.906	0.591	1.2291e-58
Ckb	4.42736e-87	0.652596	0.481	0.14	1.48142e-85
Ncl	5.85345e-66	0.651975	0.875	0.578	1.14842e-64
Slc3a2	1.42655e-77	0.65071	0.885	0.534	3.77726e-76
Jchain	7.02415e-07	0.649688	0.019	0.053	1.84314e-06
Arl6ip5	1.44625e-93	0.646637	0.698	0.257	5.75582e-92
Gbp2	8.27346e-74	0.646308	0.478	0.159	1.9837e-72
Litaf	6.66364e-94	0.644121	0.784	0.327	2.66287e-92
Rpl8	2.30203e-116	0.643659	0.975	0.868	1.56738e-114
Snrpf	2.87718e-92	0.640768	0.763	0.302	1.11333e-90
Trim30a	2.49967e-130	0.640347	0.302	0.019	2.2614e-128
Dcbld2	9.70394e-144	0.63717	0.413	0.05	1.12204e-141
Arpc3	1.23997e-85	0.633694	0.745	0.305	4.005e-84
Rplp2	1.46183e-115	0.631973	0.986	0.869	9.71621e-114
Hnrnpdl	6.22546e-90	0.631214	0.843	0.38	2.26118e-88
Ppp1r14b	3.86405e-114	0.631126	0.55	0.138	2.50025e-112
Map2k3	6.951e-113	0.630239	0.649	0.193	4.43887e-111
Gm10076	7.04721e-134	0.629669	0.622	0.148	6.65263e-132
Arl4a	5.38493e-67	0.629319	0.795	0.428	1.10649e-65
Gal	7.81988e-24	0.628042	0.151	0.049	4.16939e-23
Clu	6.84703e-126	0.626622	0.387	0.053	5.52884e-124
Mthfd2	1.25672e-80	0.626533	0.46	0.14	3.60082e-79
Tbx3	3.22105e-112	0.626381	0.415	0.076	2.03041e-110
Rps11	1.26185e-117	0.625156	0.989	0.877	8.83795e-116
Zfp703	7.13952e-119	0.624667	0.422	0.074	5.16716e-117
Usp53	3.31658e-108	0.622343	0.383	0.067	1.94623e-106
Azin1	1.86134e-67	0.621881	0.793	0.391	3.88593e-66
Polr2h	2.33261e-146	0.621317	0.401	0.044	2.86676e-144
Sfrp2	2.1716e-66	0.618692	0.257	0.05	4.33906e-65
Fam46a	4.51047e-98	0.618326	0.439	0.102	2.07386e-96
Strap	1.33849e-115	0.618258	0.656	0.19	8.92679e-114
H3f3a	1.02651e-69	0.618091	0.931	0.624	2.23872e-68
Lmcd1	1.09297e-59	0.617056	0.146	0.011	1.78279e-58
Pfkfb4	2.68316e-127	0.61569	0.318	0.026	2.22168e-125
Ppa1	1.84158e-99	0.615646	0.662	0.221	8.69233e-98
Rps4x	1.46925e-102	0.61465	0.988	0.941	7.57536e-101
Des	1.0966e-130	0.614313	0.406	0.056	1.00134e-128
Hspa5	3.89079e-43	0.613961	0.982	0.947	3.92109e-42
Rasd1	7.67988e-98	0.61362	0.436	0.101	3.46588e-96
Prnp	2.13945e-104	0.613341	0.647	0.205	1.15489e-102
Pgam1	6.50121e-98	0.613141	0.721	0.263	2.95442e-96
Wnt2	2.46198e-94	0.613127	0.304	0.046	9.96055e-93
Atf3	4.06278e-42	0.612416	0.702	0.375	3.97948e-41
Twistnb	1.72783e-128	0.612118	0.475	0.087	1.48738e-126
Irs2	1.94153e-95	0.611037	0.456	0.111	8.1241e-94
Tmem128	2.53621e-148	0.610301	0.406	0.044	3.23922e-146
Efnb2	2.31217e-127	0.609966	0.335	0.032	1.92264e-125
Plet1	3.09674e-117	0.609869	0.274	0.018	2.1535e-115
Abracl	1.59289e-103	0.609278	0.548	0.15	8.36738e-102
Tnc	1.67484e-62	0.607848	0.157	0.012	2.98886e-61
Khdrbs3	5.85494e-141	0.60688	0.37	0.035	6.25199e-139
Hbp1	7.96196e-129	0.606079	0.451	0.077	6.88427e-127
Sik3	6.89942e-138	0.605911	0.455	0.07	6.98557e-136
Ddx21	2.17206e-92	0.604252	0.706	0.267	8.45504e-91
Tgfb1	2.71361e-100	0.604117	0.362	0.064	1.32236e-98
Eif3c	1.60372e-106	0.602953	0.633	0.193	9.0573e-105
Rgs2	2.13093e-103	0.60188	0.299	0.035	1.11637e-101
Asns	1.98952e-97	0.601682	0.287	0.036	8.83574e-96
Chst11	2.75204e-136	0.601613	0.292	0.013	2.71604e-134
Csf2rb2	5.98804e-26	0.601065	0.092	0.016	3.42843e-25
Rbp4	6.67282e-35	0.600476	0.226	0.074	5.18876e-34
Dtx3l	2.53577e-114	0.599854	0.296	0.027	1.65172e-112
Akap13	8.64053e-82	0.599071	0.721	0.305	2.55438e-80
Nbl1	3.09019e-27	0.598341	0.935	0.782	1.83934e-26
Rsrp1	7.68148e-79	0.598094	0.648	0.25	2.09642e-77
Tmed5	5.9037e-89	0.597209	0.658	0.238	2.08238e-87
Cct3	1.96774e-111	0.596652	0.613	0.173	1.22848e-109
Shb	3.40865e-136	0.594964	0.37	0.039	3.33043e-134
Col4a1	6.09565e-84	0.594609	0.697	0.281	1.87879e-82
Parp9	1.32675e-135	0.593288	0.336	0.028	1.28347e-133
Vapa	3.54723e-59	0.593025	0.846	0.513	5.70036e-58
Tmsb4x	6.84791e-64	0.592863	0.995	0.914	1.26122e-62
Wdr89	4.48766e-146	0.591729	0.491	0.078	5.37996e-144
Hmox1	6.40389e-26	0.59047	0.79	0.526	3.66223e-25
Stk17b	2.27387e-119	0.590024	0.506	0.11	1.67044e-117
Rrp15	1.52093e-127	0.58959	0.483	0.092	1.2866e-125
Stk19	4.11876e-123	0.589455	0.488	0.098	3.25849e-121
Sdc4	7.62939e-95	0.588828	0.714	0.269	3.11895e-93
Bri3	2.65227e-66	0.586696	0.733	0.349	5.29397e-65
Nrg1	5.95105e-68	0.585391	0.185	0.019	1.25582e-66
Irgm1	6.52163e-69	0.583774	0.577	0.221	1.40506e-67
Sox9	1.274e-70	0.582528	0.335	0.083	2.86152e-69
Ankrd11	1.62343e-93	0.582508	0.61	0.197	6.44785e-92
Aftph	6.83606e-98	0.582463	0.317	0.047	3.09938e-96
Medag	4.57808e-65	0.578901	0.52	0.197	8.65187e-64
Basp1	1.16638e-60	0.577658	0.39	0.126	1.95474e-59
Slc11a2	4.7546e-126	0.576841	0.446	0.077	3.85517e-124
Ly6c1	1.89231e-49	0.573075	0.61	0.288	2.29248e-48
Pum1	6.76691e-117	0.571839	0.591	0.153	4.68908e-115
Rsl1d1	4.43694e-97	0.570766	0.698	0.242	1.944e-95
Rrm2	1.67952e-86	0.569406	0.196	0.011	5.56262e-85
Hnrnpab	6.83151e-86	0.569098	0.794	0.34	2.21752e-84
Smndc1	1.35347e-140	0.568156	0.511	0.091	1.4374e-138
Sat1	1.3916e-45	0.567463	0.957	0.758	1.52172e-44
Inhba	4.45164e-61	0.567428	0.173	0.019	7.57089e-60
Wdr74	1.19472e-139	0.565948	0.41	0.051	1.26194e-137
Coq10b	4.05467e-74	0.565675	0.796	0.37	9.84252e-73
Psmb8	8.08275e-100	0.564947	0.456	0.107	3.86174e-98
Ddx58	1.68326e-127	0.563605	0.31	0.023	1.4117e-125
Ppp4r2	1.98298e-107	0.562944	0.595	0.166	1.13969e-105
Cebpz	4.54753e-130	0.561422	0.492	0.092	4.05769e-128
Nupr1	2.45458e-43	0.561331	0.848	0.51	2.49039e-42
Camk2d	1.69142e-96	0.561227	0.578	0.174	7.24827e-95
Gars	3.78602e-98	0.560878	0.439	0.101	1.749e-96
Fem1b	6.65727e-107	0.560875	0.535	0.136	3.7927e-105
Wtip	2.80321e-146	0.558841	0.34	0.022	3.4236e-144
Prdm1	2.38955e-106	0.558534	0.218	0.006	1.34565e-104
Col23a1	1.03903e-98	0.557252	0.207	0.007	4.8342e-97
Slc7a1	6.69129e-101	0.555701	0.443	0.099	3.31024e-99
Cct8	1.13487e-103	0.555219	0.654	0.203	5.99365e-102
Akr1b3	8.85228e-97	0.553217	0.503	0.133	3.83553e-95
Ndnl2	9.51876e-120	0.553167	0.466	0.09	7.04569e-118
Gbp3	5.39544e-105	0.551756	0.312	0.039	2.94504e-103
Slc22a4	1.66967e-116	0.546503	0.318	0.033	1.14481e-114
Krt19	2.22597e-108	0.546429	0.452	0.095	1.32212e-106
Irf9	1.74216e-112	0.545917	0.4	0.068	1.10531e-110
Gabarapl1	3.09035e-99	0.545316	0.644	0.206	1.45165e-97
Ythdf1	1.95504e-128	0.544988	0.452	0.076	1.67559e-126
Srm	1.19451e-86	0.543271	0.552	0.173	3.96972e-85
Susd6	6.86783e-111	0.542395	0.468	0.1	4.26045e-109
Rnps1	9.9745e-118	0.540375	0.577	0.143	7.06202e-116
Csnk2a2	1.30963e-161	0.53925	0.333	0.012	1.93875e-159
Cflar	3.80891e-127	0.538446	0.56	0.125	3.1405e-125
Brd2	6.88257e-50	0.538011	0.779	0.404	8.48532e-49
Nhp2	7.49426e-85	0.537894	0.649	0.236	2.34688e-83
Wsb2	1.71101e-135	0.537161	0.414	0.056	1.64704e-133
Igfbp2	3.98538e-34	0.536345	0.125	0.022	3.00921e-33
Rsrc2	9.28741e-81	0.536278	0.727	0.295	2.67283e-79
2022-09-09	1.3564e-123	0.536096	0.38	0.051	1.08185e-121
Eif3d	7.43372e-129	0.5359	0.435	0.069	6.4561e-127
Pabpc4	7.62411e-115	0.535649	0.478	0.099	4.99942e-113
Stat2	2.55774e-116	0.533659	0.334	0.039	1.73544e-114
Trp53	1.95244e-116	0.532765	0.467	0.093	1.33401e-114
Gng5	1.43875e-51	0.532442	0.944	0.65	1.86189e-50
Eef2	4.85112e-61	0.531553	0.914	0.684	8.22879e-60
Lgals3bp	4.90511e-75	0.529612	0.442	0.131	1.21948e-73
Timm9	2.90448e-118	0.529431	0.321	0.033	2.07141e-116
Tgm2	1.89073e-107	0.528293	0.488	0.112	1.08987e-105
Spon1	2.23923e-87	0.527072	0.34	0.066	7.5313e-86
Irf2	1.54726e-127	0.52706	0.407	0.059	1.30323e-125
Abcb1b	1.14124e-117	0.52669	0.278	0.018	8.02193e-116
Gem	3.85178e-65	0.526619	0.781	0.382	7.30046e-64
Phf5a	2.18954e-128	0.525955	0.485	0.09	1.86838e-126
Fgl2	1.53541e-65	0.525946	0.724	0.368	2.96477e-64
Eef1d	1.03547e-66	0.525249	0.844	0.438	2.09897e-65
Rab12	7.53451e-132	0.524505	0.44	0.068	6.9123e-130
Yrdc	2.96963e-96	0.524241	0.668	0.218	1.26151e-94
Cmpk2	1.94867e-101	0.524102	0.253	0.02	9.83952e-100
Mylip	1.30182e-106	0.522696	0.395	0.071	7.37356e-105
Bag2	2.36814e-104	0.522313	0.356	0.057	1.27482e-102
Cpm	4.39147e-104	0.522275	0.278	0.027	2.3319e-102
Eif2s1	4.52165e-116	0.519879	0.509	0.112	3.04681e-114
Lsm12	3.55378e-130	0.519693	0.431	0.066	3.18552e-128
Ptges	3.68417e-77	0.519589	0.329	0.071	9.65044e-76
Ube2g2	8.21526e-119	0.51797	0.415	0.069	5.92378e-117
Spsb1	2.21197e-89	0.517728	0.542	0.161	7.96024e-88
Phf11d	1.14744e-88	0.516712	0.279	0.039	4.03275e-87
Psma2	2.71282e-84	0.516388	0.711	0.268	8.44127e-83
Gm5615	1.78725e-107	0.5161	0.203	0.001	1.03327e-105
Map2k1	2.79967e-108	0.515553	0.513	0.123	1.65282e-106
Ucp2	2.26382e-103	0.515421	0.408	0.081	1.18282e-101
Atp2a2	1.02424e-89	0.514918	0.678	0.236	3.69957e-88
Olfml3	1.13789e-49	0.513833	0.688	0.351	1.38972e-48
Phldb1	5.89808e-107	0.513477	0.478	0.108	3.37001e-105
Eif2ak2	9.32058e-96	0.513154	0.316	0.048	3.91685e-94
Dhx15	2.93436e-115	0.510701	0.606	0.157	1.94374e-113
Cdk2ap1	1.05327e-116	0.509111	0.484	0.1	7.24719e-115
Fam107b	7.27234e-98	0.50903	0.59	0.177	3.28956e-96
Dot1l	2.11403e-101	0.508467	0.412	0.083	1.0647e-99
Sf3b6	5.84751e-101	0.506998	0.574	0.16	2.90754e-99
Adrb2	1.05989e-97	0.50653	0.242	0.018	4.76123e-96
Col7a1	3.71314e-114	0.506438	0.226	0.004	2.41058e-112
Atp11b	5.70369e-90	0.504058	0.431	0.104	2.07553e-88
Zfp503	5.04263e-105	0.503145	0.374	0.063	2.76017e-103
Nolc1	3.23786e-97	0.502627	0.587	0.172	1.42182e-95
Gpx1	2.55e-47	0.50249	0.826	0.468	2.93288e-46
Ssr4	7.77041e-52	0.502289	0.766	0.371	1.01295e-50
Poldip3	5.95131e-119	0.5021	0.346	0.042	4.33935e-117
Llph	3.57036e-99	0.501788	0.637	0.195	1.6731e-97
2810474O19Rik	2.94398e-97	0.500829	0.254	0.023	1.29861e-95
Jdp2	4.91611e-123	0.500292	0.351	0.04	3.87362e-121
Hspd1	2.40209e-76	0.499131	0.673	0.26	6.14387e-75
Ppan	3.08936e-108	0.498201	0.494	0.113	1.81835e-106
Tpbg	9.71423e-97	0.497814	0.573	0.172	4.19969e-95
C4b	2.79955e-76	0.497406	0.216	0.024	7.14178e-75
Mrpl32	3.72969e-113	0.496636	0.417	0.074	2.39743e-111
Nfkbia	6.27874e-29	0.495239	0.938	0.804	3.95401e-28
Col12a1	9.4054e-66	0.494888	0.392	0.117	1.82695e-64
Pgm1	4.05193e-123	0.494755	0.435	0.073	3.21865e-121
1810011O10Rik	4.04156e-67	0.494033	0.163	0.011	8.38388e-66
Fam129b	1.08464e-111	0.493981	0.443	0.087	6.81511e-110
Psme1	3.4204e-101	0.493807	0.539	0.142	1.7138e-99
Nme1	7.14899e-77	0.493717	0.659	0.249	1.85769e-75
Sgms2	1.28807e-97	0.493428	0.49	0.124	5.75977e-96
Sdc1	3.77714e-91	0.492312	0.356	0.069	1.42214e-89
Brd1	5.26193e-129	0.491516	0.401	0.054	4.59033e-127
Nrip1	4.85004e-74	0.491397	0.545	0.189	1.1715e-72
Hras	6.88488e-110	0.490354	0.344	0.047	4.17818e-108
Naa25	2.45772e-119	0.490183	0.336	0.037	1.79873e-117
Tra2a	1.83419e-62	0.490116	0.592	0.229	3.26428e-61
Nip7	3.62955e-116	0.489384	0.577	0.143	2.45415e-114
Lmo4	4.37426e-66	0.489207	0.68	0.285	8.64282e-65
Cebpg	1.30604e-120	0.488823	0.444	0.078	9.89195e-119
Msx1	6.43011e-101	0.487566	0.42	0.088	3.1891e-99
Samd9l	1.2324e-103	0.487475	0.349	0.054	6.49119e-102
Osmr	1.55527e-85	0.48724	0.633	0.218	4.99859e-84
Ets2	5.55602e-98	0.486967	0.54	0.147	2.54859e-96
Atp5g2	4.27239e-85	0.486098	0.632	0.214	1.35092e-83
Rnf7	1.24535e-94	0.485711	0.53	0.145	5.05935e-93
Cdc42	5.82783e-54	0.485647	0.866	0.508	8.11123e-53
Tomm20	9.89811e-58	0.484554	0.883	0.502	1.52298e-56
Csf3	3.49828e-25	0.48391	0.061	0.004	1.94813e-24
Bcl6	8.01962e-113	0.482582	0.251	0.012	5.10461e-111
Hspe1	1.03815e-75	0.48182	0.768	0.319	2.62777e-74
Gdf15	2.85916e-37	0.481271	0.146	0.028	2.41134e-36
Rpl7l1	4.76134e-116	0.480731	0.425	0.075	3.1973e-114
Trafd1	7.77554e-107	0.480728	0.384	0.066	4.41691e-105
Ppp2ca	9.18108e-69	0.480428	0.781	0.37	1.96935e-67
Rps3	4.1178e-89	0.480101	0.99	0.923	1.46302e-87
Tgif1	1.66799e-82	0.479961	0.528	0.163	5.00677e-81
Mrpl20	5.0273e-100	0.478889	0.557	0.152	2.43165e-98
Atp6v1f	1.36922e-66	0.476524	0.717	0.308	2.76691e-65
Eif4a3	3.00263e-104	0.476082	0.483	0.111	1.60752e-102
Derl1	2.22033e-97	0.474466	0.51	0.132	9.83842e-96
Pak1ip1	4.84619e-110	0.474272	0.437	0.085	2.96863e-108
Grina	1.0416e-113	0.473391	0.471	0.096	6.71748e-112
Cirh1a	4.16191e-106	0.472253	0.368	0.06	2.33701e-104
Psmc6	5.0346e-94	0.472023	0.566	0.163	2.0243e-92
Rnf19b	5.01365e-97	0.471031	0.465	0.112	2.19176e-95
Cers6	9.84588e-109	0.470503	0.372	0.059	5.88374e-107
Rras2	2.24005e-108	0.469884	0.385	0.065	1.32645e-106
Dbi	3.36716e-49	0.469628	0.67	0.319	4.04659e-48
Eif6	1.43265e-73	0.469473	0.764	0.317	3.41825e-72
Taf10	5.7894e-116	0.468385	0.351	0.046	3.87434e-114
Piezo1	4.30189e-110	0.468305	0.457	0.094	2.6435e-108
Mndal	9.62642e-63	0.4652	0.583	0.243	1.73213e-61
Angptl4	2.59458e-56	0.465011	0.224	0.044	3.82359e-55
Isl1	1.75376e-88	0.463538	0.399	0.09	6.09791e-87
Xrn2	8.679e-109	0.463154	0.486	0.107	5.20234e-107
Pdlim1	1.675e-85	0.463029	0.358	0.075	5.37457e-84
Stard13	1.56166e-104	0.462324	0.329	0.046	8.45329e-103
Nfil3	6.66658e-79	0.462085	0.499	0.151	1.82453e-77
Mafb	2.7512e-61	0.461603	0.223	0.039	4.71176e-60
Rpl6	8.78549e-75	0.461266	0.989	0.92	2.16764e-73
Hilpda	9.02788e-95	0.460134	0.312	0.046	3.68296e-93
Vmp1	6.41618e-65	0.459412	0.566	0.211	1.20905e-63
Mak16	8.33473e-122	0.459333	0.404	0.061	6.43751e-120
Smim3	5.63781e-64	0.458453	0.65	0.268	1.03933e-62
Leng8	4.96289e-109	0.458108	0.291	0.028	2.98399e-107
Pfkp	1.04547e-101	0.457547	0.356	0.058	5.30639e-100
Ldha	4.31389e-55	0.456771	0.842	0.45	6.16662e-54
Gas6	5.35867e-64	0.454558	0.561	0.215	9.88799e-63
Vcp	8.59359e-67	0.454204	0.712	0.299	1.7529e-65
Map4k4	2.60002e-83	0.453407	0.566	0.179	7.90155e-82
mt-Cytb	3.9875e-40	0.453141	1	0.99	3.69463e-39
Kti12	1.07227e-104	0.45295	0.345	0.051	5.82036e-103
Actg1	3.75492e-42	0.452122	0.995	0.883	3.68163e-41
Wwtr1	2.01592e-85	0.451738	0.663	0.231	6.44731e-84
Tubb4b	2.22759e-62	0.450938	0.745	0.344	3.94646e-61
Tbrg1	2.15809e-86	0.450827	0.605	0.196	7.1235e-85
Yars	3.46277e-107	0.450825	0.406	0.074	1.98434e-105
Cda	3.52263e-41	0.450703	0.102	0.007	3.3562e-40
Clec2d	3.30141e-89	0.449601	0.192	0.007	1.1794e-87
Psma5	8.00167e-88	0.449317	0.6	0.189	2.72405e-86
Icam1	2.27027e-51	0.449096	0.753	0.382	2.92249e-50
Ccdc25	2.56892e-92	0.448786	0.331	0.056	9.96018e-91
Nop16	6.10041e-102	0.448333	0.382	0.069	3.12063e-100
St5	1.47715e-88	0.447849	0.262	0.032	5.16367e-87
Arpc4	3.49143e-100	0.447512	0.525	0.135	1.69716e-98
Ppia	7.05618e-39	0.445968	0.977	0.826	6.27891e-38
Supt4a	6.3724e-110	0.445393	0.429	0.081	3.89135e-108
Wnt11	1.14528e-81	0.445377	0.434	0.113	3.37048e-80
Ascc3	1.39082e-100	0.445091	0.426	0.089	6.82864e-99
Luc7l3	1.46338e-107	0.443947	0.425	0.082	8.48542e-106
Inf2	1.40393e-109	0.44339	0.253	0.015	8.49355e-108
Ly6k	1.02194e-41	0.443199	0.089	0.003	9.90558e-41
Tomm5	6.96582e-82	0.442438	0.564	0.182	2.06241e-80
Fjx1	3.17677e-84	0.441927	0.345	0.07	9.8692e-83
A930015D03Rik	6.18245e-103	0.441462	0.231	0.012	3.19606e-101
Etf1	3.60866e-65	0.441233	0.793	0.368	6.84629e-64
Atf5	1.44247e-76	0.441011	0.507	0.16	3.70398e-75
Eny2	1.96701e-72	0.44046	0.7	0.274	4.60328e-71
Purb	3.45337e-89	0.439693	0.566	0.17	1.22919e-87
Rdh10	3.11174e-78	0.439486	0.395	0.102	8.36404e-77
Smg7	3.23985e-104	0.43946	0.332	0.046	1.72978e-102
Psmb4	8.1487e-72	0.439447	0.672	0.259	1.87114e-70
Pcbp1	3.97005e-57	0.439089	0.789	0.385	5.98602e-56
Eif3m	4.82429e-89	0.438813	0.62	0.197	1.71091e-87
Psph	3.30837e-83	0.438223	0.269	0.039	1.00387e-81
Pnrc1	1.41182e-42	0.438117	0.849	0.51	1.39971e-41
Cxcl3	6.42046e-13	0.437437	0.027	0.001	2.26017e-12
Nifk	5.9209e-100	0.437285	0.445	0.098	2.84976e-98
Parp12	7.08082e-108	0.437283	0.274	0.023	4.11805e-106
Iars	5.29757e-106	0.436678	0.288	0.029	2.96618e-104
Pdrg1	5.72222e-103	0.436573	0.351	0.055	2.97388e-101
Dirc2	1.63464e-99	0.436552	0.324	0.047	7.73426e-98
Mybbp1a	9.08924e-100	0.435897	0.411	0.083	4.33202e-98
Ogfr	4.60903e-104	0.435429	0.489	0.112	2.44079e-102
Ly6a	1.35862e-19	0.433901	0.829	0.57	6.23505e-19
Rnase1	2.50561e-79	0.433796	0.218	0.022	6.93514e-78
Stx11	9.04708e-81	0.433177	0.528	0.166	2.60751e-79
Rprml	7.82206e-88	0.432665	0.185	0.006	2.66756e-86
Fstl3	1.99165e-77	0.431721	0.312	0.062	5.25929e-76
Krt15	8.0653e-78	0.430612	0.31	0.06	2.15012e-76
Irf2bp2	8.84773e-97	0.430564	0.423	0.091	3.83553e-95
Cxcl16	2.54039e-82	0.429277	0.39	0.093	7.59048e-81
Stk40	4.27246e-81	0.428595	0.585	0.192	1.2387e-79
Pde10a	6.29261e-66	0.428313	0.221	0.034	1.2321e-64
Ism1	4.12543e-104	0.427908	0.236	0.013	2.19659e-102
Prosc	3.02944e-102	0.427262	0.4	0.076	1.55376e-100
Rac1	2.64334e-58	0.426732	0.737	0.331	4.12569e-57
1700017B05Rik	1.48413e-95	0.426655	0.287	0.036	6.22349e-94
Wisp1	8.71821e-75	0.426531	0.244	0.035	2.15376e-73
Rell1	2.88314e-94	0.425537	0.373	0.071	1.16404e-92
S1pr3	2.19328e-64	0.425418	0.166	0.014	4.08569e-63
Npy	8.70974e-13	0.425001	0.044	0.008	3.04685e-12
Cdh1	1.98412e-90	0.424898	0.203	0.01	7.32926e-89
Rbbp6	1.31809e-63	0.424865	0.68	0.279	2.41394e-62
Cyp27a1	5.94875e-100	0.424594	0.39	0.074	2.85613e-98
Ptges3	3.37487e-66	0.424091	0.729	0.31	6.70208e-65
Slc25a25	3.04535e-86	0.423304	0.366	0.077	9.98478e-85
Cdk9	6.10839e-119	0.422144	0.409	0.065	4.43732e-117
Arl8a	1.05488e-105	0.421656	0.415	0.079	5.83947e-104
Grwd1	6.18963e-94	0.421625	0.35	0.062	2.47851e-92
Cdr2	1.40861e-96	0.420434	0.301	0.04	6.06291e-95
Mrpl50	1.91677e-100	0.420258	0.375	0.067	9.36389e-99
Rpl24	1.86854e-61	0.419683	0.988	0.913	3.21701e-60
Nars	5.30873e-67	0.419559	0.656	0.275	1.09428e-65
Rab10os	4.09454e-100	0.419402	0.331	0.049	1.9854e-98
Mrps18b	1.1237e-100	0.419267	0.277	0.028	5.53105e-99
Baz1a	2.70702e-96	0.418751	0.352	0.062	1.15246e-94
Ifi35	8.082e-91	0.41855	0.436	0.103	3.0197e-89
Zwint	1.50479e-85	0.417472	0.575	0.181	4.84434e-84
Mrto4	4.12303e-98	0.417355	0.475	0.113	1.90019e-96
Zfp91	3.95307e-96	0.417138	0.423	0.091	1.67564e-94
Ndfip1	1.65745e-97	0.415191	0.427	0.092	7.39458e-96
Nr1d2	1.72505e-94	0.414996	0.48	0.12	6.99362e-93
Minos1	4.93284e-40	0.414824	0.822	0.475	4.55542e-39
Bmp2	5.63528e-51	0.4148	0.39	0.137	7.15523e-50
Cct5	6.48928e-69	0.414629	0.677	0.265	1.39964e-67
Mmp7	1.47372e-83	0.414307	0.211	0.017	4.50672e-82
Ptma	1.24657e-58	0.414169	0.999	0.963	1.96922e-57
Cenpb	1.04488e-105	0.412868	0.373	0.061	5.80058e-104
Rpl37	6.53101e-47	0.412799	0.996	0.957	7.3984e-46
Pom121	1.95628e-95	0.411547	0.33	0.053	8.16832e-94
Aebp2	3.71056e-93	0.411528	0.422	0.095	1.45891e-91
Mx1	4.67595e-54	0.410947	0.111	0.003	6.52197e-53
Spink5	1.97586e-73	0.410867	0.139	0	4.70857e-72
Aen	2.73903e-98	0.410427	0.316	0.045	1.26833e-96
Prkar1a	1.98474e-50	0.409041	0.81	0.424	2.48455e-49
Ppp2r2d	1.26917e-87	0.408228	0.502	0.138	4.2908e-86
Ncor2	7.35369e-92	0.407902	0.375	0.074	2.81762e-90
Pdcd6	3.86074e-77	0.407891	0.604	0.206	1.00994e-75
Ftsj3	7.87439e-106	0.4076	0.326	0.043	4.38386e-104
Fnip1	6.27655e-91	0.407304	0.539	0.152	2.34962e-89
Rpl27	2.65324e-44	0.407111	0.935	0.663	2.77554e-43
Efhd2	5.69873e-78	0.406636	0.325	0.067	1.52965e-76
Lif	6.41597e-27	0.405331	0.159	0.048	3.78546e-26
Aig1	5.67602e-72	0.404685	0.256	0.043	1.30796e-70
Grb2	2.92058e-95	0.403744	0.509	0.132	1.20913e-93
Birc2	1.82238e-75	0.403063	0.348	0.079	4.60091e-74
Anxa5	5.7236e-41	0.402771	0.842	0.513	5.4241e-40
Rcan1	5.61492e-29	0.402621	0.362	0.165	3.54625e-28
Tagln	3.50933e-19	0.402481	0.359	0.196	1.58337e-18
Rpl35a	1.95142e-65	0.401396	0.991	0.935	3.74954e-64
Uchl3	2.39905e-83	0.401279	0.44	0.115	7.30217e-82
Pip5k1a	2.79491e-97	0.400674	0.374	0.069	1.23564e-95
Slk	1.10421e-90	0.400068	0.385	0.08	4.09437e-89
Fbxo33	1.33982e-93	0.399471	0.374	0.073	5.34315e-92
Zfp593	5.62047e-83	0.398896	0.323	0.061	1.69752e-81
Epc2	1.70786e-97	0.398726	0.426	0.091	7.6021e-96
Fam180a	2.02232e-60	0.398283	0.146	0.01	3.37762e-59
Aars	5.57515e-92	0.398195	0.456	0.111	2.14457e-90
Hoxd13	1.18065e-76	0.397908	0.301	0.057	3.03967e-75
2010111I01Rik	1.83285e-68	0.396341	0.261	0.048	3.91001e-67
Psma6	4.28159e-88	0.396283	0.479	0.126	1.47041e-86
Sppl3	6.87206e-105	0.395356	0.311	0.038	3.74058e-103
Cd9	7.21091e-22	0.394884	0.95	0.819	3.58363e-21
Csf1	1.92632e-29	0.394433	0.73	0.448	1.23945e-28
Spag11b	2.97532e-12	0.394103	0.021	0	1.01662e-11
Cpe	9.10242e-60	0.393683	0.22	0.039	1.4922e-58
Tcf4	1.74656e-72	0.393644	0.445	0.131	4.09226e-71
Mif	7.56843e-60	0.393545	0.644	0.268	1.24386e-58
Psme2	2.29541e-60	0.393019	0.578	0.221	3.82392e-59
Cd36	2.20588e-05	0.392822	0.015	0.003	5.22169e-05
Cul3	1.57682e-101	0.392644	0.5	0.121	7.98256e-100
Hs6st1	9.4488e-101	0.392593	0.286	0.032	4.6626e-99
Il15ra	3.88263e-90	0.392147	0.326	0.056	1.42882e-88
Gprc5a	3.58912e-76	0.39182	0.301	0.058	9.13217e-75
Mcl1	5.63171e-56	0.391581	0.82	0.416	8.28061e-55
Nop2	1.76551e-93	0.3911	0.303	0.043	6.99796e-92
BC030336	6.16698e-102	0.391037	0.298	0.035	3.14645e-100
Lmo7	5.32307e-68	0.390604	0.182	0.017	1.12574e-66
Birc3	1.25008e-74	0.390213	0.469	0.14	3.06882e-73
Ace	1.85974e-64	0.389981	0.201	0.027	3.47097e-63
Znrd1	1.38542e-92	0.389668	0.367	0.07	5.41451e-91
Zc3h12a	8.4353e-89	0.389181	0.307	0.049	2.96999e-87
Fth1	1.5816e-16	0.388562	0.997	0.987	6.43474e-16
Got1	4.69221e-96	0.387922	0.247	0.021	1.98036e-94
Dcp2	1.80982e-79	0.387428	0.282	0.047	5.01642e-78
Vdac2	6.06645e-77	0.387152	0.599	0.203	1.57849e-75
Tle3	8.55084e-93	0.387151	0.349	0.062	3.34854e-91
Rpl10a	2.59199e-45	0.386513	0.964	0.825	2.7999e-44
Ugcg	8.45946e-83	0.385953	0.435	0.113	2.54709e-81
Fam25c	1.39902e-70	0.385293	0.157	0.007	3.13153e-69
Mrpl12	2.0373e-85	0.385172	0.385	0.086	6.50505e-84
Col18a1	3.61765e-68	0.384535	0.279	0.056	7.67563e-67
Eef1e1	1.61195e-84	0.384303	0.344	0.068	5.03181e-83
Larp4	3.2707e-85	0.383684	0.468	0.124	1.03755e-83
Hspa4	4.29414e-91	0.382697	0.513	0.138	1.61369e-89
Epcam	2.58419e-87	0.381727	0.294	0.045	8.6617e-86
Hspb8	2.25179e-36	0.381719	0.471	0.218	1.84187e-35
1500015O10Rik	2.48966e-12	0.381547	0.146	0.069	8.54416e-12
Fgf2	2.84985e-82	0.380152	0.436	0.113	8.50213e-81
Wdr75	4.65426e-101	0.379872	0.285	0.031	2.32013e-99
Isyna1	2.94381e-81	0.379244	0.273	0.042	8.56028e-80
Gdnf	1.84071e-53	0.378813	0.114	0.004	2.52062e-52
5031439G07Rik	1.02235e-94	0.378723	0.318	0.048	4.16202e-93
Taf15	7.7377e-99	0.378677	0.402	0.08	3.61728e-97
Ostf1	1.10415e-59	0.377789	0.367	0.109	1.79952e-58
Ddx54	1.18366e-97	0.37755	0.358	0.062	5.30501e-96
Dennd4a	1.13636e-91	0.377289	0.29	0.039	4.33705e-90
Noc2l	2.96224e-97	0.377282	0.257	0.024	1.30372e-95
Ufm1	3.88575e-86	0.377002	0.494	0.135	1.26764e-84
Ier5l	1.20231e-47	0.376923	0.121	0.01	1.39102e-46
Tspan8	4.13243e-53	0.376869	0.138	0.012	5.59611e-52
Snx5	2.8898e-89	0.375931	0.426	0.1	1.03805e-87
Sf3b3	1.97207e-105	0.375709	0.325	0.042	1.08553e-103
Syvn1	4.31973e-95	0.374859	0.268	0.029	1.78084e-93
Nmt1	2.66182e-95	0.374418	0.408	0.085	1.10434e-93
Fnip2	2.28809e-82	0.374196	0.243	0.029	6.8576e-81
Gclc	1.98018e-74	0.374028	0.337	0.075	4.83685e-73
Lsm2	6.60853e-85	0.373817	0.344	0.068	2.07951e-83
Kcmf1	7.08573e-95	0.373591	0.539	0.145	2.90887e-93
Pebp1	1.96192e-57	0.373392	0.71	0.307	2.99514e-56
Gtf2b	1.2016e-84	0.373161	0.327	0.06	3.75688e-83
Mafg	1.14547e-71	0.373117	0.5	0.159	2.6241e-70
Aprt	3.39568e-60	0.372946	0.66	0.274	5.63285e-59
Ifit3b	1.06539e-38	0.372503	0.133	0.021	9.40745e-38
Pum2	1.22114e-91	0.372459	0.51	0.136	4.64246e-90
Tmem159	4.31735e-84	0.372176	0.443	0.114	1.3349e-82
D17Wsu92e	2.97812e-89	0.37212	0.373	0.076	1.06781e-87
Grpel1	1.03676e-99	0.372017	0.452	0.1	4.91729e-98
Hectd1	2.97604e-88	0.371723	0.456	0.115	1.02385e-86
Dhx9	5.75728e-91	0.371421	0.448	0.108	2.15937e-89
Riok3	1.15777e-88	0.371326	0.452	0.112	4.06175e-87
Rpl34	1.9973e-59	0.371155	0.986	0.926	3.23357e-58
Bcl2l11	1.49094e-88	0.370631	0.242	0.024	5.20258e-87
Tsr1	1.3965e-96	0.370476	0.359	0.063	6.02407e-95
Hivep2	1.76612e-65	0.370068	0.425	0.129	3.40352e-64
Cd200	2.28946e-60	0.369852	0.378	0.114	3.81727e-59
4930523C07Rik	9.72485e-84	0.369844	0.321	0.059	2.99265e-82
Ctsd	8.91738e-59	0.369339	0.658	0.271	1.41786e-57
Sct	6.25545e-70	0.369007	0.154	0.007	1.375e-68
Fam46c	5.53728e-61	0.368638	0.198	0.028	9.38456e-60
Ddx39	5.62826e-98	0.367809	0.296	0.037	2.57569e-96
Srp19	3.43233e-80	0.3672	0.479	0.136	9.73455e-79
Tsr2	7.97144e-98	0.366926	0.31	0.042	3.58917e-96
Rhog	6.45724e-95	0.366645	0.251	0.023	2.65644e-93
Serinc3	1.36249e-44	0.366597	0.732	0.361	1.43528e-43
Gnl1	2.11146e-95	0.366508	0.438	0.098	8.79747e-94
Gar1	3.61042e-86	0.366313	0.503	0.14	1.17979e-84
Otulin	6.07786e-98	0.365546	0.262	0.025	2.77494e-96
Asb5	3.2988e-33	0.365456	0.097	0.011	2.41883e-32
Cd74	7.01744e-25	0.364859	0.184	0.063	3.87586e-24
Nrp1	1.62889e-52	0.364771	0.508	0.203	2.17419e-51
Relb	2.07885e-88	0.364767	0.383	0.082	7.18989e-87
Dcaf13	3.36347e-101	0.364312	0.279	0.028	1.6896e-99
2022-03-07	7.54301e-100	0.36428	0.467	0.107	3.61269e-98
Tmem140	1.51641e-74	0.364111	0.205	0.021	3.71796e-73
Abcc1	7.53861e-90	0.363766	0.24	0.022	2.73306e-88
Tcf21	2.38052e-32	0.363657	0.754	0.432	1.69217e-31
Prrc2a	1.95215e-89	0.363237	0.419	0.096	7.03817e-88
Pkdcc	2.74013e-88	0.363169	0.225	0.018	9.44353e-87
Pten	2.70053e-85	0.362665	0.438	0.109	8.59464e-84
Rpl21	1.82931e-46	0.362301	0.972	0.903	2.04617e-45
Ly96	8.65449e-86	0.361125	0.274	0.038	2.79996e-84
Ppm1g	2.46589e-86	0.361003	0.326	0.059	8.09847e-85
Fabp5	1.88988e-70	0.360161	0.213	0.027	4.20137e-69
Ube2z	8.04767e-93	0.359803	0.314	0.048	3.15782e-91
Csnk1d	1.66711e-74	0.359421	0.64	0.225	4.08232e-73
Itgbl1	1.85019e-38	0.35928	0.393	0.165	1.62056e-37
Eif4b	4.55375e-88	0.359042	0.471	0.12	1.56114e-86
Tnip1	5.38053e-68	0.358584	0.244	0.041	1.13666e-66
Bach1	2.37139e-75	0.358562	0.545	0.178	5.95622e-74
Tor1aip2	7.02055e-60	0.357923	0.511	0.185	1.15576e-58
Ube2m	3.34606e-89	0.357849	0.416	0.095	1.19316e-87
Pbdc1	2.45777e-71	0.357821	0.513	0.165	5.60412e-70
Usp7	6.81483e-108	0.357229	0.377	0.06	3.97518e-106
Gypc	2.01e-92	0.356622	0.259	0.028	7.83979e-91
Mmp3	3.29863e-07	0.356566	0.073	0.034	8.81423e-07
Reps1	6.56266e-87	0.3562	0.244	0.026	2.18841e-85
Slc16a1	6.84444e-82	0.355464	0.441	0.116	2.02955e-80
Gnl2	1.17617e-87	0.355121	0.421	0.098	3.98327e-86
Nob1	1.21626e-88	0.354143	0.393	0.085	4.25931e-87
Sav1	7.78805e-87	0.353944	0.359	0.072	2.59261e-85
Zc3h15	5.56383e-60	0.352822	0.727	0.309	9.1982e-59
Timp2	1.46956e-22	0.352589	0.881	0.658	7.49195e-22
Perp	1.23559e-59	0.352403	0.179	0.022	2.01206e-58
Tpp2	1.44009e-83	0.352368	0.447	0.116	4.41078e-82
Ndrg1	2.76659e-32	0.351582	0.603	0.32	1.96303e-31
Ranbp9	1.60083e-87	0.351508	0.3	0.046	5.3934e-86
Nav2	2.44688e-63	0.350867	0.172	0.017	4.46031e-62
Gsto1	1.71176e-70	0.350612	0.334	0.079	3.81408e-69
Sdad1	3.95698e-94	0.350552	0.307	0.044	1.5943e-92
Wdr77	1.16639e-91	0.349912	0.312	0.048	4.44296e-90
Ankrd12	6.38823e-51	0.349349	0.442	0.164	8.09024e-50
Mrps7	4.41833e-90	0.349242	0.403	0.088	1.61986e-88
Eid2	2.54076e-87	0.349114	0.214	0.015	8.53074e-86
Ppp1r12c	4.80306e-86	0.348834	0.286	0.042	1.56428e-84
Ctps	7.36659e-85	0.348039	0.342	0.067	2.3106e-83
H2-Q4	1.16807e-53	0.347341	0.734	0.348	1.61082e-52
Sun2	1.36697e-85	0.346826	0.223	0.019	4.40791e-84
Tmem2	1.19241e-79	0.346599	0.29	0.049	3.33346e-78
Mustn1	1.24754e-07	0.346512	0.133	0.075	3.40858e-07
Dner	1.74385e-50	0.346491	0.242	0.059	2.1872e-49
Ell2	9.2654e-79	0.345763	0.433	0.116	2.51815e-77
Nmi	4.48984e-74	0.345543	0.259	0.042	1.08584e-72
Sphk1	1.18818e-58	0.345539	0.733	0.319	1.88085e-57
Herc6	6.40816e-75	0.344916	0.191	0.015	1.58911e-73
Ube2f	3.44106e-72	0.344847	0.52	0.168	7.98597e-71
Timp3	7.84228e-31	0.344488	0.67	0.376	5.28799e-30
Atp13a3	1.82448e-88	0.343434	0.494	0.132	6.32132e-87
Mdm2	8.7944e-71	0.343065	0.461	0.14	1.98214e-69
Slc38a2	1.90024e-41	0.342528	0.801	0.437	1.8274e-40
Klf6	3.99089e-53	0.342219	0.752	0.368	5.41193e-52
Layn	1.09449e-67	0.34211	0.24	0.04	2.29972e-66
Eif1a	1.85359e-49	0.341924	0.795	0.399	2.24975e-48
Aimp2	6.61926e-80	0.341914	0.287	0.048	1.86111e-78
Supt6	1.31737e-86	0.341722	0.373	0.078	4.37059e-85
Cxcl5	7.77884e-07	0.341189	0.019	0.003	2.03762e-06
Scd1	1.00002e-54	0.340576	0.328	0.095	1.41912e-53
Ninj1	3.71803e-67	0.340569	0.352	0.091	7.72915e-66
Ddx39b	7.37467e-81	0.340157	0.534	0.161	2.13178e-79
Sft2d1	3.95081e-92	0.340132	0.215	0.013	1.52575e-90
MYC-transgene	2.28607e-59	0.339849	0.245	0.049	3.6919e-58
Tmem64	5.70813e-86	0.339802	0.337	0.063	1.85595e-84
Fads3	9.58978e-82	0.339648	0.22	0.021	2.83072e-80
Ltv1	1.5674e-90	0.339553	0.279	0.036	5.80086e-89
Ndfip2	6.58833e-56	0.338458	0.66	0.279	9.67262e-55
Tgs1	2.04712e-93	0.337954	0.251	0.024	8.08136e-92
Slfn2	1.73749e-59	0.337921	0.137	0.007	2.81995e-58
Ddx18	1.30422e-76	0.337851	0.324	0.067	3.3534e-75
Ttc39b	6.70054e-92	0.337019	0.229	0.018	2.5724e-90
Epas1	4.84335e-70	0.336994	0.188	0.018	1.06822e-68
Nr2f1	3.19145e-57	0.336896	0.276	0.067	4.84193e-56
Larp4b	1.85558e-93	0.336859	0.334	0.055	7.34005e-92
Tars	1.11092e-87	0.336637	0.387	0.083	3.76882e-86
Rbm25	7.03789e-45	0.336624	0.718	0.353	7.51926e-44
Serbp1	1.58562e-31	0.336393	0.827	0.526	1.09178e-30
Lamc2	7.65102e-60	0.336078	0.202	0.031	1.25637e-58
Rhob	6.90084e-60	0.335962	0.543	0.205	1.13701e-58
Plekha3	2.31646e-96	0.335782	0.285	0.034	9.88338e-95
Lhfpl2	2.50366e-81	0.335539	0.251	0.032	7.2912e-80
Rnf24	8.84034e-81	0.33547	0.283	0.046	2.55169e-79
Chd2	1.8939e-66	0.335175	0.356	0.093	3.79576e-65
H2-D1	6.86826e-20	0.334835	0.973	0.893	3.18341e-19
Ecscr	3.87971e-66	0.334758	0.191	0.021	7.68119e-65
Hyou1	2.97093e-82	0.334509	0.21	0.017	8.84983e-81
Pno1	1.00525e-87	0.334453	0.327	0.057	3.41628e-86
Acsl4	5.66795e-80	0.334447	0.512	0.152	1.59593e-78
Dhps	1.63926e-84	0.3344	0.334	0.063	5.10888e-83
Crls1	3.03069e-91	0.334346	0.266	0.031	1.1433e-89
9130008F23Rik	1.16836e-63	0.333864	0.201	0.027	2.14375e-62
Gm16685	1.10282e-60	0.332851	0.154	0.012	1.85139e-59
Rragc	2.36262e-91	0.33258	0.356	0.066	8.92997e-90
Tardbp	1.61499e-78	0.332357	0.384	0.092	4.37098e-77
Kpna4	7.6052e-86	0.332206	0.428	0.104	2.46457e-84
Qk	4.09854e-70	0.331948	0.606	0.217	9.04967e-69
Pi4k2a	2.21099e-85	0.331925	0.322	0.057	7.04813e-84
Eif3i	1.95466e-61	0.331663	0.639	0.248	3.36232e-60
3110043O21Rik	3.42539e-72	0.331084	0.188	0.016	7.95904e-71
Cwc25	2.05194e-81	0.330649	0.301	0.052	6.02057e-80
Rpl26	7.28745e-45	0.330623	0.982	0.918	7.76891e-44
Bcat1	2.36623e-80	0.33052	0.254	0.035	6.7403e-79
Tomm40	1.63884e-78	0.33018	0.389	0.094	4.4294e-77
9430020K01Rik	2.56759e-73	0.329413	0.268	0.046	6.10381e-72
AA467197	8.13981e-45	0.329241	0.087	0.001	8.65868e-44
Sod2	8.39182e-52	0.328249	0.661	0.296	1.0925e-50
Plekhm2	9.77455e-91	0.327869	0.311	0.048	3.63126e-89
Apex1	6.91949e-85	0.327775	0.306	0.051	2.17386e-83
Lrrc32	3.802e-62	0.327314	0.41	0.126	6.68722e-61
Wipi2	3.58393e-85	0.327208	0.371	0.078	1.13507e-83
Mef2d	2.89086e-78	0.327106	0.319	0.063	7.78103e-77
Nsun2	4.06847e-80	0.327069	0.385	0.091	1.1522e-78
Arid4b	8.93619e-68	0.326587	0.534	0.183	1.8817e-66
Atp6v1e1	2.46679e-81	0.326535	0.427	0.108	7.19457e-80
Zzz3	2.33771e-72	0.326237	0.32	0.069	5.45773e-71
Nxn	6.99709e-74	0.325565	0.238	0.033	1.67973e-72
Mt1	4.5624e-29	0.324534	0.997	0.894	2.89179e-28
Pfdn2	2.17717e-51	0.32445	0.757	0.361	2.80448e-50
Zfp330	5.12133e-88	0.32398	0.347	0.065	1.74958e-86
Actn4	7.87306e-66	0.323789	0.556	0.195	1.53234e-64
Spred2	3.80245e-71	0.323727	0.218	0.028	8.63554e-70
Prpf4b	2.06372e-81	0.323354	0.412	0.101	6.04605e-80
1600020E01Rik	1.02143e-64	0.322692	0.346	0.091	1.91552e-63
Acvr1	3.18565e-95	0.322486	0.309	0.044	1.31609e-93
Gnl3	8.31829e-54	0.321679	0.713	0.318	1.152e-52
Ssfa2	8.21075e-79	0.320426	0.232	0.027	2.23774e-77
Apol9a	1.79698e-63	0.319816	0.127	0.002	3.28176e-62
Eif1ax	5.49385e-65	0.319331	0.539	0.187	1.03725e-63
Dkc1	7.1158e-66	0.31897	0.24	0.041	1.38772e-64
Pvt1	2.18825e-81	0.318721	0.224	0.022	6.40129e-80
Rars	9.60579e-82	0.318436	0.299	0.051	2.83117e-80
Tmem259	1.5787e-91	0.31805	0.285	0.038	5.99019e-90
1500009L16Rik	2.26119e-75	0.317998	0.213	0.023	5.68674e-74
Frmd4a	5.31475e-79	0.317886	0.305	0.056	1.4607e-77
Scamp2	9.56457e-91	0.317866	0.367	0.071	3.56682e-89
Ly6d	5.12675e-62	0.317857	0.132	0.004	8.9608e-61
Tacstd2	6.10107e-57	0.317809	0.143	0.011	9.17085e-56
Erh	6.53256e-40	0.317686	0.803	0.435	6.01285e-39
2022-03-05	1.74568e-76	0.31761	0.495	0.147	4.47083e-75
Nr4a3	5.02172e-59	0.31656	0.37	0.11	8.03681e-58
Tcn2	3.59576e-65	0.316133	0.282	0.06	6.83509e-64
Furin	5.79844e-83	0.316077	0.401	0.094	1.74857e-81
Ep400	1.7259e-79	0.31594	0.324	0.064	4.79741e-78
Snw1	5.46519e-84	0.315935	0.397	0.091	1.68713e-82
Vasn	2.09384e-34	0.315925	0.825	0.469	1.59764e-33
Yap1	4.21066e-74	0.315902	0.362	0.086	1.01958e-72
Pim3	1.79232e-35	0.315864	0.566	0.274	1.41739e-34
Slc35b1	1.24209e-74	0.315783	0.34	0.075	3.05304e-73
Sowahc	2.60433e-74	0.31553	0.246	0.036	6.34553e-73
Abce1	5.31606e-89	0.31542	0.422	0.097	1.8819e-87
Tcp1	2.19549e-65	0.315381	0.623	0.234	4.20196e-64
Rbm15b	5.99054e-82	0.315245	0.262	0.036	1.78175e-80
Tcp11l2	4.75129e-67	0.31499	0.463	0.145	9.81448e-66
Aff1	4.17964e-77	0.313163	0.386	0.094	1.0919e-75
Atg12	4.05044e-90	0.312602	0.276	0.035	1.48777e-88
Amd1	2.17164e-66	0.312597	0.401	0.114	4.33906e-65
2410002F23Rik	1.44763e-77	0.31228	0.3	0.055	3.8279e-76
Trmt61a	9.322e-83	0.312217	0.206	0.015	2.80248e-81
Mphosph10	1.56977e-76	0.312097	0.364	0.084	4.02557e-75
Rab9	9.85626e-77	0.312043	0.292	0.053	2.54427e-75
Cilp	8.72538e-16	0.312041	0.232	0.119	3.44519e-15
Stra6	5.62863e-80	0.31181	0.156	0.002	1.58714e-78
Eif3e	2.73877e-33	0.31162	0.783	0.445	2.01348e-32
P4hb	7.61255e-50	0.311323	0.713	0.32	9.36166e-49
Ipo5	6.56879e-78	0.311035	0.481	0.137	1.75596e-76
Zmiz1	2.12121e-68	0.311028	0.449	0.135	4.51531e-67
Zfp655	4.89576e-75	0.310826	0.478	0.14	1.2187e-73
Tmem11	9.07718e-67	0.31062	0.637	0.235	1.84961e-65
Acbd6	9.24446e-61	0.310426	0.334	0.089	1.55328e-59
Dnajc21	3.32701e-79	0.310423	0.367	0.083	9.19563e-78
Anapc7	2.44667e-88	0.31032	0.256	0.029	8.44706e-87
Cfap43	1.71475e-86	0.310275	0.231	0.021	5.6697e-85
Rae1	1.14575e-83	0.309959	0.259	0.034	3.51478e-82
Cnbp	4.32651e-29	0.309834	0.915	0.673	2.74584e-28
Yeats4	1.80272e-79	0.309501	0.269	0.041	5.00382e-78
Sfpq	2.17784e-45	0.30942	0.749	0.372	2.36297e-44
Kdm5a	7.05245e-79	0.309068	0.325	0.064	1.92744e-77
Lamtor3	3.2219e-75	0.308831	0.426	0.115	8.05103e-74
Isg20	9.83346e-78	0.308489	0.327	0.067	2.61436e-76
Col15a1	5.67649e-49	0.308055	0.503	0.203	6.77193e-48
Siah2	2.22483e-72	0.307943	0.5	0.154	5.2004e-71
Slc2a1	3.20688e-69	0.307884	0.428	0.124	6.94741e-68
Hif1a	2.33316e-57	0.307582	0.522	0.196	3.55635e-56
Mcfd2	2.96273e-81	0.30749	0.38	0.086	8.60247e-80
Krt14	1.30338e-55	0.307465	0.175	0.024	1.90496e-54
Ino80	2.22051e-78	0.306903	0.273	0.044	5.98497e-77
Ccdc71l	5.42306e-67	0.306829	0.219	0.032	1.11315e-65
Atp6ap2	8.31091e-47	0.306627	0.657	0.299	9.37664e-46
Fbrsl1	1.84519e-70	0.306539	0.211	0.025	4.10671e-69
Stx6	3.36531e-74	0.306484	0.333	0.073	8.17928e-73
Prpf38b	3.51653e-68	0.30567	0.521	0.172	7.46918e-67
Ubl3	1.2108e-56	0.305567	0.603	0.24	1.80199e-55
Napa	2.07027e-65	0.305528	0.553	0.194	3.97008e-64
Eif3h	1.89315e-37	0.305176	0.794	0.429	1.60564e-36
Cd274	1.49988e-39	0.305165	0.131	0.02	1.36322e-38
Col4a4	3.73932e-64	0.304729	0.233	0.039	6.91951e-63
Hexim1	1.06414e-50	0.30402	0.318	0.095	1.34157e-49
Rab20	7.07618e-66	0.304009	0.446	0.138	1.38138e-64
Ngf	1.06455e-18	0.303666	0.121	0.04	4.73751e-18
Shmt2	1.49773e-71	0.303136	0.225	0.03	3.42706e-70
Asxl1	7.87599e-65	0.302842	0.26	0.05	1.47985e-63
Tfam	4.71846e-87	0.302772	0.25	0.028	1.57613e-85
Tifa	6.35118e-53	0.302739	0.146	0.015	8.56511e-52
Preb	1.22049e-75	0.301965	0.323	0.067	3.08533e-74
Lyar	2.66024e-65	0.301806	0.496	0.165	5.08151e-64
Larp1	3.35841e-86	0.301718	0.35	0.068	1.09927e-84
Eif1b	2.61039e-54	0.301488	0.547	0.213	3.66976e-53
Ptpn2	8.40497e-77	0.300791	0.424	0.112	2.17538e-75
Arhgef26	3.95623e-66	0.300575	0.195	0.023	7.82476e-65
Ccnt1	9.60453e-90	0.299454	0.367	0.072	3.47559e-88
Ssr3	2.30416e-53	0.299162	0.659	0.28	3.13985e-52
Thsd7a	3.92823e-76	0.299131	0.24	0.032	9.98198e-75
Clk4	3.66989e-84	0.298792	0.426	0.103	1.13831e-82
Pla2g16	1.47926e-65	0.29878	0.258	0.049	2.862e-64
Nop56	3.3196e-57	0.298594	0.609	0.243	5.02465e-56
Oser1	7.15991e-67	0.298094	0.58	0.204	1.46504e-65
Rnf114	1.16799e-68	0.297755	0.209	0.026	2.49712e-67
Smn1	2.51599e-72	0.297579	0.258	0.042	5.86693e-71
Imp4	2.00026e-83	0.297446	0.309	0.053	6.09783e-82
Foxs1	3.65274e-60	0.296824	0.137	0.007	6.05412e-59
Rspo3	1.99729e-24	0.296581	0.294	0.133	1.08535e-23
Tmem57	4.73006e-67	0.296578	0.305	0.068	9.78097e-66
Nr2c2ap	1.61599e-66	0.296538	0.176	0.016	3.25547e-65
Snhg9	7.24189e-52	0.296401	0.196	0.035	9.45948e-51
Chp1	6.89263e-81	0.29638	0.437	0.112	1.99539e-79
AI837181	3.65027e-72	0.296338	0.213	0.025	8.46144e-71
Ceacam1	1.28834e-60	0.296203	0.134	0.006	2.15728e-59
Arhgap17	4.81565e-80	0.295751	0.343	0.071	1.36183e-78
Ntn4	1.16244e-68	0.295674	0.147	0.005	2.48797e-67
Psmd7	3.57222e-59	0.294927	0.624	0.246	5.7358e-58
Ippk	9.02628e-71	0.294018	0.223	0.03	2.03206e-69
Psma4	2.10254e-65	0.29345	0.518	0.175	4.02802e-64
Txnrd1	2.15362e-37	0.293202	0.749	0.403	1.8226e-36
Tnpo1	2.66563e-90	0.293076	0.386	0.08	9.82814e-89
Mapk1	1.27384e-77	0.293047	0.456	0.126	3.37748e-76
Tapbp	8.51112e-48	0.292648	0.647	0.288	9.88211e-47
Tlk2	6.21461e-69	0.292349	0.258	0.046	1.34336e-67
Ankrd10	6.50762e-52	0.290953	0.291	0.08	8.52315e-51
Ube2l3	8.84343e-63	0.290662	0.57	0.204	1.59418e-61
Ppp2r2a	2.88036e-70	0.290424	0.552	0.184	6.37431e-69
Sipa1l2	1.44984e-79	0.29031	0.207	0.018	4.04156e-78
Saraf	2.02286e-42	0.289914	0.732	0.356	1.99741e-41
mt-Nd4l	3.49537e-35	0.289688	0.831	0.458	2.7398e-34
Acbd3	6.32187e-82	0.289624	0.432	0.109	1.87744e-80
Cript	3.92142e-79	0.289611	0.352	0.076	1.0808e-77
Rab31	2.68046e-75	0.289189	0.251	0.037	6.71524e-74
Trmt1	2.22889e-86	0.289114	0.295	0.045	7.3448e-85
Myo10	3.64883e-61	0.288996	0.173	0.018	6.22723e-60
Vps4b	2.21489e-81	0.288491	0.39	0.09	6.46953e-80
Gatm	5.46082e-55	0.28812	0.129	0.007	7.78336e-54
Crlf2	5.50411e-79	0.287794	0.304	0.055	1.51062e-77
Irgm2	3.06975e-50	0.287529	0.146	0.017	3.8159e-49
Nhp2l1	3.0827e-25	0.286699	0.926	0.647	1.72013e-24
Plau	7.52678e-32	0.286466	0.097	0.013	5.23979e-31
Spry1	3.71847e-63	0.286435	0.206	0.029	6.74051e-62
Snrnp48	1.44495e-79	0.286291	0.321	0.062	4.03369e-78
Plekho2	2.64371e-72	0.286117	0.352	0.084	6.15741e-71
Myh9	1.51514e-69	0.285735	0.397	0.108	3.29336e-68
Ppid	9.39174e-80	0.285568	0.446	0.118	2.63684e-78
Sprr1a	1.24294e-45	0.285309	0.13	0.014	1.36069e-44
Cox5a	4.83756e-52	0.285026	0.664	0.278	6.36143e-51
Cebpb	5.06041e-12	0.284926	0.993	0.905	1.71112e-11
Mob1a	1.22051e-78	0.284754	0.334	0.068	3.3125e-77
Brix1	6.58143e-61	0.284695	0.561	0.204	1.10964e-59
Plaur	3.47723e-41	0.284694	0.59	0.279	3.31456e-40
Frg1	1.58467e-78	0.284557	0.298	0.053	4.29488e-77
Rangap1	1.78698e-83	0.283917	0.283	0.043	5.45616e-82
Crebzf	7.87363e-73	0.283869	0.192	0.017	1.86044e-71
Aldh1a2	3.42864e-43	0.283611	0.145	0.022	3.4607e-42
Gmps	2.96297e-80	0.283407	0.386	0.09	8.42787e-79
Cpsf7	9.34307e-70	0.283074	0.3	0.063	2.0422e-68
Dync1i2	4.84608e-31	0.28299	0.348	0.141	3.28924e-30
Bod1	8.33942e-79	0.282919	0.316	0.06	2.26965e-77
6030408B16Rik	1.13107e-51	0.282872	0.162	0.021	1.46664e-50
Gspt1	6.76478e-60	0.282667	0.634	0.249	1.11647e-58
Tank	6.34785e-78	0.282247	0.262	0.039	1.70155e-76
Cnih4	6.89256e-70	0.281798	0.408	0.112	1.51334e-68
Gls	3.96099e-61	0.28165	0.678	0.268	6.74818e-60
Hax1	5.5843e-65	0.281113	0.351	0.092	1.05331e-63
Txndc9	5.92729e-76	0.280731	0.395	0.098	1.50422e-74
Nfkbib	7.63936e-70	0.280717	0.418	0.116	1.67355e-68
Cdc34	6.81628e-75	0.280615	0.278	0.048	1.68604e-73
Mrpl9	3.97956e-62	0.279792	0.224	0.038	6.98694e-61
Ttc19	8.2345e-77	0.279642	0.45	0.123	2.13409e-75
Gatad2a	6.40084e-74	0.278876	0.42	0.113	1.53849e-72
H2-Q6	1.07706e-29	0.278874	0.229	0.082	7.01096e-29
Eaf1	8.07581e-71	0.278731	0.385	0.101	1.82228e-69
Smtn	9.34878e-67	0.278486	0.28	0.057	1.90296e-65
Psmd6	1.37082e-72	0.278203	0.356	0.084	3.2235e-71
Ccnd1	1.91438e-53	0.277224	0.238	0.053	2.61601e-52
Tnrc6a	8.94528e-58	0.277011	0.302	0.077	1.37746e-56
Chtop	3.57635e-77	0.276781	0.468	0.132	9.3806e-76
Runx2	8.4144e-73	0.276631	0.163	0.007	1.98582e-71
Ubr4	2.64982e-74	0.276444	0.305	0.06	6.44834e-73
Denr	1.53313e-40	0.276398	0.605	0.288	1.43757e-39
Leprotl1	6.62673e-75	0.276034	0.324	0.068	1.64123e-73
Cdc5l	5.08196e-79	0.27597	0.307	0.056	1.39868e-77
Pgm5	1.24205e-32	0.275792	0.151	0.035	8.92966e-32
Cct4	3.21782e-57	0.275664	0.561	0.213	4.87815e-56
Zfp451	1.59014e-62	0.275546	0.452	0.145	2.8403e-61
Fcf1	4.97842e-66	0.275361	0.353	0.091	9.80679e-65
Atad3a	4.58576e-77	0.275285	0.282	0.048	1.1964e-75
Abhd17b	4.52762e-71	0.275185	0.439	0.127	1.02638e-69
Ipo7	1.86905e-75	0.274927	0.489	0.145	4.71267e-74
Pkm	6.16886e-49	0.274908	0.638	0.274	7.34587e-48
Pou3f1	3.8118e-50	0.274778	0.136	0.013	4.7233e-49
Topors	4.39085e-72	0.274617	0.392	0.103	1.0154e-70
Psmc5	4.05126e-72	0.273587	0.464	0.136	9.37982e-71
Vkorc1l1	3.38646e-66	0.273575	0.251	0.045	6.71826e-65
Sin3b	6.11728e-70	0.27331	0.478	0.146	1.34766e-68
Itpkc	8.72372e-50	0.272939	0.405	0.143	1.06945e-48
Mtpap	9.83529e-81	0.272669	0.225	0.023	2.82219e-79
Clns1a	2.44009e-75	0.272401	0.269	0.044	6.12089e-74
Cfb	1.21451e-39	0.272266	0.172	0.037	1.10849e-38
Dclk1	2.4611e-60	0.272038	0.322	0.084	4.08949e-59
Psca	1.92524e-57	0.271987	0.122	0.004	2.94145e-56
Plscr2	1.39453e-50	0.271731	0.155	0.02	1.75244e-49
Bclaf1	3.29172e-80	0.271637	0.452	0.12	9.34936e-79
Gpatch8	4.83366e-68	0.271453	0.295	0.062	1.02445e-66
Pnpla2	4.20974e-74	0.271304	0.235	0.032	1.01958e-72
Sox4	2.84365e-38	0.271266	0.304	0.108	2.47408e-37
Zbp1	2.52398e-55	0.270896	0.163	0.019	3.65613e-54
Btbd3	3.42265e-51	0.270867	0.21	0.042	4.37996e-50
Rpl29	1.3497e-31	0.270753	0.865	0.533	9.31958e-31
Lrp6	5.00217e-47	0.270669	0.362	0.124	5.69292e-46
B4galt5	3.07741e-65	0.270579	0.551	0.193	5.86117e-64
Znrf1	2.97806e-77	0.270526	0.364	0.083	7.82182e-76
Hnrnpd	6.90424e-66	0.270477	0.511	0.169	1.34916e-64
Haus3	9.16855e-69	0.270446	0.229	0.033	1.96882e-67
Plin2	8.97071e-38	0.270268	0.179	0.042	7.68845e-37
Tmem167	2.7996e-52	0.270105	0.611	0.252	3.70393e-51
Il34	1.41001e-58	0.269247	0.133	0.007	2.22023e-57
Eif4ebp1	2.10729e-35	0.269151	0.523	0.251	1.65975e-34
Ccar1	2.95185e-76	0.268924	0.385	0.094	7.52048e-75
Rps9	2.14291e-32	0.268867	0.98	0.931	1.52549e-31
Synpo2	2.19367e-62	0.268746	0.146	0.008	3.89342e-61
Farsa	3.39637e-63	0.268183	0.296	0.068	6.17381e-62
Ctsk	2.9108e-43	0.268106	0.588	0.262	2.94563e-42
Serpinb6a	9.71191e-46	0.268096	0.721	0.334	1.06798e-44
Eif2b2	1.47466e-62	0.267667	0.24	0.044	2.63644e-61
Wdr5	2.74586e-85	0.267554	0.257	0.032	8.7247e-84
Zcchc9	2.78281e-73	0.266597	0.268	0.045	6.60739e-72
Nop14	4.35695e-73	0.266577	0.406	0.107	1.03199e-71
Lin7c	1.08675e-77	0.266331	0.359	0.08	2.88536e-76
Tmem222	1.05954e-72	0.266041	0.208	0.023	2.49452e-71
Frmd6	2.76408e-50	0.265218	0.545	0.22	3.4491e-49
Trim56	1.91024e-65	0.265143	0.195	0.023	3.67401e-64
Nol12	1.20764e-73	0.265059	0.275	0.048	2.88844e-72
Trmt112	4.66884e-66	0.264851	0.478	0.153	9.21553e-65
Gclm	1.0572e-37	0.264723	0.658	0.32	9.04498e-37
Cnnm4	7.27113e-45	0.264596	0.144	0.02	7.75573e-44
Oas1a	2.36466e-63	0.264432	0.147	0.008	4.31445e-62
Nme2	2.59366e-76	0.264421	0.255	0.038	6.62518e-75
Sh3glb1	4.0384e-39	0.264176	0.711	0.36	3.62158e-38
N4bp1	4.75359e-62	0.263985	0.204	0.029	8.32346e-61
1110008F13Rik	1.48293e-65	0.263782	0.53	0.179	2.86626e-64
Zfp622	3.11406e-68	0.263691	0.339	0.081	6.62154e-67
Abca1	6.47285e-61	0.263594	0.35	0.097	1.09228e-59
Cdr2l	2.22456e-60	0.263536	0.264	0.056	3.71222e-59
Rnf6	1.56721e-79	0.263472	0.34	0.07	4.36252e-78
BC023719	2.79198e-64	0.263372	0.326	0.081	5.18613e-63
A630095E13Rik	7.24706e-40	0.263217	0.076	0	6.66109e-39
Pgd	3.71105e-64	0.262938	0.351	0.092	6.8737e-63
Ing3	3.54426e-75	0.262691	0.312	0.062	8.83399e-74
Gtf2f1	1.41388e-72	0.262338	0.351	0.082	3.32076e-71
Gfra1	3.11505e-54	0.262169	0.159	0.018	4.36352e-53
Ehd1	2.41036e-59	0.262057	0.594	0.226	3.88942e-58
Dlst	5.02847e-80	0.261492	0.271	0.041	1.41996e-78
Anxa8	9.45734e-28	0.26145	0.062	0.003	5.73397e-27
Tomm70a	1.66025e-70	0.261313	0.308	0.066	3.70353e-69
Ebna1bp2	1.15705e-60	0.261191	0.459	0.151	1.94076e-59
Larp1b	1.26713e-66	0.261174	0.246	0.042	2.56324e-65
Arih2	1.88662e-75	0.261147	0.366	0.086	4.75082e-74
Fam208b	8.86014e-68	0.260913	0.269	0.051	1.8677e-66
Lcn2	2.08885e-36	0.260485	0.087	0.006	1.71002e-35
Rrp9	7.35243e-69	0.26026	0.317	0.07	1.58057e-67
Fam133b	1.50602e-66	0.260168	0.46	0.141	3.04021e-65
Ctdnep1	7.34632e-73	0.259899	0.304	0.061	1.73795e-71
Fbxw11	6.23155e-70	0.259673	0.298	0.061	1.37129e-68
Tle4	2.16059e-69	0.259346	0.332	0.077	4.68591e-68
Abhd17c	9.33588e-69	0.258996	0.235	0.036	2.00035e-67
Slc25a5	1.76414e-28	0.258828	0.828	0.522	1.09682e-27
Kansl1	2.14117e-73	0.258429	0.289	0.054	5.0963e-72
Irf6	1.15325e-45	0.258268	0.119	0.01	1.26463e-44
Mrfap1	2.56381e-23	0.258154	0.8	0.517	1.34207e-22
Lemd2	3.19097e-71	0.257866	0.235	0.034	7.26745e-70
Ss18	2.15404e-74	0.257832	0.3	0.058	5.25494e-73
Psmd12	9.97141e-63	0.2577	0.434	0.134	1.79256e-61
Supt5	3.06446e-58	0.25756	0.343	0.095	4.76393e-57
Ilf3	4.08636e-64	0.257118	0.269	0.055	7.5474e-63
P2ry2	3.45257e-70	0.256608	0.182	0.015	7.63198e-69
Slco2a1	1.28481e-42	0.256597	0.138	0.02	1.27444e-41
Adar	4.74087e-63	0.25606	0.159	0.012	8.5779e-62
Slc5a3	1.26788e-58	0.255666	0.336	0.092	2.00126e-57
Cd83	1.82845e-41	0.25556	0.1	0.007	1.76008e-40
Mrpl30	1.28913e-59	0.255209	0.47	0.158	2.0975e-58
Syf2	9.9083e-68	0.254956	0.546	0.181	2.08416e-66
Krt5	3.77788e-49	0.25407	0.103	0.003	4.53461e-48
Atp5g3	3.30096e-55	0.253565	0.599	0.233	4.75694e-54
Cd82	1.90143e-57	0.253504	0.206	0.034	2.90734e-56
Mob2	7.22995e-77	0.253273	0.24	0.032	1.87624e-75
Mnda	6.81646e-40	0.253175	0.576	0.276	6.27121e-39
Map3k6	2.37606e-56	0.25315	0.147	0.013	3.50684e-55
Eif4enif1	7.26089e-69	0.252917	0.299	0.063	1.56261e-67
Orc6	1.25147e-63	0.252869	0.231	0.039	2.29408e-62
Hmgb2	1.18871e-58	0.252602	0.423	0.137	1.88085e-57
Rhoa	1.15716e-34	0.252431	0.815	0.46	8.93406e-34
Puf60	3.79983e-64	0.252055	0.521	0.175	7.02483e-63
Tmbim4	2.13718e-64	0.251896	0.512	0.17	3.98498e-63
Rassf8	7.31545e-65	0.251703	0.35	0.091	1.37718e-63
Eif1ad	2.89645e-77	0.251585	0.405	0.101	7.62796e-76
Bmp7	6.69398e-59	0.251514	0.141	0.009	1.06781e-57
Pcgf5	9.78218e-76	0.251334	0.244	0.034	2.47929e-74
Ppp2r1a	1.97512e-70	0.251259	0.431	0.122	4.38092e-69
Tnfaip2	2.35576e-43	0.251014	0.178	0.036	2.39386e-42
Tesk1	9.1167e-63	0.250552	0.181	0.02	1.64193e-61
Pdcd6ip	4.7384e-72	0.249923	0.473	0.14	1.09448e-70
Dusp11	1.47121e-69	0.249862	0.493	0.153	3.20143e-68
D030056L22Rik	2.51882e-63	0.249842	0.179	0.019	4.58716e-62
Polr1c	8.39171e-70	0.24971	0.392	0.104	1.83631e-68
Cct7	2.19805e-56	0.249681	0.57	0.217	3.24903e-55
Mgat4b	6.83527e-60	0.249414	0.206	0.032	1.12716e-58
Cryab	1.76844e-07	0.249087	0.378	0.456	4.79162e-07
Pprc1	2.41512e-58	0.249005	0.25	0.052	3.78156e-57
Tax1bp1	6.2296e-44	0.248994	0.726	0.341	6.43407e-43
Lncpint	1.69379e-62	0.248681	0.18	0.02	3.01992e-61
Med29	1.04638e-71	0.24863	0.257	0.042	2.39991e-70
Dvl1	1.7531e-62	0.24813	0.191	0.024	3.12282e-61
Tbrg4	5.76848e-71	0.247868	0.22	0.028	1.30314e-69
Coch	1.55482e-37	0.246845	0.08	0.003	1.32329e-36
Psmd3	1.06087e-79	0.24682	0.373	0.084	2.97425e-78
Arl8b	1.8682e-66	0.246597	0.497	0.16	3.74809e-65
Sap30l	5.69146e-72	0.24601	0.259	0.043	1.30997e-70
Aven	3.80492e-71	0.245902	0.218	0.028	8.63554e-70
Spin1	5.28535e-68	0.245813	0.385	0.103	1.11897e-66
Spata5	5.75671e-58	0.245607	0.193	0.028	8.91377e-57
Homer2	1.14242e-48	0.245259	0.177	0.03	1.3497e-47
Dohh	1.39327e-73	0.24525	0.337	0.074	3.32836e-72
Emc3	7.13403e-70	0.245152	0.402	0.109	1.5646e-68
Cab39	2.01729e-67	0.244632	0.347	0.086	4.20703e-66
Trmt10a	2.83917e-65	0.244602	0.259	0.049	5.418e-64
Tinagl1	2.03174e-41	0.244556	0.091	0.004	1.95193e-40
Cisd2	7.61119e-62	0.244491	0.517	0.177	1.32558e-60
Exosc3	1.18645e-58	0.244432	0.224	0.041	1.88033e-57
Fbxo28	2.64871e-48	0.244235	0.152	0.02	3.10302e-47
Eid1	2.83665e-57	0.244195	0.365	0.108	4.30699e-56
Arl5b	2.34319e-64	0.244023	0.472	0.151	4.35663e-63
Limd1	5.4551e-66	0.243889	0.357	0.093	1.07242e-64
Rpl10	9.8279e-20	0.243674	0.977	0.93	4.53369e-19
Slc38a1	1.11825e-45	0.243538	0.126	0.013	1.22763e-44
Ifnar2	2.05172e-68	0.243089	0.396	0.107	4.37217e-67
Med13	3.38066e-60	0.243082	0.461	0.153	5.61269e-59
Rpf2	2.60957e-57	0.243065	0.205	0.034	3.97147e-56
Sod1	1.69972e-57	0.242987	0.414	0.132	2.60096e-56
Pdpn	1.1409e-28	0.242528	0.781	0.508	7.12504e-28
Zfc3h1	1.66704e-67	0.242444	0.275	0.054	3.48776e-66
Pfdn4	1.66853e-66	0.241846	0.473	0.147	3.35785e-65
Yy1	2.72875e-75	0.2417	0.418	0.109	6.82747e-74
Cpsf2	1.96756e-59	0.241544	0.207	0.033	3.18806e-58
Atg101	5.89238e-66	0.241103	0.319	0.075	1.15489e-64
Taf4b	1.55801e-60	0.240824	0.279	0.063	2.6066e-59
Daxx	3.55029e-48	0.240797	0.186	0.035	4.14434e-47
Agpat5	1.37836e-70	0.240296	0.284	0.054	3.08883e-69
Rusc2	1.41896e-59	0.240168	0.225	0.04	2.30682e-58
Psmc2	1.6977e-65	0.240131	0.411	0.118	3.27491e-64
Wdr45b	6.19873e-72	0.240066	0.467	0.136	1.42505e-70
Ist1	1.10316e-63	0.239841	0.509	0.171	2.02602e-62
Fnbp4	1.50807e-55	0.239447	0.355	0.105	2.19755e-54
Gm17416	2.78611e-36	0.239374	0.113	0.015	2.26753e-35
Ahcyl1	2.62655e-77	0.23934	0.425	0.111	6.92651e-76
Col4a3	8.07241e-42	0.239324	0.144	0.023	7.844e-41
BC005561	2.8173e-58	0.239099	0.413	0.131	4.38319e-57
Pitpna	1.61972e-67	0.238712	0.479	0.149	3.3924e-66
Nubp2	2.6e-62	0.238344	0.162	0.014	4.59789e-61
Gpi1	1.37599e-55	0.2383	0.502	0.18	2.00959e-54
Stx3	1.75946e-64	0.238139	0.269	0.054	3.28697e-63
Rnf4	6.95122e-63	0.23795	0.494	0.165	1.2554e-61
Jup	9.72833e-48	0.237901	0.234	0.056	1.1282e-46
Lrrfip1	5.77269e-61	0.237797	0.275	0.06	9.76659e-60
Crim1	9.68028e-57	0.237783	0.268	0.062	1.44841e-55
Chst15	2.37996e-52	0.237751	0.111	0.004	3.153e-51
Gm16286	3.35309e-62	0.237678	0.565	0.204	5.90827e-61
Epha2	5.52676e-43	0.237552	0.097	0.005	5.53838e-42
Top1	9.00548e-23	0.237516	0.83	0.542	4.62973e-22
Gpt2	2.05885e-52	0.237469	0.125	0.008	2.7313e-51
Chrac1	1.02781e-70	0.237273	0.377	0.096	2.31121e-69
Nemf	9.40758e-78	0.237228	0.327	0.066	2.50454e-76
Wisp2	4.1057e-18	0.236989	0.041	0.003	1.78486e-17
Lsg1	5.14012e-77	0.236577	0.28	0.047	1.33924e-75
Med8	5.0308e-71	0.236549	0.258	0.043	1.13913e-69
Actr10	1.19119e-73	0.236357	0.407	0.106	2.85259e-72
Ltbp3	5.64484e-59	0.236129	0.356	0.101	9.01929e-58
Dimt1	1.1578e-57	0.236081	0.244	0.05	1.77727e-56
Mapk1ip1l	6.75356e-58	0.235897	0.329	0.089	1.04243e-56
Pdgfrb	3.19406e-51	0.235745	0.241	0.056	4.0928e-50
Casc3	8.08399e-63	0.235698	0.229	0.039	1.45863e-61
Tmem65	3.22957e-75	0.235645	0.345	0.076	8.0599e-74
Cyp51	6.66727e-55	0.235509	0.162	0.019	9.48909e-54
Gm10073	1.49433e-81	0.235393	0.254	0.033	4.39108e-80
Ddx27	4.00052e-67	0.235391	0.279	0.056	8.30756e-66
Chka	1.57701e-41	0.234981	0.417	0.163	1.52255e-40
Jmy	8.02671e-67	0.234937	0.262	0.049	1.64069e-65
Atp10a	1.60063e-58	0.234854	0.24	0.047	2.51229e-57
Nol11	1.78586e-61	0.234631	0.235	0.042	3.07739e-60
Surf4	5.83098e-61	0.234597	0.499	0.17	9.85668e-60
Utp14a	2.23793e-61	0.234411	0.202	0.029	3.83945e-60
Gm5900	8.17844e-66	0.234232	0.307	0.07	1.5902e-64
Cpq	1.63427e-49	0.234053	0.569	0.233	1.98725e-48
Mtch1	3.21521e-48	0.233962	0.522	0.207	3.76218e-47
Tmem55a	3.56916e-57	0.23379	0.257	0.056	5.38571e-56
Mpp5	1.96956e-56	0.23353	0.332	0.093	2.91349e-55
Zfp954	2.64798e-65	0.233517	0.279	0.057	5.06304e-64
Mex3c	1.54976e-72	0.233411	0.361	0.087	3.63551e-71
Egln1	1.37678e-58	0.23291	0.179	0.022	2.16965e-57
Gm26532	7.71569e-39	0.232772	0.155	0.03	6.84706e-38
Rbmxl1	8.01206e-62	0.232645	0.328	0.083	1.39292e-60
Slc20a1	1.77153e-40	0.232393	0.29	0.096	1.65872e-39
S100a10	7.69135e-14	0.232386	0.906	0.709	2.81349e-13
Psmg4	1.7893e-66	0.232326	0.33	0.08	3.5935e-65
Pmaip1	3.97351e-44	0.231775	0.098	0.004	4.13452e-43
Fxr1	6.30335e-69	0.231657	0.369	0.094	1.36104e-67
S100a4	1.63198e-36	0.23144	0.131	0.022	1.34163e-35
Zcchc2	1.17114e-54	0.231358	0.16	0.018	1.65955e-53
Rrp8	1.27267e-65	0.231161	0.209	0.028	2.46719e-64
Tshz1	3.94026e-61	0.231088	0.282	0.063	6.71873e-60
Tcerg1	2.27452e-71	0.231044	0.362	0.088	5.19842e-70
H13	1.33316e-56	0.231042	0.539	0.197	1.97807e-55
Trmt10c	2.08555e-61	0.23089	0.268	0.057	3.58117e-60
Mtdh	4.49475e-34	0.230772	0.684	0.353	3.38466e-33
Tmem120a	4.63411e-61	0.230624	0.351	0.096	7.87437e-60
Dhx36	9.76178e-67	0.230603	0.289	0.06	1.9829e-65
C1galt1	2.74195e-52	0.230403	0.185	0.03	3.63011e-51
Cops3	1.46378e-64	0.230141	0.218	0.033	2.73719e-63
Med31	7.05606e-64	0.229777	0.285	0.062	1.29833e-62
4930453N24Rik	5.41736e-71	0.229776	0.284	0.054	1.22524e-69
Sh3pxd2b	4.44304e-67	0.229665	0.286	0.059	9.19718e-66
Uchl1	7.35554e-34	0.229641	0.193	0.055	5.49234e-33
Fgfr1	1.76572e-21	0.229632	0.787	0.497	8.65195e-21
Plp2	3.33964e-51	0.229623	0.4	0.134	4.27654e-50
Sbno1	6.33698e-74	0.229512	0.404	0.104	1.52501e-72
Arrdc4	1.92221e-51	0.22948	0.218	0.046	2.47933e-50
Tmod3	9.98114e-70	0.229401	0.498	0.155	2.17923e-68
Ywhab	5.85205e-44	0.229004	0.632	0.281	6.05372e-43
Xylt1	3.50572e-65	0.22882	0.202	0.026	6.67043e-64
Jag1	1.75784e-67	0.228712	0.284	0.058	3.67379e-66
Ak6	1.54905e-61	0.228617	0.264	0.055	2.67876e-60
Rnf11	2.76213e-66	0.228539	0.573	0.196	5.49641e-65
Nt5e	8.54919e-45	0.228326	0.151	0.023	9.08427e-44
Pwp1	5.79111e-66	0.228106	0.173	0.015	1.13733e-64
Zranb1	4.75028e-61	0.2279	0.42	0.13	8.06474e-60
Timm13	1.66628e-51	0.227838	0.532	0.204	2.15064e-50
Eif3b	6.34554e-57	0.227808	0.494	0.173	9.531e-56
Tor1aip1	4.44307e-43	0.227793	0.61	0.271	4.46615e-42
Bet1l	7.8082e-65	0.227785	0.378	0.104	1.46853e-63
Ppp1cc	1.21526e-56	0.227775	0.603	0.233	1.80726e-55
Hnrnph1	8.12017e-32	0.227746	0.822	0.444	5.64684e-31
Ppat	4.52447e-65	0.227667	0.179	0.018	8.55882e-64
Mitd1	2.43696e-43	0.227457	0.146	0.022	2.4738e-42
Knop1	1.75282e-52	0.227356	0.251	0.059	2.33006e-51
Slc7a11	4.87287e-33	0.227324	0.11	0.017	3.55301e-32
Khdc1a	2.91339e-50	0.227042	0.144	0.016	3.62846e-49
Cbll1	6.21683e-61	0.227018	0.162	0.014	1.04998e-59
Pxk	1.78305e-61	0.226835	0.336	0.088	3.07525e-60
Papd7	1.88957e-54	0.22683	0.191	0.031	2.66793e-53
Fam193a	7.96998e-61	0.226767	0.231	0.041	1.34144e-59
Usp39	1.17153e-66	0.226632	0.206	0.026	2.37232e-65
Akirin2	4.41216e-67	0.226434	0.317	0.072	9.14294e-66
Fdx1	1.10708e-49	0.226245	0.333	0.103	1.35378e-48
Tnfrsf19	7.78171e-42	0.226081	0.113	0.011	7.57283e-41
Tfb2m	1.23367e-68	0.226056	0.196	0.021	2.63465e-67
Smad4	1.22953e-74	0.226044	0.295	0.055	3.02598e-73
Mvp	3.34793e-64	0.225825	0.332	0.083	6.207e-63
Usp16	3.56738e-63	0.225809	0.494	0.164	6.47263e-62
Klhl21	7.3651e-58	0.225538	0.474	0.163	1.13592e-56
Tnfrsf21	1.00603e-56	0.225411	0.158	0.016	1.50411e-55
Scarf2	2.68486e-57	0.22541	0.31	0.081	4.08287e-56
Wnk1	8.55785e-50	0.22538	0.576	0.232	1.04977e-48
Capg	6.56031e-48	0.22507	0.416	0.15	7.62611e-47
Ddx52	5.35397e-67	0.225042	0.224	0.033	1.10128e-65
Srsf6	1.68843e-48	0.224754	0.613	0.256	1.98757e-47
Dph3	2.73644e-63	0.224664	0.451	0.142	4.97884e-62
Pvr	2.39396e-54	0.223983	0.48	0.172	3.37035e-53
Bok	1.53801e-51	0.223946	0.224	0.048	1.98641e-50
Siah1a	1.57888e-67	0.223835	0.264	0.049	3.3104e-66
Cks2	1.05897e-62	0.223826	0.334	0.086	1.90195e-61
Npw	3.04837e-17	0.223705	0.04	0.003	1.27528e-16
Srsf2	3.35488e-27	0.223698	0.837	0.521	1.99203e-26
H6pd	8.90342e-53	0.223678	0.157	0.019	1.19493e-51
Plekhg3	6.98879e-57	0.223407	0.15	0.013	1.04891e-55
Tbce	2.48713e-58	0.222818	0.186	0.025	3.8912e-57
Acot7	4.53019e-46	0.222593	0.184	0.035	5.03266e-45
Psmb5	2.32981e-60	0.222506	0.482	0.161	3.87463e-59
Adgra1	5.27835e-47	0.222502	0.113	0.007	6.00374e-46
Timm17a	3.31772e-71	0.222236	0.505	0.157	7.54734e-70
Arl5a	5.76376e-57	0.222225	0.249	0.053	8.67048e-56
Setd1a	1.93299e-53	0.221985	0.16	0.019	2.63959e-52
Dnajb6	1.60633e-38	0.221877	0.76	0.384	1.41076e-37
Crlf1	5.42796e-32	0.221771	0.07	0.003	3.80307e-31
Zswim8	1.20885e-52	0.221645	0.183	0.029	1.61795e-51
Nfkb2	1.30169e-65	0.221622	0.34	0.084	2.52095e-64
Mpdu1	8.40453e-62	0.221603	0.198	0.027	1.45985e-60
Psmd4	9.4533e-60	0.221245	0.52	0.18	1.54842e-58
Ppp4r1	1.27731e-64	0.221244	0.195	0.024	2.39079e-63
Snrpd3	8.12237e-52	0.221023	0.557	0.217	1.05813e-50
Mafk	7.99121e-36	0.220934	0.727	0.368	6.39723e-35
Angpt4	5.3058e-34	0.220911	0.091	0.009	3.98465e-33
Ehd4	1.06426e-52	0.220827	0.412	0.14	1.42639e-51
Zfp142	8.79052e-62	0.220819	0.202	0.029	1.52554e-60
Vimp	2.36996e-36	0.220803	0.713	0.353	1.93691e-35
Prpf38a	1.87023e-65	0.220464	0.335	0.083	3.60062e-64
Ccdc86	4.28499e-61	0.220435	0.345	0.092	7.29382e-60
Dicer1	6.65018e-54	0.220348	0.184	0.028	9.24119e-53
Ankrd17	1.6799e-58	0.220287	0.481	0.164	2.63458e-57
Acsl3	5.07073e-58	0.220169	0.356	0.103	7.85782e-57
Zcchc6	2.27219e-55	0.22016	0.321	0.088	3.29628e-54
Flcn	4.82239e-67	0.219817	0.245	0.041	9.95083e-66
Tom1	2.02492e-65	0.219673	0.307	0.069	3.88693e-64
Hdlbp	3.41128e-36	0.219595	0.655	0.313	2.76827e-35
Asb6	2.20607e-62	0.219341	0.191	0.024	3.91187e-61
Csnk2b	1.0281e-56	0.219297	0.385	0.119	1.53594e-55
Ghitm	2.86441e-54	0.21911	0.555	0.212	4.02108e-53
Atp5a1	1.68993e-37	0.219101	0.698	0.337	1.43578e-36
Msmo1	7.10999e-49	0.21906	0.163	0.024	8.44085e-48
Bzw2	1.06763e-59	0.218978	0.23	0.042	1.7429e-58
Mpp7	3.15833e-39	0.218924	0.132	0.02	2.84148e-38
Amotl2	2.65844e-31	0.218706	0.297	0.116	1.82148e-30
Chic2	3.5918e-42	0.218639	0.731	0.358	3.52346e-41
Gjb3	2.30741e-32	0.218595	0.086	0.008	1.64199e-31
Vta1	1.31373e-61	0.218467	0.213	0.033	2.27384e-60
Zbtb2	2.82654e-36	0.218454	0.204	0.056	2.29852e-35
Atp6v1h	2.17552e-55	0.218418	0.35	0.103	3.15838e-54
Nub1	1.32859e-62	0.218291	0.176	0.018	2.37747e-61
Enc1	4.1615e-50	0.218138	0.151	0.018	5.15009e-49
Tmem173	1.10128e-49	0.21807	0.144	0.016	1.34753e-48
Ccl4	1.44892e-22	0.217384	0.056	0.004	7.38864e-22
Bub3	2.73242e-66	0.217316	0.334	0.081	5.44284e-65
Rpl17	4.58077e-19	0.217121	0.981	0.932	2.05871e-18
Steap4	7.38349e-33	0.216641	0.227	0.074	5.35563e-32
Rnf139	2.96189e-62	0.216456	0.218	0.035	5.22367e-61
Vps37b	1.47128e-55	0.216368	0.202	0.034	2.14555e-54
Abhd5	5.94002e-46	0.216122	0.296	0.09	6.56898e-45
H2-T22	1.25248e-48	0.216079	0.2	0.04	1.47794e-47
Mepce	9.98199e-39	0.216006	0.128	0.019	8.83015e-38
Lipg	5.29775e-54	0.215983	0.343	0.103	7.37871e-53
Cnot2	4.25993e-69	0.215906	0.261	0.046	9.21854e-68
Plod2	7.92795e-45	0.215806	0.322	0.105	8.43791e-44
Plod1	7.79536e-54	0.215707	0.29	0.076	1.08112e-52
Atp5e	1.7234e-28	0.215706	0.828	0.454	1.07251e-27
Slu7	1.49006e-70	0.215681	0.224	0.03	3.33151e-69
Acox1	1.74378e-52	0.215288	0.169	0.024	2.3212e-51
Pwp2	1.93482e-59	0.214967	0.152	0.012	3.13762e-58
Nol8	1.87493e-50	0.214919	0.146	0.016	2.34859e-49
Ece1	4.20286e-58	0.214887	0.309	0.079	6.51811e-57
Banf1	9.64081e-62	0.21487	0.406	0.122	1.67162e-60
U2surp	1.16858e-65	0.214645	0.457	0.141	2.26764e-64
Ube2a	3.52986e-67	0.214635	0.461	0.14	7.35362e-66
Wasl	5.31692e-67	0.214568	0.412	0.116	1.09482e-65
Med1	1.06561e-62	0.214499	0.296	0.067	1.91214e-61
Abl2	8.99878e-55	0.214135	0.367	0.112	1.27887e-53
Klhl2	1.8537e-69	0.21355	0.168	0.011	4.02479e-68
Emilin1	1.82904e-42	0.213521	0.295	0.095	1.80786e-41
Fbxl3	2.71708e-58	0.213293	0.296	0.073	4.23401e-57
Wdr46	1.56288e-66	0.213017	0.213	0.029	3.15173e-65
Pdcd10	7.85553e-62	0.212797	0.532	0.184	1.36692e-60
Smad3	9.67493e-59	0.212627	0.196	0.029	1.53581e-57
Tgoln1	7.36402e-50	0.212516	0.647	0.273	9.06173e-49
S1pr2	8.25504e-54	0.212338	0.164	0.021	1.14405e-52
Crebrf	2.27286e-56	0.212098	0.222	0.042	3.35706e-55
Snrnp40	1.29798e-62	0.212092	0.275	0.058	2.32696e-61
Ctdp1	1.53686e-59	0.212063	0.311	0.078	2.4964e-58
Angptl7	1.27177e-14	0.212049	0.064	0.015	4.80319e-14
Naa15	3.56137e-63	0.211998	0.494	0.163	6.46773e-62
Adarb1	5.58749e-37	0.211937	0.122	0.018	4.67603e-36
Napg	2.38463e-57	0.211867	0.182	0.025	3.63196e-56
Utp18	2.16e-59	0.211855	0.283	0.065	3.49119e-58
Surf2	4.59803e-59	0.21142	0.227	0.041	7.36477e-58
Pla2g4a	9.66899e-55	0.211228	0.266	0.063	1.37312e-53
Rpl32	3.67136e-25	0.2112	0.992	0.951	2.04219e-24
Ddb1	1.04149e-59	0.210844	0.343	0.093	1.70307e-58
Fam103a1	1.33567e-63	0.210487	0.376	0.104	2.44385e-62
Phgdh	1.3082e-36	0.210158	0.189	0.049	1.07955e-35
Glis3	1.2749e-53	0.210108	0.162	0.02	1.75319e-52
Safb2	1.02118e-58	0.210091	0.341	0.094	1.61972e-57
Gas2l3	2.80215e-47	0.209941	0.127	0.012	3.21909e-46
Cluh	2.61454e-55	0.209929	0.182	0.026	3.78451e-54
Tnfrsf11b	6.96944e-17	0.209665	0.119	0.042	2.87624e-16
Arhgef12	2.85e-66	0.209276	0.358	0.092	5.66549e-65
Egfr	8.7849e-54	0.208563	0.362	0.113	1.2149e-52
Slc23a2	3.73993e-58	0.20816	0.18	0.023	5.80476e-57
Mfap1b	6.63018e-66	0.207971	0.209	0.028	1.2969e-64
B2m	1.5543e-08	0.207745	0.98	0.891	4.46655e-08
Cdk7	5.10509e-57	0.207677	0.216	0.039	7.69149e-56
Caml	4.96008e-51	0.207558	0.235	0.053	6.30611e-50
Tgfbr1	1.07473e-56	0.207544	0.362	0.107	1.60438e-55
Pold4	4.30702e-52	0.207525	0.209	0.04	5.66758e-51
Clic4	1.33527e-24	0.207502	0.841	0.501	7.3068e-24
Ubxn4	1.79845e-54	0.207137	0.553	0.212	2.5411e-53
Ppp1r37	2.49766e-61	0.206942	0.182	0.021	4.2813e-60
Notch1	1.44226e-49	0.206814	0.167	0.025	1.76035e-48
Phf3	1.14646e-57	0.206753	0.318	0.084	1.76125e-56
Tab2	4.88736e-66	0.2063	0.323	0.076	9.63712e-65
Usp47	4.94635e-51	0.206226	0.229	0.05	6.29274e-50
Nfyc	2.14782e-66	0.205855	0.249	0.043	4.30026e-65
Gramd1b	2.01709e-50	0.205782	0.164	0.023	2.52343e-49
Rsl24d1	1.37337e-70	0.205663	0.417	0.114	3.08118e-69
Utp3	5.80718e-67	0.205472	0.308	0.068	1.1895e-65
Rora	1.26393e-56	0.205464	0.395	0.123	1.87821e-55
Tatdn2	3.82179e-55	0.205245	0.19	0.029	5.48726e-54
Heatr3	1.23514e-57	0.205227	0.197	0.03	1.89301e-56
Mob4	2.51922e-70	0.205209	0.465	0.137	5.58142e-69
Fmo2	1.92217e-19	0.205122	0.458	0.255	8.76368e-19
Krr1	3.6659e-60	0.204605	0.202	0.03	6.0708e-59
Gtf2h1	1.46244e-58	0.204582	0.222	0.039	2.29908e-57
Txnip	1.58778e-52	0.204357	0.234	0.051	2.12221e-51
Gadd45gip1	5.95836e-60	0.204354	0.324	0.084	9.84212e-59
Atf6	1.18946e-53	0.204259	0.329	0.094	1.63915e-52
Nt5dc3	3.14507e-55	0.204021	0.21	0.038	4.53899e-54
2610035D17Rik	8.01494e-41	0.203758	0.097	0.006	7.5735e-40
Prr3	2.40216e-47	0.20342	0.181	0.033	2.76446e-46
Otub1	2.70285e-59	0.20299	0.318	0.081	4.35779e-58
Kansl2	5.85985e-59	0.202814	0.287	0.067	9.35517e-58
Dnajc5	1.69918e-63	0.202782	0.356	0.095	3.10605e-62
Snapc1	4.8807e-47	0.202579	0.136	0.015	5.5644e-46
Arc	2.4092e-19	0.20235	0.15	0.055	1.09433e-18
Wdr82	3.46915e-57	0.202315	0.255	0.055	5.2429e-56
Usp19	1.63594e-55	0.201988	0.253	0.056	2.37857e-54
Set	8.22792e-31	0.201733	0.709	0.366	5.5442e-30
Yars2	5.7051e-61	0.201458	0.214	0.034	9.6606e-60
Celf1	2.36156e-71	0.201325	0.355	0.084	5.39103e-70
Dio2	5.41784e-19	0.2013	0.147	0.054	2.43156e-18
Pdlim5	3.6044e-65	0.201174	0.402	0.115	6.84486e-64
Pus1	8.22634e-61	0.201155	0.204	0.03	1.3834e-59
Qars	4.30445e-55	0.201078	0.213	0.039	6.15763e-54
Dok7	3.9617e-55	0.201062	0.107	0.001	5.6798e-54
Lrrc59	5.72793e-67	0.200505	0.54	0.179	1.1745e-65
Rpl37a	1.25311e-24	0.200489	0.987	0.951	6.86489e-24
Hr	3.99776e-49	0.200228	0.103	0.003	4.78972e-48
Irf8	1.76162e-39	0.200042	0.209	0.055	1.59591e-38
Ptger4	1.2494e-32	0.199878	0.189	0.054	8.9792e-32
D10Wsu102e	3.50886e-51	0.199812	0.199	0.037	4.48735e-50
Hivep3	1.08214e-55	0.199693	0.193	0.03	1.58636e-54
Tmem248	7.75322e-53	0.199414	0.376	0.117	1.04271e-51
2410004B18Rik	2.37912e-62	0.19926	0.372	0.103	4.21109e-61
Rb1cc1	7.23935e-66	0.199237	0.439	0.132	1.41041e-64
Dnttip1	9.75154e-60	0.19919	0.178	0.021	1.59594e-58
Cpne8	5.73874e-55	0.199183	0.268	0.064	8.17352e-54
Pop7	1.97185e-47	0.199165	0.173	0.029	2.27193e-46
Ppp6r3	1.97598e-52	0.199101	0.201	0.036	2.62315e-51
Med10	3.3185e-59	0.199016	0.367	0.106	5.34159e-58
Dusp14	7.25494e-38	0.19898	0.113	0.014	6.24513e-37
Thoc1	9.17354e-53	0.198944	0.207	0.039	1.23034e-51
Senp2	1.63801e-53	0.198741	0.293	0.077	2.24621e-52
Gbp6.1	2.94861e-42	0.198478	0.125	0.015	2.90125e-41
Sh2b3	4.51226e-51	0.198464	0.235	0.053	5.74799e-50
Sf1	3.71408e-53	0.198434	0.603	0.234	5.04707e-52
Mthfd1l	2.98145e-54	0.198419	0.122	0.006	4.18238e-53
Sidt2	5.52372e-50	0.19836	0.238	0.056	6.81863e-49
Rsf1	1.56735e-49	0.198094	0.23	0.053	1.90945e-48
Ncoa5	8.041e-50	0.197961	0.162	0.023	9.88234e-49
Thoc6	2.04255e-38	0.197902	0.277	0.091	1.78584e-37
Pofut2	4.65187e-43	0.197881	0.599	0.255	4.67123e-42
Slc39a14	3.69189e-55	0.197753	0.163	0.019	5.30465e-54
Glyr1	1.14665e-45	0.197672	0.236	0.06	1.25809e-44
Cttnbp2nl	8.28723e-57	0.197597	0.192	0.029	1.24093e-55
Sf3b5	3.28448e-45	0.197587	0.321	0.103	3.54596e-44
Cyp1b1	1.76572e-34	0.197359	0.175	0.045	1.35204e-33
Jagn1	1.05334e-51	0.197294	0.187	0.032	1.36766e-50
Cdk8	1.30348e-62	0.196926	0.213	0.032	2.33467e-61
Parp8	2.20863e-54	0.196922	0.2	0.034	3.11167e-53
Lgals7	3.77557e-41	0.196789	0.129	0.017	3.59194e-40
Arf5	6.58083e-34	0.196742	0.731	0.368	4.92139e-33
Nudt21	1.12325e-55	0.196548	0.392	0.123	1.64538e-54
Aqp1	1.2937e-11	0.196442	0.107	0.045	4.29863e-11
Ppp1r10	5.74816e-30	0.196052	0.268	0.101	3.7922e-29
Gtf2f2	5.95974e-58	0.196042	0.194	0.028	9.22085e-57
Zfp644	1.49381e-54	0.19593	0.327	0.092	2.11219e-53
Eif5a	2.66627e-24	0.195928	0.985	0.853	1.44446e-23
Mrps30	1.2996e-51	0.195899	0.215	0.043	1.68293e-50
Ntrk1	1.19483e-53	0.19574	0.158	0.018	1.6454e-52
Nptx2	8.66209e-45	0.19571	0.191	0.04	9.19923e-44
Cdc73	6.37797e-62	0.195296	0.364	0.1	1.11378e-60
Smcr8	6.47766e-49	0.195202	0.128	0.011	7.7042e-48
Trps1	2.09701e-53	0.195117	0.272	0.067	2.85957e-52
Nepro	3.26231e-53	0.194706	0.136	0.011	4.43933e-52
Shf	1.46198e-51	0.194653	0.117	0.006	1.88946e-50
Mrpl43	1.15476e-56	0.194653	0.222	0.041	1.72121e-55
Krt6a	1.82764e-41	0.194546	0.087	0.003	1.76008e-40
Tfrc	1.22539e-50	0.194526	0.139	0.014	1.54188e-49
Osbp	2.75568e-57	0.194329	0.146	0.011	4.18731e-56
Mtap	3.14713e-47	0.194286	0.141	0.017	3.60911e-46
Aldh18a1	3.4402e-57	0.194279	0.183	0.025	5.20317e-56
Sec23b	2.62037e-62	0.194181	0.273	0.057	4.62971e-61
Tagap1	5.14751e-53	0.194072	0.135	0.011	6.95626e-52
Ubn1	4.03295e-62	0.194002	0.387	0.111	7.06798e-61
Ept1	6.01923e-34	0.193831	0.184	0.049	4.5135e-33
Wdr20	9.21447e-65	0.193695	0.216	0.032	1.72968e-63
Tmem37	1.41256e-38	0.193692	0.101	0.009	1.24449e-37
Gbp7	4.78103e-44	0.193537	0.229	0.058	4.95892e-43
Trim28	4.20674e-65	0.19326	0.411	0.118	7.9655e-64
Arhgap42	8.34699e-54	0.193178	0.192	0.032	1.15516e-52
Snrpa1	6.49214e-62	0.192969	0.445	0.139	1.1327e-60
Mrpl22	9.32857e-37	0.192906	0.132	0.022	7.7504e-36
Nmd3	3.73071e-63	0.192831	0.388	0.109	6.75642e-62
Smim12	3.82289e-62	0.19267	0.152	0.011	6.71791e-61
Fam126a	1.60539e-52	0.192658	0.208	0.039	2.14429e-51
Tanc1	1.66225e-43	0.192607	0.122	0.013	1.69354e-42
Dnm1	5.68257e-49	0.192365	0.223	0.049	6.77506e-48
Sdf2l1	5.43021e-31	0.192202	0.207	0.066	3.67932e-30
Insl6	1.43222e-37	0.192056	0.086	0.004	1.22108e-36
Pes1	1.21246e-57	0.191932	0.233	0.045	1.85971e-56
Kmt2a	1.72028e-52	0.191693	0.305	0.084	2.29304e-51
Spry4	9.88277e-52	0.191664	0.185	0.03	1.28489e-50
Tes	2.34948e-44	0.191509	0.207	0.048	2.4604e-43
Col8a1	2.86457e-12	0.191337	0.108	0.044	9.79809e-12
Mrpl3	4.02299e-62	0.19133	0.224	0.037	7.05684e-61
Eml4	8.96828e-56	0.191258	0.332	0.093	1.31568e-54
Rnf130	2.85593e-64	0.191216	0.368	0.099	5.29988e-63
Pura	3.35462e-50	0.190775	0.539	0.211	4.16471e-49
Rfxap	1.17901e-56	0.190283	0.223	0.042	1.75602e-55
Zcchc14	6.83294e-52	0.190182	0.228	0.049	8.93127e-51
Rps19bp1	6.58291e-58	0.189962	0.29	0.07	1.01689e-56
Lap3	1.27239e-44	0.189856	0.219	0.053	1.34254e-43
Zmynd19	4.4395e-51	0.189811	0.14	0.014	5.66268e-50
Crebbp	1.50378e-56	0.189797	0.434	0.142	2.22785e-55
Rbm22	1.57372e-61	0.189795	0.368	0.102	2.71661e-60
Nop10	6.70962e-26	0.189739	0.653	0.345	3.83371e-25
Stat5a	4.0832e-43	0.189737	0.205	0.048	4.11076e-42
Degs1	1.46119e-36	0.189702	0.638	0.301	1.20274e-35
Dusp6	6.3423e-32	0.189638	0.133	0.028	4.43099e-31
St6galnac4	2.21662e-45	0.1894	0.133	0.015	2.40372e-44
Atp13a1	4.07853e-40	0.189261	0.128	0.018	3.77719e-39
Ctage5	3.03737e-65	0.18919	0.347	0.088	5.79057e-64
Atp6v1b2	4.72395e-54	0.189128	0.24	0.052	6.58421e-53
Tubb2a	6.50303e-36	0.188647	0.516	0.234	5.22086e-35
Pgam5	2.14112e-51	0.18854	0.162	0.021	2.75986e-50
Nav3	7.78186e-45	0.188466	0.277	0.081	8.28694e-44
C2	8.66772e-34	0.1884	0.358	0.146	6.45734e-33
Hs3st1	1.75717e-23	0.18836	0.072	0.01	9.2403e-23
Atp1a1	2.51844e-46	0.188225	0.589	0.249	2.80895e-45
Gja1	5.97831e-46	0.18822	0.346	0.117	6.60759e-45
Trappc10	4.48706e-45	0.18813	0.151	0.022	4.80711e-44
E2f5	8.82614e-49	0.188066	0.18	0.031	1.04655e-47
Mbd1	1.76433e-41	0.188048	0.158	0.029	1.70172e-40
Cdca4	4.02184e-53	0.187811	0.223	0.045	5.45013e-52
Usp36	2.86842e-51	0.187737	0.251	0.06	3.67794e-50
Hsbp1l1	1.54659e-49	0.18735	0.135	0.013	1.88534e-48
Abcf1	7.53182e-61	0.187307	0.371	0.104	1.26879e-59
Upp1	2.24656e-25	0.18708	0.068	0.007	1.25896e-24
Sp100	2.02686e-32	0.187009	0.201	0.06	1.44604e-31
Malsu1	1.22638e-54	0.186989	0.25	0.056	1.73657e-53
Col4a6	4.44639e-47	0.186883	0.171	0.029	5.08111e-46
Apobec1	1.20785e-45	0.186882	0.098	0.004	1.32376e-44
Akt1s1	5.59923e-52	0.186808	0.232	0.05	7.34326e-51
Maea	6.93431e-62	0.186506	0.251	0.049	1.20877e-60
Ddx10	5.41647e-53	0.186505	0.227	0.047	7.31467e-52
Sh2b2	1.76289e-45	0.186505	0.13	0.014	1.91701e-44
Col4a2	2.2928e-45	0.1864	0.481	0.19	2.48357e-44
Zfp871	3.84437e-55	0.186358	0.182	0.026	5.51562e-54
Orc4	1.29154e-57	0.186341	0.251	0.053	1.97789e-56
Dnajb11	4.0683e-39	0.186232	0.485	0.206	3.64505e-38
Mrpl35	8.96955e-59	0.185947	0.252	0.052	1.42499e-57
Champ1	8.33989e-46	0.185645	0.14	0.018	9.19694e-45
Hars	8.1965e-64	0.18526	0.307	0.071	1.50675e-62
Traf2	8.02326e-51	0.185105	0.135	0.012	1.01346e-49
Ccnyl1	1.00416e-51	0.184969	0.185	0.03	1.30467e-50
Foxc2	6.43472e-31	0.184766	0.086	0.009	4.3524e-30
Thbs2	4.19165e-13	0.184749	0.171	0.083	1.48655e-12
Zfp280d	1.91193e-62	0.184561	0.203	0.028	3.39955e-61
Fbxw7	4.81311e-43	0.184224	0.17	0.032	4.83066e-42
Tjp2	1.13409e-53	0.184197	0.211	0.039	1.56506e-52
Skiv2l2	9.72472e-44	0.183549	0.154	0.025	9.98585e-43
1700123O20Rik	1.12162e-56	0.183375	0.273	0.064	1.6731e-55
Large	3.44846e-55	0.183355	0.181	0.026	4.96217e-54
Rwdd4a	2.67031e-58	0.183281	0.227	0.042	4.16445e-57
Smoc1	3.33632e-42	0.183145	0.119	0.013	3.27449e-41
Dusp8	9.28584e-37	0.183108	0.109	0.013	7.71819e-36
Aacs	4.72924e-44	0.183107	0.147	0.022	4.90781e-43
Psmb3	1.2839e-35	0.182766	0.593	0.272	1.02152e-34
Tnfrsf1b	1.29485e-41	0.18275	0.117	0.012	1.25385e-40
Bysl	1.04114e-47	0.182596	0.162	0.025	1.2067e-46
Mrpl38	2.50643e-58	0.18258	0.224	0.04	3.91826e-57
Bola2	1.36951e-56	0.182562	0.462	0.156	2.03047e-55
Urm1	6.47479e-63	0.182527	0.233	0.04	1.17043e-61
Lpin2	7.17307e-57	0.182316	0.198	0.031	1.07574e-55
Ifngr1	1.07619e-54	0.182189	0.395	0.124	1.52611e-53
Gspt2	8.04958e-43	0.181981	0.107	0.008	8.03354e-42
Pml	1.26244e-42	0.181797	0.12	0.013	1.25289e-41
Atp2b1	3.85619e-48	0.181657	0.475	0.179	4.49874e-47
Csrnp1	1.00856e-09	0.181595	0.753	0.504	3.07701e-09
Trim63	1.66093e-27	0.181501	0.051	0	9.97732e-27
Rrp7a	4.14558e-55	0.181469	0.201	0.034	5.93471e-54
Rc3h2	2.96663e-61	0.181465	0.266	0.056	5.06738e-60
Rgs1	4.74773e-28	0.181173	0.069	0.005	2.91563e-27
Mrgbp	6.60345e-52	0.181096	0.124	0.008	8.64286e-51
Polr2a	1.46363e-49	0.181062	0.214	0.045	1.78532e-48
Sdc3	3.01841e-43	0.18082	0.168	0.031	3.04978e-42
Rps12-ps3	2.91948e-61	0.18062	0.228	0.039	4.99121e-60
Utp15	2.10739e-48	0.180221	0.153	0.021	2.47479e-47
Il1rl1	4.58168e-18	0.18014	0.037	0.001	1.98824e-17
Ufc1	2.24189e-64	0.180133	0.41	0.118	4.17226e-63
Ptgds	1.07647e-22	0.180092	0.041	0	5.51963e-22
Med7	6.31958e-51	0.179983	0.318	0.093	8.00849e-50
Mpp6	8.51752e-53	0.179779	0.195	0.033	1.14392e-51
Atp5f1	2.43349e-36	0.179716	0.684	0.319	1.98467e-35
Kin	3.64276e-52	0.179604	0.177	0.027	4.80445e-51
D930016D06Rik	2.28077e-48	0.179519	0.135	0.014	2.67519e-47
Rbm28	1.04828e-59	0.179339	0.237	0.045	1.71275e-58
Bcl7b	9.08785e-60	0.179248	0.319	0.081	1.49106e-58
Etv6	4.33091e-49	0.17899	0.166	0.025	5.17617e-48
Smu1	1.32241e-58	0.178968	0.29	0.069	2.08566e-57
B4galnt1	1.5785e-43	0.178672	0.104	0.007	1.61073e-42
Inhbb	1.34538e-35	0.178665	0.073	0.002	1.07001e-34
4921524J17Rik	9.84228e-62	0.178557	0.338	0.088	1.70504e-60
Gnai2	7.32876e-28	0.178489	0.665	0.351	4.45725e-27
Med13l	1.55318e-58	0.178426	0.406	0.125	2.43976e-57
Ccdc137	1.63155e-52	0.178421	0.231	0.049	2.17625e-51
Col13a1	2.08756e-34	0.178036	0.131	0.024	1.59348e-33
Ddx6	5.72947e-57	0.178006	0.424	0.135	8.62555e-56
Myd88	3.64372e-52	0.177884	0.422	0.144	4.80445e-51
Cx3cl1	2.15926e-41	0.1776	0.1	0.007	2.07138e-40
Gm17586	2.69472e-43	0.177514	0.105	0.007	2.7312e-42
Scube2	4.42905e-29	0.177234	0.075	0.007	2.81e-28
Uck2	4.06326e-45	0.177203	0.206	0.046	4.36265e-44
Samhd1	2.26689e-37	0.177154	0.213	0.059	1.91597e-36
Rab3gap1	7.02593e-59	0.177143	0.209	0.034	1.11985e-57
Lsm1	7.1885e-53	0.177066	0.319	0.09	9.67428e-52
Prpf8	7.53699e-47	0.17691	0.192	0.038	8.51824e-46
Per1	7.81542e-34	0.176801	0.164	0.04	5.82905e-33
Zpr1	1.43288e-58	0.176698	0.235	0.045	2.25442e-57
Npc2	1.30013e-15	0.17667	0.752	0.475	5.09136e-15
Apbb2	1.00819e-49	0.176585	0.288	0.079	1.2344e-48
Cir1	7.41642e-55	0.176571	0.183	0.027	1.05476e-53
Agrn	1.52891e-39	0.176404	0.132	0.02	1.38895e-38
N4bp2l2	3.32729e-58	0.176362	0.39	0.117	5.16841e-57
Abtb2	1.32e-40	0.176355	0.152	0.027	1.2401e-39
Arhgap23	2.25921e-42	0.176101	0.173	0.034	2.22741e-41
Epc1	2.38769e-56	0.175991	0.293	0.074	3.52135e-55
Pex5	2.07284e-61	0.175876	0.386	0.111	3.56247e-60
Sap30bp	2.761e-62	0.175784	0.201	0.028	4.87378e-61
Wdfy1	1.13061e-51	0.175647	0.261	0.064	1.46664e-50
Nup62	2.78068e-50	0.175605	0.433	0.151	3.4676e-49
Gpnmb	2.79373e-54	0.175575	0.145	0.013	3.92468e-53
Sar1a	2.36397e-28	0.175503	0.749	0.397	1.46092e-27
Areg	7.57599e-18	0.175449	0.058	0.009	3.26085e-17
Mbnl2	7.11314e-39	0.175384	0.522	0.225	6.32671e-38
Dnajc3	8.37377e-27	0.175208	0.644	0.343	4.91682e-26
Slc25a28	2.63853e-50	0.174952	0.188	0.033	3.29453e-49
Cherp	1.7219e-46	0.174805	0.171	0.029	1.92824e-45
Arfrp1	1.14797e-55	0.174801	0.243	0.051	1.67907e-54
Sec61a1	2.94106e-55	0.174732	0.514	0.185	4.24769e-54
Rab15	7.4113e-26	0.174702	0.113	0.025	4.22351e-25
Riok1	1.27007e-54	0.174659	0.204	0.035	1.79714e-53
Elmod3	4.64331e-29	0.174549	0.102	0.017	2.94021e-28
Fam13c	5.96311e-29	0.174116	0.114	0.022	3.76252e-28
Ldlr	2.75925e-38	0.173867	0.139	0.024	2.40279e-37
Tspan4	8.12531e-46	0.173774	0.459	0.174	8.96537e-45
Notum	1.73554e-45	0.173477	0.119	0.01	1.88936e-44
Cul5	2.32154e-60	0.173322	0.291	0.068	3.86416e-59
Etnk1	1.13034e-53	0.173195	0.368	0.115	1.56099e-52
Cldn3	1.46958e-35	0.173176	0.113	0.016	1.16736e-34
Unc5b	6.3595e-38	0.173104	0.103	0.01	5.47932e-37
Fam65a	2.19009e-37	0.173052	0.168	0.037	1.85267e-36
Dhx33	2.10982e-41	0.173006	0.141	0.021	2.02595e-40
AU020206	6.72297e-47	0.172979	0.134	0.014	7.60264e-46
Thap7	2.30016e-45	0.17286	0.146	0.02	2.49016e-44
Slc7a6	4.96076e-47	0.172699	0.189	0.036	5.64908e-46
Fmnl2	1.87927e-53	0.1726	0.298	0.079	2.57162e-52
Rrs1	1.66714e-44	0.172369	0.494	0.197	1.75149e-43
Ube2i	1.14232e-38	0.172353	0.669	0.307	1.00822e-37
Bcor	3.12847e-34	0.171845	0.124	0.021	2.36768e-33
Tmem183a	1.57347e-61	0.171335	0.349	0.092	2.71661e-60
Ruvbl1	4.2896e-54	0.171199	0.309	0.084	5.98736e-53
Tcof1	1.81149e-53	0.171185	0.222	0.044	2.48236e-52
Crcp	1.26512e-53	0.171182	0.14	0.012	1.74097e-52
Cables1	3.75463e-30	0.171103	0.074	0.005	2.48373e-29
Appbp2	2.72115e-66	0.17106	0.415	0.118	5.42592e-65
Slc41a2	4.03939e-49	0.171004	0.13	0.011	4.83366e-48
Ppm1d	1.90019e-49	0.17088	0.174	0.028	2.29917e-48
Emg1	4.88266e-50	0.170739	0.566	0.222	6.0311e-49
Rrp12	6.3088e-49	0.170676	0.128	0.011	7.50793e-48
Sar1b	3.27189e-57	0.170635	0.397	0.122	4.95628e-56
Tspo	9.53284e-29	0.170561	0.621	0.319	5.96673e-28
Grhl1	1.53279e-34	0.170488	0.091	0.008	1.1769e-33
Ino80d	3.37545e-50	0.170333	0.252	0.062	4.18791e-49
Rybp	8.27137e-57	0.170231	0.452	0.152	1.2395e-55
Ptbp2	2.75082e-55	0.17015	0.266	0.062	3.97881e-54
Traf5	1.30225e-53	0.169911	0.293	0.076	1.78955e-52
Nkd2	2.94874e-31	0.16987	0.097	0.013	2.01826e-30
Elf1	4.0103e-30	0.169674	0.672	0.35	2.65106e-29
Gm21967	4.06507e-23	0.16964	0.149	0.047	2.11209e-22
AU019823	4.53564e-60	0.169612	0.242	0.046	7.50473e-59
Csrp1	2.23016e-36	0.169534	0.567	0.261	1.82494e-35
Krt7	3.07548e-31	0.169482	0.07	0.004	2.1028e-30
Ikbkb	3.98598e-52	0.169339	0.254	0.06	5.2522e-51
Cenpl	1.00776e-45	0.169087	0.161	0.026	1.10757e-44
Lrp1	2.13741e-32	0.168807	0.617	0.306	1.52213e-31
Htr1d	1.71297e-31	0.168764	0.149	0.035	1.17905e-30
Emc7	1.17712e-43	0.168677	0.622	0.263	1.20619e-42
Il18rap	1.48318e-38	0.168522	0.075	0.001	1.30495e-37
Crym	1.3738e-31	0.168503	0.083	0.007	9.48267e-31
Atxn2l	2.83344e-61	0.16849	0.356	0.096	4.84837e-60
Rbm5	1.53488e-45	0.168474	0.246	0.065	1.6756e-44
Adamts9	1.53359e-45	0.168377	0.221	0.053	1.67512e-44
Rnf217	3.35383e-55	0.16788	0.284	0.07	4.82956e-54
Fiz1	3.82358e-42	0.167598	0.114	0.011	3.74707e-41
Bop1	2.89414e-48	0.167398	0.161	0.024	3.38852e-47
Edem1	2.44529e-51	0.166915	0.251	0.06	3.14572e-50
Brd4	3.14719e-47	0.166908	0.487	0.184	3.60911e-46
Scarb2	4.32444e-48	0.166834	0.376	0.126	5.042e-47
Ccdc186	3.67011e-55	0.166764	0.289	0.073	5.27723e-54
Snta1	1.4431e-43	0.166706	0.113	0.01	1.47487e-42
Ccdc115	1.26771e-44	0.16657	0.163	0.028	1.33832e-43
Dap	1.08127e-44	0.165988	0.388	0.139	1.14397e-43
Itga5	9.1966e-43	0.16597	0.623	0.276	9.16424e-42
9530003J23Rik	4.18009e-34	0.165919	0.064	0	3.15257e-33
Evx2	4.38839e-36	0.165683	0.075	0.002	3.55087e-35
Micu3	8.47234e-44	0.165629	0.175	0.034	8.71817e-43
Tmem14c	1.24828e-50	0.165624	0.324	0.096	1.56967e-49
Rrm2b	9.44196e-27	0.165559	0.089	0.014	5.53571e-26
Btbd9	7.11116e-50	0.165483	0.223	0.048	8.7561e-49
Prpf18	1.56826e-55	0.16546	0.183	0.026	2.28186e-54
Tnfrsf12a	8.06821e-15	0.165355	0.956	0.759	3.06912e-14
Zkscan5	2.96356e-31	0.165284	0.087	0.009	2.02769e-30
Vav3	2.97374e-43	0.165145	0.196	0.044	3.0062e-42
Iqgap1	1.53412e-40	0.165029	0.47	0.192	1.4378e-39
Hmcn2	7.25457e-28	0.165025	0.078	0.008	4.4135e-27
Lgals8	1.1249e-55	0.164934	0.259	0.058	1.64657e-54
Ggct	7.58362e-33	0.164619	0.103	0.014	5.49876e-32
Atp5h	4.85231e-30	0.164524	0.718	0.364	3.20551e-29
Parp10	4.06296e-46	0.164443	0.121	0.011	4.51874e-45
Rnf126	6.54433e-54	0.164383	0.22	0.043	9.10197e-53
Copb2	8.57035e-58	0.164295	0.407	0.126	1.32077e-56
Nufip1	3.92905e-53	0.164283	0.188	0.03	5.33178e-52
Gle1	8.49937e-46	0.164193	0.184	0.035	9.36224e-45
Dync1li1	3.14852e-59	0.164154	0.301	0.074	5.07216e-58
Ikbkap	1.51809e-41	0.16407	0.117	0.012	1.46639e-40
Arfgap2	6.23734e-58	0.164047	0.351	0.098	9.64272e-57
Sf3a1	1.44152e-43	0.164028	0.14	0.019	1.47404e-42
Slfn8	2.44356e-38	0.164006	0.097	0.007	2.13168e-37
Arfgef1	4.91555e-53	0.164	0.328	0.094	6.64739e-52
Trib3	1.98694e-42	0.163923	0.121	0.013	1.96294e-41
Adamts8	1.52251e-33	0.163916	0.109	0.016	1.12609e-32
Arf4	3.05658e-14	0.163907	0.938	0.774	1.13574e-13
Snip1	8.45625e-53	0.163798	0.151	0.016	1.13648e-51
Eea1	3.20889e-55	0.16371	0.418	0.136	4.62767e-54
Tcf15	2.29687e-34	0.163492	0.107	0.014	1.74847e-33
Agpat3	2.12662e-49	0.163434	0.214	0.045	2.57155e-48
Cenpm	2.78379e-12	0.163432	0.032	0.004	9.52849e-12
Pank3	3.70962e-59	0.163034	0.232	0.043	5.95154e-58
H2afy	2.0037e-62	0.162996	0.405	0.118	3.55948e-61
Car13	2.76777e-43	0.162921	0.135	0.018	2.80379e-42
Ern1	2.82346e-51	0.162918	0.169	0.024	3.62267e-50
Smarca4	2.19537e-49	0.162882	0.175	0.028	2.65141e-48
Bud31	5.98089e-56	0.162833	0.478	0.165	8.78741e-55
Tsc22d3	5.8634e-39	0.162773	0.329	0.118	5.23182e-38
Aldh2	1.62597e-28	0.162559	0.563	0.283	1.01317e-27
Eri1	1.30084e-56	0.16246	0.204	0.034	1.93158e-55
Diexf	4.13596e-42	0.162321	0.109	0.009	4.04914e-41
Arhgdib	4.42406e-31	0.161996	0.119	0.022	3.00802e-30
Ptk2	3.5021e-45	0.161967	0.191	0.039	3.7705e-44
Ppil4	3.19478e-52	0.161741	0.245	0.056	4.22104e-51
Cars	7.0931e-51	0.161723	0.367	0.117	8.97128e-50
Baiap2l1	5.79278e-46	0.161628	0.145	0.019	6.41341e-45
Gak	1.62381e-39	0.161577	0.171	0.036	1.47312e-38
Eif2s3x	1.89714e-54	0.161432	0.277	0.068	2.67667e-53
Nfkbie	4.57249e-44	0.161238	0.109	0.008	4.74767e-43
Eif4e2	3.73186e-54	0.161031	0.416	0.136	5.21632e-53
Wfdc2	4.44892e-31	0.160834	0.069	0.003	3.02282e-30
Oat	1.78523e-35	0.160616	0.644	0.307	1.41236e-34
Fam71a	1.12768e-11	0.160572	0.049	0.011	3.75527e-11
Med6	2.7625e-51	0.160563	0.201	0.037	3.54678e-50
Wdr43	3.83574e-51	0.160543	0.507	0.189	4.89897e-50
Fgfr1op	3.21017e-44	0.160335	0.161	0.027	3.35096e-43
Moxd1	1.59415e-32	0.160172	0.092	0.01	1.14107e-31
Zswim4	7.6633e-54	0.159927	0.264	0.063	1.06355e-52
Med14	2.23688e-41	0.159815	0.174	0.035	2.14374e-40
2510039O18Rik	2.14406e-49	0.159507	0.171	0.027	2.59104e-48
Ppig	4.48132e-49	0.159232	0.544	0.213	5.35266e-48
Stk10	3.53083e-37	0.158949	0.113	0.014	2.96885e-36
Vbp1	1.61504e-60	0.158802	0.378	0.107	2.6997e-59
Memo1	5.14387e-52	0.158774	0.239	0.053	6.75968e-51
Acadl	3.0427e-50	0.158748	0.248	0.06	3.78468e-49
Nsrp1	2.84826e-49	0.158726	0.264	0.068	3.43143e-48
Sestd1	1.8697e-48	0.158672	0.156	0.021	2.19698e-47
Gapvd1	1.072e-57	0.158652	0.296	0.073	1.64815e-56
Zfp746	7.67266e-44	0.158631	0.123	0.013	7.89944e-43
Fam210a	3.74589e-46	0.158468	0.153	0.022	4.17085e-45
Axin1	3.062e-53	0.158414	0.213	0.04	4.16965e-52
Ilf2	4.49432e-51	0.158182	0.517	0.192	5.72887e-50
Glce	3.65371e-44	0.15811	0.157	0.026	3.80988e-43
Oas2	2.08951e-37	0.158047	0.078	0.002	1.76988e-36
Spata13	1.57255e-24	0.158009	0.058	0.004	8.586e-24
Wbscr16	2.88641e-49	0.157912	0.145	0.017	3.47311e-48
Dusp7	1.29775e-33	0.157904	0.105	0.014	9.61309e-33
Map2k4	4.23995e-49	0.157787	0.229	0.052	5.07055e-48
Wdr26	2.84353e-55	0.157779	0.329	0.091	4.10987e-54
Ubr2	1.86337e-49	0.157689	0.179	0.03	2.25882e-48
Heca	1.37081e-40	0.157664	0.131	0.018	1.2866e-39
Ap1s2	2.91082e-41	0.157515	0.134	0.019	2.78279e-40
Clic5	6.32436e-40	0.157451	0.08	0.001	5.8267e-39
Dpep1	4.3835e-17	0.157338	0.318	0.171	1.8198e-16
Psen1	2.54183e-45	0.157278	0.213	0.049	2.74723e-44
Rrp1	4.86158e-62	0.157178	0.436	0.133	8.50493e-61
Txnl4a	2.60864e-54	0.157006	0.397	0.127	3.66976e-53
Ube2q1	8.67622e-48	0.15695	0.207	0.043	1.00678e-46
Pgs1	1.57327e-49	0.156907	0.234	0.053	1.91546e-48
Hsd17b11	6.45433e-47	0.156827	0.208	0.045	7.32002e-46
Pvrl3	4.88625e-56	0.156779	0.319	0.086	7.19534e-55
Tma16	6.95571e-50	0.156517	0.361	0.116	8.57009e-49
Wiz	3.2914e-45	0.156404	0.169	0.03	3.55148e-44
Ube2r2	9.36994e-47	0.156386	0.54	0.213	1.05532e-45
Nploc4	3.30069e-47	0.156158	0.146	0.019	3.7807e-46
Katnbl1	1.48365e-52	0.155727	0.263	0.064	1.9844e-51
Slc15a3	3.91922e-35	0.155539	0.089	0.007	3.07079e-34
Kat6a	1.15421e-46	0.155523	0.233	0.056	1.29698e-45
Stk16	3.05126e-47	0.155289	0.297	0.087	3.50321e-46
Luzp1	1.13504e-40	0.155102	0.503	0.21	1.06943e-39
Lrrc8b	6.23632e-41	0.155056	0.117	0.013	5.90712e-40
Ncbp1	2.49703e-45	0.154902	0.139	0.018	2.70031e-44
Nol9	6.34136e-47	0.154863	0.196	0.04	7.19608e-46
H2-Eb1	3.07363e-28	0.154856	0.06	0.002	1.8941e-27
Mrpl17	4.00258e-55	0.154759	0.329	0.091	5.73419e-54
Pdia6	3.05443e-15	0.154737	0.715	0.45	1.18261e-14
Itga6	3.06892e-31	0.154465	0.075	0.005	2.09905e-30
Rest	9.51594e-39	0.15436	0.301	0.103	8.42169e-38
Tox4	2.95828e-52	0.154152	0.318	0.09	3.91122e-51
Hmgn5	6.50305e-41	0.154025	0.224	0.06	6.15083e-40
Aggf1	5.54069e-48	0.153619	0.262	0.069	6.45236e-47
Cops8	4.10999e-52	0.153531	0.522	0.193	5.41194e-51
Trim26	3.30482e-42	0.153491	0.232	0.062	3.2452e-41
Cemip	1.49456e-19	0.153208	0.053	0.006	6.84926e-19
Avpi1	7.43708e-29	0.153189	0.088	0.011	4.66842e-28
Calcb	3.52741e-18	0.153171	0.039	0.002	1.5386e-17
Matr3	6.90609e-44	0.153122	0.59	0.246	7.12148e-43
Ucn2	2.16051e-28	0.152783	0.054	0	1.339e-27
D15Ertd621e	1.20868e-52	0.152642	0.229	0.048	1.61795e-51
Psma1	1.22311e-50	0.152492	0.401	0.134	1.54e-49
Rnf44	3.76671e-46	0.152271	0.18	0.033	4.19165e-45
Inpp5a	1.79632e-47	0.152158	0.179	0.032	2.07091e-46
Dcaf10	1.15248e-50	0.152145	0.239	0.055	1.45201e-49
Exosc9	1.33429e-44	0.152103	0.13	0.015	1.40633e-43
Sp1	6.9452e-53	0.152033	0.251	0.058	9.35328e-52
Ppp6c	3.7325e-53	0.152032	0.315	0.087	5.06857e-52
Myo1d	9.62972e-41	0.151984	0.097	0.006	9.08616e-40
Tle1	5.22999e-44	0.151948	0.309	0.098	5.41596e-43
Mrps23	4.73022e-47	0.151842	0.158	0.024	5.39599e-46
Dcaf12	4.44618e-59	0.151827	0.255	0.053	7.12738e-58
Khsrp	1.65872e-50	0.151677	0.157	0.02	2.0831e-49
Adgrg2	9.22249e-39	0.15157	0.238	0.07	8.16939e-38
St14	8.4163e-27	0.151503	0.064	0.004	4.93882e-26
Srfbp1	5.33266e-42	0.151493	0.156	0.027	5.21288e-41
Fzd8	5.9546e-30	0.151478	0.072	0.005	3.92441e-29
Pogk	9.9946e-44	0.151451	0.132	0.016	1.02576e-42
Zxdc	2.94313e-38	0.151092	0.173	0.039	2.55835e-37
Ryk	2.58915e-58	0.151038	0.324	0.085	4.04433e-57
Cystm1	1.05939e-39	0.150912	0.467	0.193	9.6872e-39
Slc30a1	2.85169e-29	0.150877	0.1	0.016	1.82048e-28
U2af1	6.1518e-26	0.150862	0.767	0.415	3.51909e-25
Whsc1l1	3.39258e-45	0.150805	0.583	0.244	3.65662e-44
Kbtbd2	5.24045e-52	0.150736	0.211	0.041	6.87735e-51
Ifrd1	5.28723e-07	0.150726	0.981	0.876	1.39468e-06
Cd68	1.1317e-29	0.150696	0.08	0.008	7.34945e-29
Zfp598	1.68038e-47	0.150664	0.178	0.031	1.93839e-46
Adcy7	1.03399e-28	0.150555	0.089	0.012	6.46359e-28
Zfp62	3.984e-43	0.150462	0.118	0.011	4.01295e-42
Maml2	4.16703e-50	0.150441	0.194	0.035	5.15367e-49
Ramp3	1.67121e-22	0.150324	0.068	0.009	8.48457e-22
Pawr	4.9937e-39	0.150313	0.086	0.004	4.46191e-38
Adssl1	2.0126e-29	0.150254	0.061	0.002	1.29326e-28
Arf2	9.77382e-52	0.149945	0.267	0.066	1.27157e-50
Rbm38	4.67892e-31	0.149936	0.139	0.031	3.17689e-30
St3gal1	1.61458e-39	0.149933	0.238	0.068	1.46542e-38
Arfgap3	1.27987e-46	0.149916	0.17	0.029	1.43653e-45
Ppp6r1	1.84312e-30	0.149893	0.086	0.009	1.23007e-29
Rock1	1.79984e-48	0.14966	0.484	0.183	2.11616e-47
Gabarapl2	3.35522e-37	0.149129	0.704	0.333	2.82362e-36
Arl2bp	2.0939e-53	0.149123	0.378	0.117	2.85733e-52
Apc	1.28023e-44	0.149121	0.263	0.074	1.35008e-43
Hk1	1.06714e-41	0.149086	0.207	0.05	1.03386e-40
Usp31	1.80609e-49	0.148997	0.159	0.022	2.19346e-48
Taf5	6.81069e-31	0.148931	0.102	0.015	4.59875e-30
Tbc1d1	3.80255e-44	0.148844	0.189	0.039	3.95874e-43
Fam117b	2.02954e-44	0.148837	0.155	0.025	2.12878e-43
Zdhhc5	2.17062e-50	0.148834	0.258	0.064	2.71202e-49
Raver1	4.9599e-46	0.148648	0.184	0.035	5.50064e-45
5430419D17Rik	1.00233e-22	0.14864	0.103	0.024	5.14485e-22
Rbm34	1.4888e-53	0.148611	0.236	0.05	2.04445e-52
Ddx49	3.05967e-44	0.148534	0.157	0.025	3.19727e-43
Noc4l	1.85511e-40	0.148499	0.206	0.051	1.73365e-39
Etv1	2.0974e-35	0.148332	0.121	0.019	1.65264e-34
Dnajc11	1.07145e-46	0.148228	0.143	0.018	1.20536e-45
Sfn	5.95746e-30	0.14817	0.191	0.058	3.92497e-29
Ap1g1	1.82803e-41	0.147845	0.18	0.038	1.76008e-40
Ankfy1	2.00411e-33	0.147772	0.137	0.028	1.47782e-32
Prom1	2.78974e-38	0.147764	0.08	0.002	2.42826e-37
Lgmn	9.68535e-37	0.147712	0.295	0.104	8.03657e-36
Hnrnpc	7.07598e-32	0.147657	0.713	0.359	4.93123e-31
Edn1	7.53016e-22	0.147391	0.062	0.007	3.7328e-21
Nudt3	9.38756e-44	0.147232	0.172	0.032	9.64471e-43
Cdk2ap2	5.40083e-45	0.147112	0.393	0.141	5.77972e-44
Tceal3	2.09319e-32	0.147061	0.102	0.014	1.49118e-31
Nudt18	6.08481e-29	0.146939	0.113	0.021	3.83559e-28
Pcsk5	1.70317e-35	0.146771	0.192	0.051	1.34962e-34
Impact	1.35922e-41	0.146587	0.387	0.145	1.31553e-40
Pin4	1.74926e-45	0.146542	0.205	0.045	1.90325e-44
Katna1	9.65745e-45	0.146491	0.268	0.076	1.02341e-43
Fgl1	6.88699e-30	0.146476	0.077	0.007	4.53127e-29
Wdr48	1.44049e-41	0.146452	0.129	0.017	1.39281e-40
Cwc22	1.61039e-53	0.146331	0.231	0.048	2.20988e-52
Phrf1	3.6158e-40	0.146187	0.172	0.036	3.35819e-39
Gla	9.3805e-42	0.146183	0.141	0.021	9.1015e-41
Abca5	3.73768e-32	0.146088	0.121	0.022	2.63295e-31
Vegfc	7.24043e-33	0.146038	0.091	0.009	5.25381e-32
Ulk1	3.12036e-40	0.145876	0.146	0.025	2.90218e-39
Tsc22d1	2.82616e-34	0.14582	0.475	0.212	2.14137e-33
Brox	1.64939e-45	0.145717	0.211	0.048	1.79859e-44
Renbp	3.12718e-44	0.145699	0.185	0.038	3.26608e-43
Ass1	5.9546e-40	0.145612	0.125	0.017	5.49122e-39
A4galt	7.39871e-43	0.145484	0.165	0.03	7.39153e-42
Pkp4	1.1202e-46	0.145429	0.153	0.022	1.25949e-45
Srp68	4.01291e-49	0.145376	0.272	0.072	4.80492e-48
Gnai3	2.25727e-47	0.14536	0.485	0.182	2.59925e-46
Dlg1	6.65799e-52	0.145331	0.244	0.056	8.70842e-51
Mrps22	8.66313e-33	0.145099	0.088	0.008	6.26986e-32
Leng1	1.11188e-47	0.144992	0.2	0.04	1.28716e-46
Ndst1	4.76357e-50	0.144805	0.156	0.02	5.88772e-49
Cbr3	1.86834e-25	0.1447	0.119	0.028	1.05063e-24
Nasp	2.25807e-45	0.14463	0.462	0.177	2.44731e-44
Yipf3	2.17419e-52	0.144617	0.321	0.091	2.88235e-51
Slc16a10	2.98798e-38	0.144516	0.134	0.021	2.59618e-37
Tbx2	4.31414e-38	0.144446	0.113	0.014	3.73351e-37
Pwwp2b	2.4335e-41	0.144358	0.141	0.021	2.32875e-40
Sssca1	1.55887e-40	0.144235	0.147	0.025	1.4603e-39
Nup54	8.70302e-45	0.144159	0.216	0.051	9.23768e-44
9930111J21Rik2	1.32815e-26	0.144138	0.058	0.003	7.74959e-26
Wnt4	1.1227e-31	0.143814	0.112	0.018	7.7659e-31
Adrm1	1.9082e-53	0.143724	0.518	0.19	2.60938e-52
Dido1	2.62624e-42	0.143571	0.25	0.07	2.58666e-41
Nfyb	6.12918e-37	0.143538	0.186	0.046	5.12058e-36
Exosc1	1.19991e-44	0.143524	0.185	0.037	1.26743e-43
2022-03-06	5.84e-37	0.143474	0.185	0.046	4.88316e-36
Adsl	2.24304e-41	0.143464	0.144	0.023	2.14859e-40
Cldn7	3.24005e-37	0.143315	0.096	0.008	2.72787e-36
Setd8	8.83864e-34	0.143305	0.196	0.055	6.58216e-33
Aar2	3.9567e-49	0.143296	0.152	0.019	4.74343e-48
Dynlt3	5.20857e-52	0.143186	0.363	0.113	6.8401e-51
Enpp4	1.24837e-39	0.143173	0.118	0.014	1.13833e-38
Ltbp2	5.27611e-21	0.143018	0.068	0.01	2.54758e-20
Pdgfrl	3.31266e-25	0.14284	0.307	0.135	1.84634e-24
Hand2	3.16497e-33	0.142804	0.064	0	2.32244e-32
Tmeff1	2.61145e-39	0.142754	0.108	0.011	2.3538e-38
Slc30a7	3.00312e-38	0.142198	0.138	0.023	2.60818e-37
Bptf	7.33648e-51	0.142173	0.413	0.14	9.2731e-50
Cspg4	1.22457e-29	0.142167	0.138	0.032	7.93936e-29
Fndc3b	1.04579e-48	0.142134	0.514	0.196	1.23704e-47
AI607873	1.49872e-25	0.142052	0.324	0.147	8.44233e-25
Stxbp1	1.93573e-44	0.142038	0.232	0.059	2.03148e-43
Rel	5.4418e-41	0.141998	0.315	0.106	5.15954e-40
Swt1	1.25745e-47	0.141996	0.216	0.048	1.45395e-46
[truncated: 9,286 more rows]
