# Supplementary material for: Stromal androgen signaling acts as tumor niches to drive prostatic basal epithelial progenitor-initiated oncogenesis
Source: Nat Commun. 2022 Nov 2;13:6552. doi: 10.1038/s41467-022-34282-w (PMC9630272; doi:10.1038/s41467-022-34282-w)
Supplement: Supplementary file 5 — Supplementary Data 3 [file 41467_2022_34282_MOESM5_ESM.xlsx]

## Sheet: Supplementary Data 3
Supplementary Data 3. DEG list from HiMyc mGFP+ Ar+ Fibroblast vs HiMyc mGFP+ Ar- Fibroblast
	p_val	avg_log2FC	pct.1	pct.2	p_val_adj.
Cxcl10	6.6379e-40	3.50922	0.882	0.214	3.87665e-37
Gm42418	1.36359e-53	3.19032	0.982	0.295	8.24875e-50
Ctla2a	1.55627e-22	3.01503	0.336	0.013	1.66181e-20
Rsad2	4.02278e-50	2.8045	0.791	0.068	8.73434e-47
Isg15	5.73537e-42	2.53161	0.955	0.289	4.00268e-39
Mt3	1.31654e-43	2.52446	0.7	0.052	1.16939e-40
Vcam1	6.31167e-31	2.33989	0.855	0.227	1.5417e-28
Rpl30	1.07835e-52	2.28604	1	0.675	4.21442e-49
Wif1	9.03251e-22	2.24018	0.382	0.032	8.54168e-20
Ifit1	4.54684e-41	2.23408	0.891	0.182	2.86612e-38
Rps21	1.6885e-53	2.1302	1	0.792	8.24875e-50
Aldh1a1	2.12518e-59	2.04687	0.836	0.042	2.07641e-55
Cxcl9	7.36107e-14	2.03948	0.282	0.036	2.25813e-12
Ccl5	1.02932e-10	2.02374	0.227	0.029	1.72356e-09
Pmepa1	1.63745e-38	1.98435	0.982	0.338	8.42036e-36
Tpt1	6.43673e-52	1.97779	1	0.987	2.08216e-48
Rps12	5.00438e-48	1.95664	1	0.847	6.98504e-45
Oasl1	1.58569e-33	1.95237	0.436	0.003	5.07965e-31
Ly6c1	2.77348e-37	1.94335	0.864	0.169	1.23174e-34
Rps20	7.45874e-52	1.91846	1	0.844	2.08216e-48
Gadd45b	5.25209e-27	1.91708	0.982	0.614	8.4819e-25
Serpina3n	5.15175e-45	1.88098	0.664	0.032	5.92178e-42
Hspb1	1.51251e-31	1.84282	0.773	0.146	3.9408e-29
Il11	8.78666e-22	1.84101	0.582	0.114	8.41667e-20
Rps10	7.45149e-50	1.80975	1	0.763	1.45609e-46
Lbp	3.99634e-36	1.78918	0.782	0.14	1.62693e-33
Srgn	3.41521e-26	1.76298	0.464	0.039	5.0531e-24
Cp	1.2609e-48	1.7569	0.773	0.055	2.05328e-45
Hnrnpa0	1.55776e-48	1.70284	0.927	0.146	2.34156e-45
H2-K1	7.02183e-35	1.6741	1	0.688	2.36575e-32
Snhg12	1.96639e-44	1.61321	0.827	0.094	2.02238e-41
Gm13889	2.97623e-31	1.61187	0.664	0.091	7.65243e-29
Mgp	3.35156e-21	1.59064	1	0.984	2.85995e-19
Col6a5	1.45383e-31	1.58389	0.545	0.042	3.83909e-29
Gm26917	5.40073e-43	1.57664	0.945	0.166	4.39732e-40
Rtp4	1.37452e-35	1.57062	0.918	0.221	5.16529e-33
Ar	6.34871e-90	1.56995	1	0	1.2406e-85
Erdr1	6.63494e-30	1.56513	0.945	0.338	1.54349e-27
Pnp	9.17136e-31	1.55255	0.955	0.318	2.18558e-28
Ly6a	1.01686e-22	1.48677	0.973	0.458	1.11008e-20
Rpl23	6.15636e-49	1.48638	1	0.955	1.09365e-45
Rpsa	8.968e-43	1.48483	0.991	0.867	7.00975e-40
Mfge8	1.9325e-27	1.46808	0.955	0.445	3.34185e-25
Rnf213	1.27443e-42	1.46048	0.8	0.084	9.57833e-40
Rplp1	7.76932e-47	1.45073	1	0.977	1.01214e-43
Crispld2	4.36451e-26	1.42165	0.891	0.351	6.3647e-24
Gnb2l1	6.93363e-34	1.42163	0.991	0.64	2.25817e-31
Ifih1	2.86839e-39	1.42011	0.718	0.068	1.60146e-36
Mast4	7.00869e-28	1.41515	0.845	0.253	1.32968e-25
Rpl28	2.59326e-43	1.41164	1	0.847	2.20326e-40
Pla1a	1.33728e-46	1.40498	0.782	0.058	1.63324e-43
Rpl12	5.93767e-35	1.39492	0.982	0.724	2.07193e-32
Rpl39	1.01263e-43	1.35552	1	0.958	9.42273e-41
Casp4	3.29884e-41	1.35314	0.827	0.104	2.14876e-38
Eef1a1	2.19504e-44	1.35066	1	0.971	2.14466e-41
Pde4b	1.67184e-21	1.3497	0.673	0.169	1.48498e-19
Foxf1	8.7806e-22	1.33349	0.655	0.153	8.41667e-20
Eef1b2	6.77385e-31	1.30585	0.982	0.545	1.63417e-28
Parp14	2.42851e-42	1.28569	0.7	0.049	1.75761e-39
AY036118	1.36656e-35	1.28095	0.609	0.045	5.16529e-33
Gapdh	1.40387e-28	1.27742	0.982	0.623	2.8576e-26
Twist1	4.67059e-32	1.27444	0.609	0.062	1.32273e-29
Sox9	2.07197e-25	1.27298	0.7	0.136	2.83135e-23
Arl4d	1.2264e-29	1.2665	0.682	0.104	2.7546e-27
Ifi44	4.16826e-38	1.25415	0.527	0.013	1.98663e-35
Ybx3	4.92517e-31	1.25158	0.936	0.269	1.23388e-28
Cxcl14	5.6134e-14	1.23567	0.982	0.698	1.76637e-12
Ifit2	1.61625e-22	1.22935	0.464	0.055	1.7072e-20
Usp18	1.57298e-32	1.22165	0.6	0.058	4.72886e-30
mt-Nd2	5.75201e-27	1.21999	1	0.779	9.15534e-25
Rpl5	6.18035e-27	1.21653	0.991	0.662	9.73954e-25
Tnfaip3	7.67992e-28	1.21476	0.582	0.071	1.40255e-25
Hspa1b	6.73808e-28	1.2141	0.645	0.094	1.29087e-25
Oasl2	3.04078e-34	1.20233	0.7	0.084	1.00712e-31
S100a6	3.53797e-18	1.17845	1	0.916	2.12725e-16
Gpc1	4.81618e-38	1.15968	0.709	0.071	2.24079e-35
Spag11b	8.30716e-06	1.15347	0.064	0	5.07758e-05
Tor3a	1.15261e-38	1.14777	0.709	0.065	6.25641e-36
Trim25	6.74511e-40	1.13533	0.618	0.032	3.87665e-37
Rpl7a	6.75663e-33	1.13346	1	0.808	2.09573e-30
9530053A07Rik	4.10363e-51	1.12264	0.691	0.016	1.00236e-47
Rps3a1	6.99437e-35	1.09777	1	0.955	2.36575e-32
Taf1d	1.69536e-26	1.09601	0.873	0.218	2.56814e-24
Ptbp1	9.78691e-32	1.09069	0.9	0.195	2.61981e-29
Ifi202b	1.37693e-22	1.08882	0.782	0.192	1.47839e-20
Lamc3	1.03991e-36	1.08282	0.618	0.042	4.41758e-34
Trim30a	1.46587e-38	1.06561	0.564	0.019	7.74179e-36
Efemp1	2.25028e-15	1.06308	0.818	0.341	8.90137e-14
Tmem176a	1.72996e-27	1.06186	0.845	0.188	3.01832e-25
Ecm1	1.41187e-21	1.05927	0.936	0.396	1.2714e-19
Rabggtb	1.40071e-28	1.05723	0.8	0.159	2.8576e-26
Iigp1	9.69084e-22	1.0499	0.909	0.321	9.07634e-20
Rpl22	3.06754e-28	1.04648	1	0.662	6.11661e-26
Ifi203	2.0129e-22	1.04059	0.964	0.406	2.09223e-20
Rgs16	6.06105e-11	1.03814	0.518	0.169	1.08461e-09
Srsf3	4.79254e-22	1.02888	0.918	0.357	4.80262e-20
Alpl	4.4492e-36	1.02741	0.555	0.026	1.77432e-33
Ptgis	2.91263e-17	1.01618	0.845	0.351	1.52589e-15
Tead1	3.16352e-18	1.01377	0.664	0.172	1.92581e-16
Mrps6	6.70803e-33	1.01043	0.755	0.104	2.09573e-30
Mapkapk2	1.40596e-35	1.0098	0.827	0.123	5.18376e-33
Cst3	4.28902e-17	1.00406	1	0.922	2.16568e-15
Rpl18	2.87365e-32	0.99869	1	0.912	8.38118e-30
Hsd11b1	1.38225e-16	0.981372	0.664	0.201	6.62022e-15
Gdpd3	4.27288e-23	0.968617	0.5	0.065	4.79864e-21
Rpl27a	7.84281e-32	0.964246	0.991	0.925	2.12856e-29
Alyref	8.45938e-28	0.964024	0.873	0.185	1.50277e-25
Col18a1	2.0673e-20	0.959313	0.555	0.097	1.63551e-18
Rhou	2.27978e-27	0.956389	0.655	0.097	3.90782e-25
Tmem176b	2.20947e-19	0.951924	0.873	0.315	1.56432e-17
Mx1	1.57887e-22	0.939952	0.364	0.019	1.67678e-20
Ly6e	1.45578e-17	0.937312	0.973	0.552	7.96846e-16
Naca	1.77067e-19	0.936951	0.991	0.763	1.27677e-17
Ifitm3	5.95677e-28	0.927226	1	0.997	1.16401e-25
mt-Nd3	8.30308e-18	0.92439	0.973	0.438	4.68932e-16
Ifi30	2.854e-25	0.923998	0.764	0.159	3.81986e-23
5430416N02Rik	1.04281e-28	0.921918	0.573	0.058	2.16783e-26
Rab21	3.43329e-38	0.918578	0.718	0.065	1.67725e-35
Plscr1	2.53795e-24	0.909645	0.509	0.058	3.24144e-22
Mbd2	1.4627e-40	0.908577	0.764	0.068	8.93206e-38
Ppp2cb	2.55825e-35	0.896655	0.736	0.084	9.25754e-33
Nsa2	3.78531e-25	0.894408	0.818	0.185	4.96435e-23
Rps26	2.39505e-25	0.89315	1	0.841	3.2277e-23
Odc1	6.91116e-10	0.890931	0.855	0.425	9.95951e-09
Nipal1	1.86863e-25	0.889349	0.545	0.065	2.58971e-23
Mnda	2.6291e-19	0.88841	0.791	0.237	1.84803e-17
Cxcl2	6.21018e-08	0.886834	0.309	0.084	5.9721e-07
Csf1	1.83123e-11	0.882205	0.818	0.396	3.60363e-10
Rpl7	1.58075e-25	0.874393	0.991	0.857	2.23063e-23
Ifi47	1.17567e-21	0.871719	0.5	0.068	1.07858e-19
Rorb	1.23138e-20	0.871292	0.518	0.081	9.98443e-19
Rps27a	7.14329e-28	0.861878	1	0.964	1.33824e-25
Fau	7.35019e-30	0.858685	1	0.961	1.68977e-27
Ctsc	3.05135e-24	0.856245	0.655	0.117	3.84687e-22
Clk1	5.82784e-22	0.855565	0.855	0.237	5.7516e-20
Irf7	1.3633e-26	0.85485	0.836	0.175	2.09765e-24
Epb41l4aos	9.7722e-30	0.848727	0.645	0.078	2.22045e-27
Vim	3.17087e-13	0.84827	0.991	0.789	8.666e-12
Rgcc	1.11136e-12	0.842544	0.955	0.497	2.73601e-11
Rps16	3.41323e-32	0.837167	1	0.987	9.80852e-30
Lcn2	2.12313e-11	0.837156	0.155	0.003	4.12817e-10
Lars2	1.66815e-41	0.836782	0.573	0.013	1.12404e-38
Tap1	1.66271e-29	0.832927	0.736	0.114	3.69215e-27
Xaf1	1.91482e-22	0.831441	0.691	0.14	2.00093e-20
Dnaja2	2.63524e-18	0.828161	0.9	0.305	1.6296e-16
Samd9l	1.07679e-26	0.827461	0.582	0.071	1.66997e-24
Psmb8	9.12564e-24	0.824394	0.764	0.162	1.10077e-21
Esd	3.17023e-11	0.822583	0.864	0.367	5.96241e-10
Gm10076	2.98719e-25	0.82192	0.736	0.136	3.97093e-23
Spon1	1.97748e-14	0.819339	0.527	0.14	6.73204e-13
Rps8	1.87005e-29	0.819145	1	0.977	4.01568e-27
Btf3	2.90452e-20	0.817694	1	0.763	2.27941e-18
Igtp	3.43924e-26	0.804864	0.673	0.104	5.0531e-24
Rbp4	1.92996e-18	0.799981	0.564	0.12	1.21656e-16
Phc2	2.43963e-37	0.797287	0.673	0.052	1.10867e-34
Nrip1	9.51176e-18	0.795707	0.755	0.214	5.28038e-16
Jarid2	2.61948e-20	0.794218	0.5	0.075	2.064e-18
Tuba1c	6.17101e-13	0.792609	0.945	0.497	1.5846e-11
Helz2	6.28515e-28	0.789992	0.482	0.032	1.21602e-25
Hsp90ab1	9.70756e-22	0.786528	0.991	0.903	9.07634e-20
Rps24	2.45579e-26	0.783778	1	0.955	3.69143e-24
Luc7l3	6.13927e-32	0.782738	0.664	0.071	1.68968e-29
Chst11	1.07322e-22	0.782006	0.409	0.032	1.1651e-20
C2	6.65592e-24	0.77993	0.618	0.097	8.18008e-22
Gbp3	1.63702e-23	0.777495	0.509	0.062	1.95055e-21
Ccrl2	1.29732e-21	0.773917	0.491	0.065	1.17911e-19
1810011O10Rik	8.34458e-18	0.772976	0.364	0.039	4.69918e-16
H2-Q6	7.538e-19	0.772718	0.518	0.094	5.00958e-17
Calr	2.64863e-14	0.760016	0.955	0.705	8.86249e-13
mt-Co2	5.76999e-16	0.758902	1	0.994	2.5224e-14
Cpxm2	8.51413e-13	0.75207	0.873	0.403	2.14124e-11
Rpl19	1.85388e-25	0.745435	1	0.935	2.58763e-23
Lgals3	1.08197e-21	0.745328	0.809	0.211	1.00203e-19
Npm1	3.24308e-17	0.742762	1	0.792	1.67211e-15
Litaf	1.2582e-13	0.742284	0.945	0.445	3.66962e-12
Rps15a	3.72009e-23	0.74096	1	0.942	4.22641e-21
Eif3a	1.69951e-14	0.739633	0.882	0.38	5.83657e-13
Rab12	1.81232e-32	0.73874	0.618	0.055	5.36584e-30
1810032O08Rik	1.60042e-30	0.737533	0.645	0.071	3.76793e-28
Ism1	3.51263e-31	0.736933	0.464	0.016	8.91434e-29
Lgals3bp	1.73327e-15	0.736644	0.827	0.289	6.92634e-14
Ifit3	2.28594e-21	0.736161	0.655	0.14	2.00312e-19
Vapa	1.96666e-12	0.733189	0.936	0.61	4.57505e-11
Fhl2	3.814e-15	0.732886	0.818	0.289	1.44157e-13
Baz1a	1.40239e-26	0.731099	0.536	0.055	2.14094e-24
Eif5	3.13077e-15	0.730286	0.964	0.666	1.19579e-13
Runx1	6.69472e-16	0.726863	0.755	0.237	2.89428e-14
Rpl36al	2.79451e-15	0.72466	0.982	0.649	1.0878e-13
Gnai2	1.96803e-13	0.722506	0.855	0.364	5.53342e-12
Slc22a4	1.80622e-28	0.715979	0.5	0.036	3.63869e-26
Pltp	4.28791e-16	0.715963	0.845	0.276	1.90432e-14
Cgref1	6.29669e-24	0.715701	0.382	0.019	7.78757e-22
Nfkb1	5.98477e-14	0.715696	0.855	0.341	1.87417e-12
Irgm1	2.90346e-16	0.713065	0.809	0.266	1.31945e-14
Fam180a	3.40606e-18	0.71301	0.336	0.029	2.05445e-16
Igfbp5	0.0150887	0.712284	0.918	0.821	0.0428684
Mndal	3.21576e-17	0.711032	0.845	0.299	1.66241e-15
Eid1	3.94221e-23	0.708005	0.673	0.123	4.45287e-21
Rbbp6	1.59231e-14	0.707861	0.836	0.299	5.50749e-13
Sct	2.10133e-21	0.706027	0.327	0.013	1.85801e-19
Ppp1r14b	6.09884e-21	0.705036	0.664	0.136	5.09305e-19
Ddx58	5.87935e-28	0.70372	0.527	0.045	1.16049e-25
Plin2	1.43422e-19	0.70336	0.4	0.042	1.04575e-17
Dtx3l	5.2404e-26	0.703282	0.455	0.032	7.58538e-24
Tcn2	2.85523e-24	0.700974	0.564	0.075	3.62298e-22
Ctnnb1	1.17425e-18	0.699124	0.845	0.24	7.54805e-17
Esf1	3.83483e-19	0.699096	0.745	0.182	2.62935e-17
Angptl4	3.08133e-23	0.697772	0.482	0.052	3.60552e-21
Nampt	4.42855e-22	0.693145	0.755	0.162	4.48385e-20
Rps13	5.78714e-22	0.691131	1	0.909	5.74044e-20
Il15ra	2.4748e-27	0.690915	0.509	0.042	4.20522e-25
Rpl38	2.34576e-19	0.688866	1	0.951	1.65482e-17
H2afz	3.99344e-08	0.687334	1	0.763	4.03078e-07
Cul3	1.94491e-25	0.68606	0.736	0.13	2.67644e-23
Mcl1	1.46081e-14	0.682325	0.918	0.386	5.07932e-13
Ythdf1	4.54143e-23	0.681691	0.564	0.081	5.04228e-21
Eif2ak2	1.9041e-19	0.680206	0.536	0.094	1.36293e-17
Stat2	8.21517e-28	0.67959	0.591	0.065	1.48641e-25
Rsrp1	6.85243e-13	0.677524	0.809	0.334	1.75266e-11
Polr1d	3.78969e-15	0.677494	0.909	0.341	1.43516e-13
Ddit3	8.37783e-16	0.671954	0.536	0.117	3.49064e-14
Zfp703	9.02927e-17	0.671494	0.5	0.097	4.43319e-15
Psat1	2.83698e-21	0.67018	0.5	0.068	2.45299e-19
Tgm4	1.02915e-36	0.666997	0.518	0.013	4.41758e-34
Irf1	1.91463e-19	0.665632	0.591	0.114	1.36546e-17
Col23a1	2.138e-21	0.664443	0.327	0.013	1.88192e-19
Parp9	1.8087e-29	0.66284	0.555	0.049	3.92709e-27
Wfdc12	6.65817e-14	0.661353	0.882	0.321	2.07508e-12
Ets2	6.34841e-21	0.661171	0.773	0.175	5.2789e-19
Mylip	5.65916e-20	0.660928	0.564	0.101	4.33669e-18
Rpl11	3.19683e-18	0.660837	0.991	0.864	1.94004e-16
Cmpk2	1.61549e-21	0.659687	0.545	0.084	1.44148e-19
Col7a1	4.53029e-27	0.659642	0.4	0.013	7.4392e-25
Gabarapl1	2.46205e-18	0.657405	0.773	0.205	1.52733e-16
Clec2d	1.5867e-25	0.657212	0.355	0.006	2.23063e-23
Twistnb	4.95742e-27	0.655287	0.645	0.088	8.07274e-25
Apod	0.000267393	0.654329	0.982	0.86	0.00117077
Nfkbiz	3.90384e-20	0.653843	0.736	0.169	3.01521e-18
Psma3	8.26236e-12	0.653334	0.936	0.529	1.72679e-10
Glrx	1.24331e-19	0.651535	0.555	0.097	9.20287e-18
Atf3	5.95957e-10	0.650669	0.773	0.321	8.71676e-09
Plpp3	1.8546e-07	0.650115	0.8	0.429	1.631e-06
Zwint	1.58657e-17	0.648176	0.773	0.211	8.58812e-16
Tra2a	2.01885e-16	0.647573	0.745	0.211	9.39295e-15
Ppa1	3.87251e-15	0.646731	0.8	0.26	1.45805e-13
Hbp1	2.16665e-25	0.644749	0.582	0.075	2.94017e-23
Dkk2	0.000677497	0.644191	0.418	0.214	0.00269908
Sgms2	9.46552e-20	0.63893	0.618	0.123	7.16921e-18
Ppp2ca	5.28661e-12	0.637797	0.955	0.464	1.14403e-10
H3f3a	4.50184e-13	0.631439	0.991	0.721	1.18081e-11
Slk	1.53744e-25	0.630619	0.591	0.075	2.19293e-23
Psg21	0.0180096	0.629862	0.018	0	0.048348
Akr1b3	2.51563e-15	0.629381	0.664	0.185	9.87106e-14
Kdm1a	1.03776e-15	0.62848	0.609	0.156	4.26026e-14
Timp2	3.44687e-12	0.625739	0.991	0.695	7.70655e-11
Krt17	1.78423e-29	0.623709	0.482	0.026	3.91748e-27
Apol9a	1.12906e-25	0.622825	0.327	0	1.62228e-23
Rpl7l1	7.52103e-23	0.622413	0.618	0.101	8.3033e-21
Ran	3.15426e-09	0.620389	0.973	0.63	4.00923e-08
Phf11d	3.1964e-21	0.620341	0.427	0.042	2.73951e-19
Cfb	9.87533e-16	0.619941	0.364	0.049	4.08843e-14
Fam129b	3.66028e-20	0.617386	0.764	0.182	2.84962e-18
Manf	4.29922e-09	0.617169	0.945	0.575	5.26413e-08
Tm4sf1	2.06552e-05	0.61696	0.682	0.399	0.000115984
Pfkfb4	6.00989e-24	0.615082	0.473	0.045	7.48021e-22
Cflar	6.7104e-18	0.614257	0.673	0.162	3.87953e-16
Snhg6	3.61022e-23	0.614217	0.636	0.104	4.14984e-21
Pum1	2.36602e-18	0.613684	0.709	0.169	1.47243e-16
Txnl1	7.12426e-14	0.611248	0.9	0.325	2.18892e-12
Svs4	7.19081e-28	0.61013	0.355	0	1.33824e-25
Cdr2	2.37062e-17	0.608946	0.427	0.065	1.2554e-15
Aldh1a2	2.71418e-14	0.60848	0.391	0.068	9.05082e-13
Ucp2	1.25044e-16	0.608334	0.609	0.143	6.01845e-15
Smndc1	5.76503e-25	0.607249	0.636	0.094	7.5103e-23
Zfos1	3.08587e-11	0.606741	0.845	0.37	5.81239e-10
Fn1	2.57745e-08	0.604391	0.309	0.084	2.71999e-07
Hsp90b1	2.50413e-08	0.603023	0.945	0.646	2.64791e-07
Prdm1	4.7811e-22	0.602929	0.373	0.023	4.80262e-20
Timm10	7.82696e-22	0.600888	0.636	0.11	7.57161e-20
Ccdc25	1.30751e-21	0.596888	0.573	0.091	1.18288e-19
Gadd45g	5.01171e-06	0.596578	1	0.805	3.23748e-05
Snrpd1	2.10399e-10	0.59495	0.809	0.315	3.359e-09
Nrg1	2.93314e-11	0.594814	0.255	0.036	5.54854e-10
Tmsb4x	8.83065e-12	0.594746	1	0.977	1.8377e-10
Cpq	3.7588e-13	0.594461	0.891	0.321	1.01172e-11
Rpl36	6.21379e-16	0.592732	0.991	0.916	2.70431e-14
Hnrnpab	3.61133e-10	0.591777	0.909	0.442	5.42838e-09
Wsb2	3.03752e-27	0.59009	0.655	0.088	5.07317e-25
Adgrg2	1.40689e-19	0.588676	0.336	0.023	1.02966e-17
Apbb2	1.23129e-21	0.58796	0.564	0.088	1.12432e-19
Rps11	1.19166e-16	0.5879	1	0.906	5.74971e-15
Ier3	0.00878759	0.585717	0.773	0.539	0.0261129
Ube2m	1.56446e-24	0.58482	0.655	0.104	2.02458e-22
Olfml3	1.52407e-08	0.584379	0.927	0.581	1.67217e-07
Ostf1	5.06193e-17	0.584227	0.518	0.101	2.53629e-15
Tshz1	2.15042e-19	0.584079	0.409	0.045	1.52805e-17
Rps4x	6.06212e-15	0.584056	1	0.974	2.25209e-13
Lrp1	1.81139e-10	0.582258	0.882	0.39	2.93746e-09
Cfh	9.49303e-07	0.581527	0.718	0.403	7.12105e-06
Map4k4	2.82539e-16	0.579943	0.709	0.192	1.28697e-14
Mt1	2.2763e-09	0.577989	0.991	0.896	2.97333e-08
Psma2	7.64091e-13	0.575299	0.827	0.305	1.94669e-11
Bst2	2.48143e-11	0.574881	0.864	0.409	4.75388e-10
G3bp2	1.58585e-20	0.573371	0.591	0.104	1.25972e-18
Atp6v1f	1.01692e-11	0.573223	0.873	0.338	2.10952e-10
Zfp91	7.26944e-22	0.570211	0.618	0.104	7.10261e-20
Sav1	3.74722e-25	0.568698	0.536	0.058	4.9476e-23
Dap	1.19681e-19	0.567723	0.673	0.143	8.92628e-18
Fam46a	2.03553e-11	0.567569	0.527	0.156	3.96179e-10
Ddx24	1.65757e-12	0.566915	0.827	0.312	3.9309e-11
Slc25a3	1.2141e-11	0.565922	0.973	0.685	2.47648e-10
Eif2s1	5.9149e-19	0.565345	0.582	0.11	3.97193e-17
Svs5	2.37718e-29	0.561856	0.373	0	5.04917e-27
Sik3	4.25582e-19	0.561405	0.5	0.078	2.89766e-17
Medag	5.59004e-13	0.5608	0.491	0.123	1.44874e-11
Rpl8	2.82526e-15	0.559059	1	0.955	1.09758e-13
Ppp4r2	4.90939e-14	0.558342	0.727	0.218	1.55738e-12
Parp12	2.83676e-27	0.558132	0.464	0.029	4.77872e-25
Rpl9	9.114e-18	0.558063	1	0.974	5.10877e-16
Pdrg1	1.56821e-20	0.558037	0.473	0.062	1.25079e-18
Ptgs2	5.53989e-08	0.555295	0.8	0.377	5.38016e-07
Htra1	7.06036e-16	0.554189	0.727	0.201	3.03891e-14
Tfpi2	2.63726e-10	0.553442	0.418	0.117	4.1129e-09
Grina	2.623e-26	0.553318	0.709	0.11	3.91267e-24
Pttg1ip	5.89197e-11	0.552247	0.964	0.623	1.05725e-09
Nrp1	3.40665e-13	0.551794	0.782	0.279	9.25468e-12
Ascc3	2.11047e-18	0.55178	0.6	0.123	1.31759e-16
Abca1	3.45484e-19	0.551441	0.536	0.091	2.37715e-17
Isl1	5.27263e-12	0.549912	0.527	0.146	1.14227e-10
Dirc2	1.7905e-19	0.546111	0.391	0.039	1.28633e-17
Hsp90aa1	1.27457e-08	0.545422	0.991	0.802	1.42485e-07
Stard13	8.04905e-16	0.544944	0.491	0.097	3.36802e-14
Polr2h	1.48292e-21	0.544596	0.473	0.055	1.32925e-19
Tgm2	5.08199e-18	0.543036	0.709	0.172	3.00022e-16
Hectd1	7.60778e-18	0.542267	0.627	0.136	4.33422e-16
Rsrc2	4.9017e-11	0.541559	0.909	0.393	8.96856e-10
Irs2	1.82902e-10	0.54128	0.491	0.143	2.96113e-09
Serpinb6a	9.23767e-11	0.54118	0.836	0.328	1.55615e-09
A930015D03Rik	9.48927e-27	0.54014	0.409	0.016	1.48344e-24
Sdc4	5.99518e-15	0.539332	0.891	0.318	2.23146e-13
Ogfr	3.37198e-17	0.538851	0.7	0.172	1.72945e-15
Lgals9	2.66615e-10	0.537973	0.827	0.351	4.1483e-09
Gbp2	8.00257e-13	0.537809	0.682	0.237	2.03089e-11
Nbl1	1.08347e-06	0.536943	1	0.883	8.03796e-06
Slc11a2	3.67524e-14	0.536128	0.555	0.14	1.19299e-12
Ssb	1.15745e-10	0.536059	0.973	0.468	1.92654e-09
Rprml	9.92374e-16	0.535945	0.264	0.016	4.09968e-14
Shb	5.76279e-27	0.535938	0.473	0.032	9.15534e-25
C4b	2.63054e-21	0.535506	0.327	0.013	2.29479e-19
Aftph	1.38576e-17	0.534651	0.464	0.075	7.60648e-16
Atp5g2	1.33953e-15	0.534357	0.773	0.227	5.44195e-14
Ctsl	1.36967e-10	0.534157	1	0.815	2.25483e-09
Cyp27a1	2.11517e-22	0.533103	0.464	0.049	2.18691e-20
Ndnl2	1.96053e-18	0.532297	0.618	0.127	1.23185e-16
Sppl3	7.40357e-28	0.532128	0.509	0.039	1.36484e-25
Supt4a	6.00273e-22	0.53184	0.564	0.084	5.89444e-20
Snx5	1.13127e-19	0.531791	0.491	0.071	8.46976e-18
Naa25	7.32699e-24	0.531519	0.527	0.062	8.94854e-22
Por	1.37675e-13	0.530364	0.8	0.26	3.97974e-12
Man1a	1.42269e-14	0.528019	0.591	0.149	4.95559e-13
Lif	1.81255e-07	0.526676	0.3	0.084	1.59833e-06
Ssr4	5.05622e-08	0.525751	0.909	0.458	4.95754e-07
Arpc4	9.1242e-18	0.524292	0.764	0.195	5.10877e-16
Strap	4.42197e-13	0.522169	0.855	0.292	1.16455e-11
Wtip	8.41495e-28	0.521604	0.473	0.029	1.50277e-25
Col4a4	4.06085e-15	0.520965	0.5	0.104	1.52309e-13
Ezr	5.96381e-16	0.519003	0.673	0.172	2.60131e-14
Krt8	7.97607e-23	0.51624	0.645	0.107	8.75621e-21
H2-Q4	5.37685e-12	0.516012	0.909	0.425	1.1597e-10
Ankrd11	7.77502e-13	0.515059	0.764	0.263	1.9757e-11
Csnk2a2	5.6843e-31	0.514327	0.436	0.01	1.40604e-28
Lamb2	9.30053e-18	0.5134	0.627	0.136	5.19262e-16
D730048I06Rik	1.10505e-23	0.512546	0.418	0.029	1.32478e-21
Tmed5	1.03003e-11	0.511468	0.782	0.279	2.13445e-10
Pi4k2a	8.2259e-21	0.51066	0.545	0.084	6.75388e-19
Sgk1	5.86025e-08	0.510554	0.855	0.448	5.66066e-07
Nhp2	6.38946e-10	0.50825	0.7	0.269	9.28422e-09
Hras	3.03362e-19	0.506754	0.391	0.039	2.10213e-17
Atf5	1.50714e-10	0.505287	0.627	0.214	2.46865e-09
Stk17b	1.72085e-16	0.505062	0.618	0.143	8.12249e-15
BC030336	3.27867e-23	0.504507	0.445	0.039	3.81361e-21
Ifi205	4.68403e-09	0.504324	0.391	0.114	5.67808e-08
Psmd8	3.71069e-12	0.503587	0.855	0.321	8.24922e-11
Des	2.32529e-24	0.503003	0.727	0.13	2.98938e-22
Arf1	5.27655e-10	0.502946	0.955	0.62	7.76151e-09
Dhx15	6.5932e-16	0.502491	0.773	0.208	2.85671e-14
Slc16a1	5.6964e-17	0.50203	0.518	0.097	2.8324e-15
Timp1	6.13738e-05	0.501449	0.791	0.416	0.000310299
Tmem140	1.39453e-19	0.499904	0.373	0.032	1.02446e-17
Psph	2.46845e-17	0.499703	0.318	0.026	1.30367e-15
Ttc19	2.01504e-17	0.499537	0.618	0.133	1.07879e-15
Rnf149	4.39534e-12	0.499265	0.682	0.218	9.62884e-11
Wdr77	9.0483e-22	0.498273	0.445	0.045	8.54168e-20
Atf4	3.10327e-08	0.497943	0.973	0.633	3.21021e-07
Tor1aip2	1.8795e-10	0.497792	0.745	0.279	3.03782e-09
Poldip3	8.94304e-22	0.496239	0.436	0.042	8.52468e-20
Rbm25	6.73144e-10	0.496226	0.891	0.419	9.75809e-09
Arhgdib	6.83501e-18	0.495061	0.327	0.026	3.93991e-16
Xbp1	3.01447e-08	0.494931	0.882	0.484	3.12829e-07
Grb2	1.77727e-16	0.494796	0.627	0.146	8.36861e-15
Fmo2	2.40012e-06	0.49479	0.655	0.302	1.63656e-05
Irf2	4.16191e-18	0.492821	0.536	0.097	2.47197e-16
Rcl1	1.07903e-17	0.492647	0.582	0.117	5.95632e-16
Mef2a	6.02755e-13	0.490579	0.791	0.26	1.55388e-11
Cct2	7.59445e-16	0.490561	0.745	0.198	3.19147e-14
Slfn8	5.63471e-20	0.490213	0.309	0.013	4.33495e-18
Cers6	7.36913e-22	0.489254	0.536	0.075	7.16419e-20
Inf2	1.71957e-27	0.488836	0.445	0.023	3.01832e-25
Prdx6	7.83281e-11	0.488544	0.8	0.286	1.34618e-09
Pfkp	6.0528e-17	0.488492	0.464	0.078	2.99437e-15
Smg7	3.99612e-22	0.488128	0.491	0.058	4.0671e-20
Purb	2.41927e-16	0.486956	0.755	0.205	1.10714e-14
Eif4e	1.62778e-06	0.485724	0.964	0.756	1.16089e-05
Rnf7	2.37797e-16	0.484728	0.745	0.195	1.0908e-14
Psme1	1.90396e-16	0.482902	0.727	0.192	8.9008e-15
Gtpbp4	1.30995e-15	0.482355	0.7	0.182	5.33285e-14
Pcbp1	6.97836e-09	0.481239	0.945	0.468	8.2445e-08
Cda	2.06015e-09	0.480737	0.209	0.029	2.71825e-08
Adrb2	1.11714e-18	0.479699	0.382	0.039	7.20464e-17
AI607873	1.03157e-16	0.479642	0.509	0.097	5.04882e-15
Qk	1.70071e-13	0.479613	0.745	0.234	4.83045e-12
Col13a1	1.50544e-11	0.479077	0.409	0.094	3.0172e-10
Pten	3.38964e-17	0.47906	0.7	0.166	1.73395e-15
Tbx3	4.47312e-11	0.478476	0.673	0.224	8.23838e-10
Nxn	9.45126e-15	0.478048	0.427	0.078	3.3702e-13
Brd1	1.23275e-19	0.477931	0.436	0.052	9.15938e-18
Pdlim1	9.47511e-18	0.477549	0.491	0.081	5.27502e-16
Cebpg	3.08195e-19	0.475788	0.627	0.123	2.12807e-17
Eif3m	7.05905e-15	0.475694	0.773	0.224	2.58801e-13
Bri3	7.6637e-08	0.475039	0.818	0.373	7.28032e-07
Trmt1	3.48146e-23	0.473407	0.445	0.039	4.02552e-21
Tle3	1.42343e-20	0.473179	0.518	0.075	1.14466e-18
2810474O19Rik	1.46073e-15	0.472167	0.327	0.036	5.88537e-14
Tomm5	1.77625e-12	0.472124	0.618	0.185	4.18695e-11
Mrpl32	4.6567e-21	0.471586	0.536	0.078	3.92227e-19
Ets1	3.97281e-11	0.470723	0.464	0.123	7.37252e-10
Cpe	1.3063e-13	0.470201	0.382	0.068	3.79294e-12
Sh3glb1	1.79824e-08	0.469133	0.909	0.445	1.94247e-07
Cpm	6.98535e-18	0.468728	0.491	0.081	4.01473e-16
Gbp6.1	4.82488e-19	0.468351	0.345	0.026	3.26239e-17
Cct3	1.0772e-12	0.467755	0.782	0.26	2.66451e-11
Rplp2	6.60594e-12	0.464281	0.991	0.951	1.40007e-10
Dhps	3.82389e-21	0.463889	0.527	0.075	3.24881e-19
Chp1	2.70973e-19	0.46386	0.555	0.097	1.89788e-17
Fem1b	1.74126e-14	0.463613	0.691	0.192	5.96948e-13
Irgm2	4.42288e-23	0.463376	0.364	0.016	4.93871e-21
Col4a1	2.37036e-08	0.463016	0.9	0.477	2.51461e-07
Chchd2	2.29391e-08	0.462411	1	0.782	2.43881e-07
H2-D1	1.23789e-06	0.462133	0.991	0.977	9.07334e-06
Ccnt1	1.10228e-17	0.460953	0.518	0.091	6.06751e-16
Sdc1	6.67723e-12	0.459619	0.582	0.172	1.41365e-10
Cdk2ap1	6.05977e-18	0.45959	0.591	0.12	3.54533e-16
Clu	2.10281e-18	0.459522	0.455	0.065	1.31702e-16
Ehd1	9.85911e-14	0.459296	0.745	0.227	2.93237e-12
Npc2	1.05151e-06	0.45914	0.945	0.558	7.83062e-06
Ep400	6.58381e-18	0.457724	0.464	0.071	3.82899e-16
Snrpf	9.42023e-09	0.456263	0.845	0.367	1.08602e-07
Tspan8	1.18519e-12	0.455029	0.209	0.013	2.90223e-11
Khdrbs3	1.56478e-17	0.45476	0.473	0.075	8.49371e-16
Cebpz	2.96628e-19	0.452827	0.664	0.136	2.06278e-17
Cd44	1.69343e-11	0.452816	0.627	0.205	3.35272e-10
Rps7	2.74191e-11	0.45223	1	0.977	5.20696e-10
Atp13a3	2.71313e-21	0.452016	0.664	0.123	2.35632e-19
Eif3i	4.49696e-14	0.451962	0.818	0.25	1.43822e-12
Sars	5.85962e-17	0.450354	0.555	0.11	2.90617e-15
Cct8	8.58704e-12	0.450218	0.818	0.292	1.79081e-10
Wnt2	2.79559e-12	0.449888	0.373	0.075	6.35956e-11
Herc6	5.4833e-17	0.449578	0.336	0.032	2.7334e-15
Smad7	3.30385e-08	0.44776	0.755	0.334	3.39972e-07
Nr1d1	6.66086e-11	0.447391	0.618	0.201	1.17473e-09
Derl1	9.79367e-14	0.446978	0.627	0.166	2.91735e-12
Dpep1	3.42132e-14	0.446774	0.427	0.081	1.11613e-12
Ifi204	5.28505e-09	0.446642	0.791	0.344	6.3593e-08
Wdr89	1.20521e-22	0.446057	0.582	0.084	1.30116e-20
Rras2	4.00887e-16	0.445704	0.582	0.13	1.78797e-14
Bcl2l11	8.4369e-17	0.444776	0.355	0.039	4.15278e-15
Hs3st1	9.9446e-05	0.444641	0.073	0.006	0.000481724
Nip7	9.25005e-13	0.444624	0.655	0.195	2.31737e-11
Rbm3	6.49662e-09	0.444506	0.982	0.786	7.73617e-08
5031439G07Rik	1.39378e-15	0.444163	0.418	0.068	5.6506e-14
Ube2z	2.02906e-17	0.443952	0.364	0.039	1.08333e-15
Rnase1	2.13277e-17	0.443468	0.309	0.023	1.1356e-15
Wwtr1	3.37094e-10	0.441096	0.818	0.308	5.11822e-09
Plet1	7.13987e-16	0.440413	0.255	0.013	3.06075e-14
Uchl3	1.29339e-12	0.439356	0.555	0.146	3.1514e-11
Arid4b	6.37439e-11	0.438806	0.709	0.25	1.13548e-09
Atp10a	1.55276e-20	0.438439	0.418	0.042	1.24355e-18
Gfpt2	1.5034e-08	0.438095	0.927	0.451	1.65138e-07
Serinc3	6.19576e-07	0.438076	0.936	0.51	4.87894e-06
Tmem2	3.91864e-18	0.437111	0.582	0.114	2.34172e-16
Kcnq1ot1	9.27343e-08	0.437026	0.564	0.231	8.66214e-07
Nrg2	1.45582e-18	0.436755	0.236	0	9.29677e-17
Bzw2	2.85353e-19	0.436626	0.3	0.013	1.99146e-17
Gng5	1.95023e-06	0.436102	0.991	0.724	1.363e-05
Tcf4	1.50914e-10	0.43601	0.691	0.247	2.46986e-09
Ifnar2	2.96763e-17	0.435321	0.609	0.13	1.54641e-15
Siah2	2.415e-13	0.435066	0.6	0.159	6.72245e-12
Usp7	2.72891e-18	0.434832	0.473	0.071	1.6822e-16
Crebzf	7.71879e-19	0.434754	0.318	0.019	5.09571e-17
Rps2	4.93404e-11	0.434	1	0.981	9.01927e-10
Eif4a3	1.5425e-16	0.433599	0.691	0.169	7.33379e-15
Tubb4b	1.74504e-07	0.432664	0.891	0.494	1.54788e-06
Kcmf1	1.04835e-17	0.432599	0.691	0.156	5.80333e-16
Foxc2	2.00528e-14	0.432295	0.245	0.016	6.81482e-13
Clta	4.76509e-12	0.431881	0.882	0.325	1.04155e-10
Ecscr	5.11744e-18	0.431541	0.545	0.101	3.01196e-16
Ugcg	3.40638e-18	0.43117	0.655	0.143	2.05445e-16
Nktr	2.7024e-06	0.431087	0.827	0.429	1.81274e-05
Prpf4b	1.59241e-14	0.430352	0.536	0.123	5.50749e-13
Trafd1	2.20351e-16	0.429865	0.6	0.133	1.01794e-14
Imp3	5.41091e-19	0.429477	0.555	0.097	3.64602e-17
Ace	5.62117e-22	0.428882	0.373	0.023	5.60425e-20
Slc7a1	1.2965e-13	0.428082	0.509	0.12	3.77569e-12
Brix1	8.63553e-10	0.428038	0.655	0.224	1.22015e-08
Pde10a	3.90024e-13	0.427314	0.391	0.075	1.04118e-11
Ufm1	3.75009e-16	0.42725	0.609	0.136	1.68075e-14
Herpud1	2.05689e-05	0.42628	0.9	0.526	0.000115565
Ly6k	8.55634e-07	0.426223	0.091	0.003	6.49973e-06
AA467197	2.03283e-12	0.425914	0.155	0	4.69545e-11
Efnb2	4.74234e-16	0.425335	0.445	0.075	2.10136e-14
Rab31	1.12114e-16	0.424864	0.427	0.065	5.44982e-15
Dnajc21	3.65047e-15	0.424587	0.509	0.107	1.38782e-13
Ckb	3.01076e-09	0.423993	0.8	0.341	3.84783e-08
Atp2a2	2.44254e-12	0.42397	0.782	0.253	5.58894e-11
Srsf9	1.07137e-21	0.423413	0.527	0.071	9.96939e-20
Sh3pxd2b	4.04326e-17	0.423273	0.445	0.068	2.04688e-15
Bmp7	4.12225e-12	0.422905	0.282	0.039	9.11232e-11
2022-03-06	1.60112e-11	0.422175	0.273	0.039	3.1861e-10
Eif1ax	1.47169e-13	0.421316	0.8	0.247	4.22296e-12
Sqstm1	5.55487e-07	0.42118	1	0.731	4.43595e-06
Larp1	4.07117e-21	0.420616	0.5	0.065	3.44393e-19
Nr1d2	2.84639e-15	0.420536	0.609	0.146	1.1036e-13
Kcne4	7.04371e-08	0.419823	0.373	0.117	6.73062e-07
Wdr74	1.18163e-20	0.418734	0.482	0.062	9.62094e-19
Arl6ip5	3.42828e-08	0.418309	0.827	0.367	3.51741e-07
Chst15	1.64712e-19	0.41781	0.264	0.003	1.19209e-17
Scd1	7.90699e-11	0.417239	0.555	0.169	1.35535e-09
Cldn4	6.22011e-20	0.417206	0.4	0.039	4.74794e-18
Slfn2	4.92989e-17	0.416766	0.327	0.029	2.47648e-15
Nmi	1.49872e-18	0.416597	0.4	0.045	9.53956e-17
C1qbp	5.95855e-11	0.416371	0.645	0.214	1.06724e-09
Bmp2	2.82938e-08	0.416254	0.609	0.234	2.96138e-07
Ncor2	1.90009e-16	0.41519	0.591	0.13	8.9008e-15
Wnt11	1.17234e-13	0.414723	0.6	0.156	3.43975e-12
Gtf2b	4.90424e-15	0.413615	0.436	0.078	1.83238e-13
Akap13	6.47214e-07	0.413594	0.818	0.399	5.06699e-06
Fth1	4.04545e-06	0.413065	1	0.987	2.65543e-05
Rrp15	3.08931e-16	0.41237	0.582	0.13	1.39741e-14
Sppl2a	1.189e-16	0.410929	0.5	0.091	5.74971e-15
Tgs1	3.69175e-23	0.4107	0.436	0.036	4.21874e-21
Ankrd12	1.83559e-12	0.410335	0.655	0.195	4.30086e-11
Got1	5.25399e-17	0.409258	0.336	0.032	2.62579e-15
BC023719	1.9593e-15	0.408857	0.627	0.153	7.78184e-14
Ppan	9.94447e-16	0.40854	0.709	0.182	4.09968e-14
Rpl10a	1.16994e-07	0.408182	1	0.88	1.07991e-06
Snrpe	5.61277e-10	0.407844	0.773	0.279	8.228e-09
Tapbp	7.72297e-08	0.407597	0.864	0.412	7.32951e-07
Eif3h	5.3935e-07	0.407169	0.945	0.497	4.31768e-06
Ifit3b	9.42168e-14	0.406866	0.336	0.052	2.82169e-12
Abracl	1.5107e-12	0.406295	0.636	0.185	3.61772e-11
Ifi35	9.3345e-15	0.405231	0.7	0.192	3.33465e-13
Gpatch8	8.30386e-15	0.40517	0.482	0.097	2.98283e-13
Map2k1	2.10536e-12	0.405147	0.764	0.247	4.85151e-11
Bag2	5.7659e-16	0.404491	0.445	0.075	2.5224e-14
Ankrd17	5.35151e-14	0.403658	0.655	0.179	1.68668e-12
Tgoln1	2.28791e-11	0.403347	0.818	0.292	4.42655e-10
Fabp5	1.52908e-11	0.403171	0.255	0.032	3.05832e-10
P4hb	4.03262e-08	0.402689	0.918	0.422	4.06822e-07
Wnk1	2.67101e-12	0.400482	0.782	0.253	6.08794e-11
Samhd1	9.57958e-13	0.399382	0.418	0.088	2.38768e-11
Rab10os	3.64041e-17	0.39937	0.4	0.052	1.85737e-15
Taf15	6.83464e-20	0.399235	0.555	0.091	5.19672e-18
Usp19	1.88491e-18	0.398921	0.409	0.049	1.19588e-16
Zbp1	9.78888e-16	0.39871	0.318	0.032	4.06124e-14
2022-03-07	6.52522e-18	0.398266	0.609	0.123	3.80625e-16
Lgmn	1.47532e-11	0.397405	0.591	0.182	2.95988e-10
Mrpl12	2.94924e-15	0.396964	0.5	0.101	1.13657e-13
Arl4a	1.53414e-05	0.396035	0.918	0.588	8.85895e-05
Tmem251	5.71172e-12	0.395942	0.627	0.185	1.22517e-10
Noc2l	8.91219e-19	0.395797	0.318	0.019	5.82452e-17
Tsc22d3	4.57675e-12	0.395126	0.464	0.114	1.0015e-10
Nemf	1.10583e-18	0.394723	0.491	0.075	7.1553e-17
Sft2d1	3.57308e-20	0.393961	0.3	0.01	2.79287e-18
Tmem128	3.14538e-18	0.392793	0.445	0.062	1.92074e-16
Sf3b6	2.01165e-17	0.389456	0.691	0.159	1.07879e-15
Pebp1	2.79934e-07	0.3892	0.864	0.416	2.37318e-06
Dcbld2	1.18911e-14	0.388628	0.418	0.075	4.19431e-13
Dcp2	4.01678e-16	0.388291	0.409	0.062	1.78797e-14
Gramd1b	7.16559e-16	0.388231	0.3	0.026	3.06396e-14
Pvt1	2.12893e-16	0.386884	0.318	0.029	9.86851e-15
Sertad1	2.12805e-07	0.38686	0.727	0.318	1.83919e-06
Pgm1	2.87386e-17	0.386127	0.673	0.156	1.51369e-15
Irf8	5.07904e-12	0.386116	0.391	0.081	1.10578e-10
Bmyc	2.71793e-13	0.385813	0.273	0.029	7.51217e-12
Hspe1	2.021e-10	0.384738	0.9	0.351	3.2424e-09
Bclaf1	1.08163e-16	0.384485	0.618	0.136	5.27083e-15
Rpl21	2.82172e-08	0.384017	0.991	0.942	2.95495e-07
Asns	2.36158e-13	0.383493	0.282	0.032	6.58313e-12
Pom121	7.16732e-18	0.383163	0.382	0.042	4.10723e-16
Hspd1	2.66785e-09	0.382698	0.809	0.318	3.45477e-08
Atp11b	1.32529e-11	0.382176	0.5	0.133	2.67812e-10
Dhx9	3.72941e-20	0.381583	0.645	0.12	2.89192e-18
Hnrnph1	2.38503e-07	0.380795	0.982	0.487	2.04422e-06
Knop1	2.79717e-14	0.380273	0.355	0.052	9.29582e-13
Rps3	2.96136e-10	0.379807	1	0.971	4.56012e-09
Cd274	2.51518e-07	0.379513	0.209	0.042	2.14907e-06
Tomm20	6.07576e-05	0.378782	0.982	0.604	0.000307343
Irf9	3.13313e-15	0.378534	0.555	0.123	1.19579e-13
Srek1	3.77199e-16	0.378279	0.4	0.058	1.68669e-14
Topors	8.62531e-14	0.377847	0.582	0.146	2.60104e-12
Fjx1	5.6441e-13	0.377619	0.4	0.078	1.46081e-11
Ubr4	4.46058e-17	0.377512	0.482	0.081	2.2465e-15
Rb1cc1	2.09801e-12	0.375989	0.582	0.162	4.84029e-11
Cenpb	7.29367e-16	0.375906	0.509	0.097	3.09912e-14
Stra6	4.12192e-19	0.375386	0.273	0.006	2.81631e-17
Susd6	5.9181e-11	0.374739	0.6	0.188	1.06097e-09
Mphosph10	3.34238e-17	0.374605	0.482	0.081	1.71877e-15
Krt18	2.51961e-12	0.374321	0.491	0.12	5.75183e-11
Bola2	1.44462e-15	0.374316	0.591	0.133	5.83252e-14
Ctgf	7.54577e-08	0.374005	0.627	0.279	7.17876e-07
Hnrnpdl	9.0699e-08	0.373223	0.945	0.471	8.4842e-07
Eef1d	1.91288e-06	0.372641	0.918	0.49	1.34073e-05
Anxa5	4.62478e-06	0.372479	0.955	0.643	2.99803e-05
N4bp1	1.48839e-16	0.372308	0.382	0.049	7.11116e-15
Zfp451	5.74134e-12	0.371852	0.545	0.146	1.22882e-10
Ly96	7.5627e-19	0.371806	0.455	0.062	5.00958e-17
Irf2bp2	7.25834e-16	0.371774	0.545	0.114	3.09684e-14
Fam107b	1.80443e-09	0.37148	0.673	0.25	2.39053e-08
Tnpo1	8.07823e-19	0.371162	0.555	0.097	5.31504e-17
Hs6st1	3.13113e-17	0.3707	0.382	0.045	1.62727e-15
Sap30l	1.09789e-21	0.369479	0.427	0.039	1.01197e-19
Gem	1.21997e-07	0.368868	0.855	0.416	1.11765e-06
Arhgap17	9.76581e-12	0.368834	0.482	0.123	2.02799e-10
Hmgb2	2.27479e-11	0.367046	0.491	0.13	4.40551e-10
Coq10b	1.11279e-06	0.366555	0.945	0.49	8.23053e-06
Ndufa4	8.34136e-06	0.366522	0.891	0.442	5.09529e-05
Elovl1	5.79672e-09	0.366137	0.736	0.279	6.9323e-08
Pml	4.44374e-14	0.365502	0.218	0.01	1.42353e-12
Med13	5.32756e-13	0.365071	0.555	0.143	1.38547e-11
Rpl35a	3.07622e-09	0.364333	1	0.984	3.92635e-08
mt-Cytb	0.0017747	0.363815	1	1	0.00625081
Zcchc2	8.63216e-19	0.363789	0.318	0.019	5.66044e-17
Ttc39b	3.17301e-17	0.363551	0.382	0.045	1.64466e-15
Tmem167	5.00081e-09	0.363551	0.8	0.318	6.04334e-08
Tinagl1	1.09789e-13	0.363515	0.2	0.006	3.231e-12
Epc2	1.03624e-15	0.363403	0.591	0.133	4.26026e-14
6030408B16Rik	7.39105e-15	0.363261	0.391	0.062	2.70465e-13
Mmp3	0.0133942	0.362925	0.109	0.042	0.0384227
4930453N24Rik	8.06921e-15	0.362495	0.382	0.058	2.92001e-13
Map2k3	5.6632e-11	0.362111	0.827	0.312	1.02089e-09
Ddx39	6.07472e-19	0.361781	0.418	0.049	4.06528e-17
Sdf4	1.10432e-08	0.361542	0.755	0.305	1.25462e-07
Rhoc	2.44952e-05	0.361313	0.927	0.584	0.000135564
Ube2g2	8.34284e-14	0.361087	0.564	0.136	2.53148e-12
Lsm12	8.24939e-17	0.360402	0.591	0.123	4.07074e-15
Bach1	2.18813e-11	0.360331	0.718	0.231	4.25031e-10
Sdad1	8.10083e-15	0.360207	0.364	0.052	2.92603e-13
Tardbp	7.63377e-14	0.360149	0.518	0.12	2.32717e-12
Tmem33	3.72584e-17	0.359761	0.545	0.104	1.89601e-15
Psmd1	6.16529e-10	0.358952	0.709	0.25	8.98403e-09
Pgam1	3.58314e-08	0.358134	0.918	0.416	3.66204e-07
Hspa5	0.0021843	0.357585	1	0.981	0.00757604
Eef2	3.4987e-06	0.357475	0.973	0.821	2.31207e-05
Leng8	5.06503e-21	0.357291	0.418	0.039	4.24789e-19
Ccnd1	4.25047e-12	0.357227	0.436	0.101	9.35342e-11
Slc38a2	2.62181e-07	0.356544	0.9	0.464	2.23529e-06
Rpl6	1.19664e-07	0.356389	1	0.977	1.10113e-06
Kti12	6.71701e-15	0.356054	0.418	0.071	2.47655e-13
Cables1	1.08511e-10	0.35536	0.145	0.003	1.81388e-09
Ndufc2	2.49689e-10	0.355132	0.636	0.205	3.92459e-09
Scarb2	5.57455e-10	0.354865	0.618	0.205	8.17809e-09
Spsb1	9.60171e-11	0.354657	0.755	0.263	1.6133e-09
Lmcd1	1.46964e-09	0.353943	0.273	0.052	1.97105e-08
Ncl	0.000114031	0.353891	0.945	0.74	0.000541896
Ptges3	2.97009e-07	0.353315	0.882	0.399	2.50923e-06
Zc3h12a	1.47245e-17	0.353117	0.427	0.058	8.0372e-16
Sf3b3	2.13117e-16	0.352739	0.445	0.071	9.86851e-15
Col4a3	3.52004e-12	0.352401	0.409	0.088	7.86115e-11
Angptl7	0.000383486	0.351779	0.082	0.013	0.00161607
Plekha3	4.7158e-19	0.350909	0.409	0.045	3.1997e-17
Magoh	1.95636e-10	0.350568	0.745	0.256	3.14385e-09
Stk40	3.77312e-07	0.350553	0.736	0.315	3.1255e-06
B4galnt1	4.62694e-18	0.350401	0.309	0.019	2.73985e-16
Ptges	1.57089e-08	0.35034	0.364	0.101	1.71778e-07
Nme2	1.47698e-19	0.350191	0.364	0.029	1.07292e-17
Dot1l	1.66939e-13	0.349996	0.545	0.133	4.75531e-12
Abcc1	1.78778e-14	0.349087	0.291	0.029	6.11823e-13
Gpt2	1.2773e-15	0.348673	0.264	0.016	5.2108e-14
Zmiz1	4.42923e-13	0.348318	0.6	0.159	1.16489e-11
Hist1h2bc	1.78329e-15	0.348317	0.491	0.094	7.11171e-14
Fam208b	7.4239e-15	0.348052	0.382	0.058	2.70654e-13
Usp14	5.1327e-18	0.347933	0.636	0.13	3.01196e-16
Aff1	7.41539e-13	0.347887	0.464	0.104	1.8917e-11
Pura	3.61148e-12	0.347776	0.745	0.234	8.04697e-11
Pnrc1	1.59988e-06	0.347695	0.945	0.545	1.14224e-05
Fam133b	1.65704e-14	0.347692	0.6	0.146	5.71081e-13
Tsr2	2.57394e-14	0.347606	0.4	0.068	8.65704e-13
St6galnac4	5.83715e-11	0.34749	0.255	0.036	1.04838e-09
Fnip1	2.80667e-14	0.347364	0.691	0.188	9.31157e-13
Mettl7a1	3.21731e-12	0.347321	0.245	0.026	7.26814e-11
Zeb1	1.01176e-08	0.347254	0.655	0.244	1.15889e-07
Abl2	1.00942e-13	0.346856	0.509	0.117	2.99775e-12
Zcchc10	1.39289e-18	0.34634	0.391	0.042	8.92406e-17
Mitd1	9.30551e-10	0.346261	0.209	0.026	1.30351e-08
Lap3	6.16922e-13	0.345944	0.391	0.075	1.5846e-11
Wisp2	0.0015	0.34588	0.064	0.01	0.00546857
Ahcyl1	5.28808e-16	0.345714	0.609	0.136	2.32735e-14
Pla2g16	1.60075e-16	0.345633	0.464	0.078	7.59227e-15
Arl8a	7.47961e-16	0.345513	0.482	0.088	3.16362e-14
Myo1d	7.19998e-21	0.345315	0.309	0.01	5.93649e-19
Psma5	9.72291e-09	0.344577	0.755	0.286	1.11894e-07
Lhfpl2	1.39463e-12	0.344333	0.427	0.091	3.37283e-11
Tnfrsf19	5.27242e-14	0.344131	0.273	0.026	1.66443e-12
Crebrf	3.65506e-13	0.343973	0.291	0.036	9.85152e-12
Clns1a	2.89256e-14	0.343558	0.345	0.049	9.56404e-13
Bcl6	2.76686e-18	0.343351	0.3	0.016	1.70023e-16
Zfp655	8.09499e-14	0.342956	0.555	0.133	2.4601e-12
Crlf1	4.3261e-13	0.342794	0.164	0	1.14548e-11
Reps1	1.29863e-11	0.342024	0.227	0.023	2.63243e-10
Prr3	7.05874e-14	0.341943	0.282	0.029	2.17907e-12
Zfc3h1	4.44005e-13	0.341865	0.427	0.088	1.16617e-11
Rpl26	2.16454e-07	0.34104	0.991	0.971	1.86743e-06
Spp1	0.000332663	0.340688	0.055	0.003	0.00143342
Rnf24	2.65179e-13	0.340419	0.382	0.068	7.33976e-12
Zcchc6	1.45788e-12	0.340182	0.482	0.114	3.5041e-11
H2afy	6.48599e-15	0.339755	0.564	0.127	2.40498e-13
Ctdsp2	5.9907e-12	0.339543	0.4	0.084	1.27939e-10
Hilpda	2.32187e-15	0.339532	0.409	0.065	9.14753e-14
Elf1	2.0174e-06	0.33922	0.836	0.422	1.40392e-05
Syvn1	1.12161e-20	0.338713	0.391	0.032	9.17047e-19
Oat	1.39722e-08	0.338481	0.855	0.367	1.5478e-07
Atp2b1	1.42131e-09	0.337452	0.755	0.279	1.9128e-08
Slc39a14	7.61201e-14	0.336117	0.291	0.032	2.32416e-12
Mrpl20	1.71095e-11	0.335947	0.655	0.198	3.38397e-10
2022-09-09	2.84844e-14	0.335254	0.582	0.14	9.43413e-13
Sun2	6.70967e-18	0.335177	0.318	0.023	3.87953e-16
Ctdnep1	7.52151e-16	0.335071	0.436	0.071	3.17447e-14
Gjb3	3.26405e-07	0.334955	0.109	0.006	2.73863e-06
Ddx21	1.59302e-07	0.334845	0.773	0.347	1.4286e-06
Ino80	1.34226e-16	0.333816	0.382	0.049	6.44448e-15
Sat1	8.24513e-05	0.333398	0.991	0.847	0.000405839
Txndc9	2.38858e-12	0.333398	0.455	0.104	5.47189e-11
Nup62	3.68115e-12	0.332973	0.618	0.175	8.19288e-11
Tmem37	5.4083e-15	0.332414	0.255	0.016	2.01686e-13
Slc20a1	9.56763e-08	0.332044	0.473	0.166	8.90715e-07
Kpna4	9.40152e-14	0.332035	0.564	0.136	2.82169e-12
Psmd6	1.26935e-11	0.331564	0.509	0.13	2.58379e-10
Snai1	1.03788e-05	0.331012	0.282	0.094	6.14768e-05
Srpk1	7.3665e-16	0.330865	0.527	0.107	3.12253e-14
Mtap	4.98294e-14	0.330645	0.273	0.026	1.57815e-12
Gapvd1	2.27072e-13	0.330504	0.418	0.081	6.33887e-12
Mrpl35	9.64359e-15	0.330309	0.382	0.058	3.43252e-13
Rgs2	1.09591e-11	0.330232	0.345	0.065	2.25661e-10
Gtf2f1	1.90696e-12	0.329771	0.473	0.11	4.44676e-11
Minos1	8.31114e-06	0.329654	0.982	0.607	5.07843e-05
Thsd7a	9.10347e-13	0.329295	0.255	0.026	2.28358e-11
Sbno1	6.84636e-14	0.329104	0.573	0.14	2.12694e-12
Ppil4	1.66245e-17	0.328767	0.455	0.068	8.96649e-16
Trim26	7.53033e-11	0.328706	0.4	0.094	1.30452e-09
Lpin2	8.01969e-15	0.328697	0.345	0.045	2.90747e-13
Taf4b	3.63154e-14	0.328395	0.427	0.078	1.18076e-12
Larp4	5.93423e-13	0.328234	0.573	0.149	1.53387e-11
Arl5b	3.8202e-11	0.328181	0.664	0.208	7.10281e-10
Utp3	4.68721e-14	0.32801	0.455	0.091	1.49174e-12
Tmem120a	1.87046e-12	0.327669	0.509	0.127	4.37209e-11
Kbtbd2	2.65322e-14	0.326892	0.309	0.036	8.86266e-13
Kpnb1	3.8913e-17	0.326818	0.5	0.088	1.97506e-15
Htr1d	2.44047e-06	0.326275	0.218	0.055	1.66165e-05
Serpinb9	1.75394e-05	0.325898	0.145	0.029	0.000100245
Rsl1d1	1.38372e-07	0.325476	0.818	0.351	1.2594e-06
Prpf38b	2.67149e-10	0.325472	0.682	0.224	4.15303e-09
Rpl24	1.15811e-05	0.325431	1	0.942	6.80825e-05
Larp4b	3.60034e-14	0.324654	0.373	0.058	1.17257e-12
Tnfrsf11b	4.76707e-05	0.324534	0.164	0.042	0.000243857
AU020206	3.67988e-15	0.324202	0.245	0.013	1.39628e-13
Slc5a3	5.72264e-12	0.324027	0.473	0.114	1.22616e-10
Tmem259	1.42112e-20	0.323739	0.473	0.058	1.14466e-18
Pbsn	8.91074e-24	0.323599	0.673	0.114	1.08152e-21
Eif4b	2.49572e-15	0.323439	0.609	0.14	9.81265e-14
Rnase4	3.32417e-05	0.322942	0.818	0.425	0.000176563
Ppp1r12c	1.90116e-15	0.322745	0.4	0.062	7.56631e-14
Psma4	1.08381e-11	0.322649	0.664	0.201	2.23641e-10
Aldh2	9.12312e-09	0.322638	0.773	0.318	1.05676e-07
Mmp7	8.06867e-18	0.322535	0.282	0.013	4.57014e-16
Fubp1	1.8761e-10	0.322162	0.673	0.224	3.03485e-09
Xrn2	1.4709e-13	0.322	0.655	0.179	4.22296e-12
Nupr1	0.00418445	0.320964	0.936	0.62	0.0135202
Il34	5.53736e-12	0.320714	0.282	0.039	1.19169e-10
Hsd17b11	2.90718e-14	0.320442	0.364	0.055	9.59616e-13
Dhx36	8.26351e-15	0.320402	0.382	0.058	2.97641e-13
Hk1	2.4616e-14	0.320193	0.382	0.062	8.29348e-13
Cfap43	1.49133e-17	0.320147	0.445	0.065	8.11756e-16
Efhd2	2.82664e-10	0.319544	0.409	0.104	4.36298e-09
Rpl34	2.37381e-08	0.319424	1	0.964	2.51654e-07
Vps4b	3.47982e-16	0.31908	0.6	0.13	1.5668e-14
Tnc	4.45874e-08	0.318953	0.282	0.068	4.434e-07
Atp6ap2	1.25574e-06	0.318884	0.882	0.412	9.19042e-06
Fosl1	2.43467e-07	0.318565	0.836	0.38	2.08392e-06
Cltc	6.96775e-12	0.318301	0.782	0.253	1.46563e-10
Tiprl	2.16265e-12	0.318199	0.518	0.13	4.97766e-11
Vdac2	1.60451e-12	0.316286	0.764	0.234	3.82363e-11
Hacd4	3.15755e-09	0.315848	0.209	0.029	4.00923e-08
Scube2	7.90683e-10	0.315725	0.227	0.032	1.12779e-08
Ifngr1	2.21117e-13	0.315496	0.582	0.146	6.19033e-12
Rab5c	2.36415e-16	0.315344	0.655	0.149	1.08701e-14
Fbln7	3.53488e-07	0.315157	0.527	0.205	2.9494e-06
Agpat3	3.27845e-14	0.314566	0.373	0.058	1.07131e-12
Dvl1	1.9162e-13	0.314199	0.255	0.023	5.39546e-12
Oas1a	2.14627e-14	0.313761	0.309	0.036	7.26869e-13
Npc1	1.59544e-15	0.313305	0.327	0.036	6.40172e-14
Tspan4	3.82972e-09	0.31287	0.664	0.234	4.78189e-08
Pprc1	9.71335e-14	0.312592	0.3	0.036	2.89784e-12
Acbd3	1.38161e-11	0.312133	0.627	0.185	2.78331e-10
Ddx39b	1.39586e-10	0.311706	0.636	0.201	2.296e-09
Enc1	1.04084e-13	0.311058	0.318	0.042	3.08168e-12
Lsm2	1.78633e-12	0.310976	0.4	0.081	4.20549e-11
Cdc42	2.41631e-05	0.310698	0.945	0.646	0.000134025
Rab9	5.96213e-13	0.310464	0.427	0.088	1.53905e-11
Rnh1	8.02682e-06	0.309593	0.9	0.49	4.96996e-05
Jdp2	3.82879e-13	0.309554	0.345	0.055	1.02773e-11
Tor1aip1	6.25396e-06	0.308535	0.791	0.373	3.97555e-05
Arfgef1	6.46053e-13	0.308267	0.518	0.123	1.65676e-11
Defb1	6.92466e-16	0.307979	0.391	0.055	2.98708e-14
Foxs1	1.46586e-12	0.307843	0.282	0.036	3.51896e-11
Ssr3	3.53218e-07	0.30752	0.836	0.367	2.94841e-06
Rell1	2.82062e-11	0.307468	0.527	0.143	5.34604e-10
Srsf6	3.22447e-11	0.307408	0.8	0.263	6.05277e-10
Pank3	3.08598e-14	0.307021	0.318	0.039	1.0135e-12
Siah1a	3.65043e-13	0.306438	0.355	0.058	9.85152e-12
Pnpla2	6.57012e-15	0.306434	0.4	0.065	2.43157e-13
2610035D17Rik	9.35331e-13	0.306393	0.2	0.01	2.33725e-11
Mrps18b	2.87864e-18	0.305351	0.345	0.029	1.76337e-16
Vezf1	4.95757e-11	0.305152	0.573	0.169	9.04537e-10
Acvr1	2.94044e-15	0.305039	0.391	0.058	1.13555e-13
Atp6v1e1	3.90604e-10	0.303943	0.473	0.13	5.83546e-09
Rnps1	1.84675e-11	0.303927	0.655	0.198	3.63052e-10
Fads3	1.62406e-13	0.303746	0.245	0.019	4.63972e-12
D17Wsu92e	5.15017e-14	0.303743	0.464	0.094	1.62847e-12
Sp140	4.51795e-14	0.30346	0.218	0.01	1.44257e-12
Abhd5	1.17582e-09	0.303108	0.345	0.081	1.59782e-08
Dnttip2	1.11171e-12	0.303105	0.673	0.192	2.73601e-11
Hist1h1c	5.08157e-12	0.302999	0.282	0.039	1.10578e-10
Riok1	6.79395e-15	0.302025	0.318	0.036	2.5002e-13
BC005561	5.49905e-11	0.301786	0.545	0.156	9.94052e-10
Rnf11	6.35881e-11	0.301414	0.709	0.224	1.13374e-09
Dcaf12	3.40994e-13	0.301397	0.345	0.055	9.25468e-12
Tgfbr1	2.7359e-13	0.301124	0.545	0.133	7.55115e-12
Lrp10	9.68528e-14	0.300796	0.4	0.071	2.89388e-12
Rc3h2	8.27077e-15	0.30045	0.355	0.049	2.97641e-13
Crlf2	8.47889e-14	0.300232	0.555	0.133	2.56878e-12
Pcsk5	3.58396e-11	0.29996	0.309	0.055	6.70184e-10
Psmc6	6.37886e-12	0.299909	0.691	0.211	1.35488e-10
Ncoa7	1.19501e-13	0.299763	0.355	0.055	3.49576e-12
Yeats4	3.53117e-13	0.299353	0.3	0.039	9.57041e-12
Isyna1	1.43316e-13	0.299315	0.445	0.091	4.12451e-12
Mrc2	4.59918e-14	0.298783	0.473	0.097	1.46611e-12
P2ry2	3.28786e-16	0.29877	0.327	0.032	1.48379e-14
Atp1a2	9.44463e-09	0.298206	0.364	0.097	1.08819e-07
1700019B21Rik	8.92798e-08	0.298093	0.091	0	8.37148e-07
Spred2	3.39958e-13	0.297982	0.3	0.039	9.25226e-12
Nav2	1.90837e-11	0.297872	0.282	0.042	3.73661e-10
Banf1	7.59049e-16	0.297289	0.609	0.136	3.19147e-14
Ntn4	7.19763e-18	0.297215	0.227	0	4.11254e-16
Psmb4	2.82141e-06	0.296756	0.827	0.38	1.88683e-05
Serbp1	0.000293533	0.296105	0.945	0.61	0.00127579
Atp6v1h	6.45167e-14	0.295991	0.445	0.088	2.01715e-12
Fbxo33	8.12531e-13	0.294771	0.391	0.075	2.05936e-11
Mak16	6.64751e-15	0.294732	0.518	0.107	2.45556e-13
Dcaf13	8.17987e-16	0.294701	0.409	0.062	3.41545e-14
Crebbp	1.14185e-11	0.294266	0.564	0.159	2.34379e-10
Ftsj3	8.50906e-15	0.294081	0.391	0.062	3.05093e-13
Sod1	1.40069e-14	0.293886	0.564	0.13	4.89641e-13
Sipa1l2	8.58698e-14	0.293738	0.291	0.032	2.59348e-12
Aebp2	1.22972e-13	0.293715	0.509	0.114	3.59192e-12
Osmr	2.38515e-07	0.293494	0.727	0.321	2.04422e-06
Fam103a1	1.05822e-12	0.293177	0.464	0.104	2.62564e-11
Srm	1.4791e-10	0.292713	0.664	0.218	2.42884e-09
Ptms	9.80197e-05	0.292677	0.927	0.555	0.000475286
Rpl27	2.46946e-05	0.292076	0.973	0.773	0.000136624
Uchl1	6.86679e-09	0.291941	0.255	0.049	8.12235e-08
Timm9	5.33174e-13	0.29138	0.336	0.052	1.38547e-11
Dusp11	3.0976e-14	0.291279	0.7	0.185	1.01561e-12
Gsk3a	5.32641e-13	0.290278	0.518	0.123	1.38547e-11
Foxc1	4.1367e-13	0.290252	0.309	0.042	1.0983e-11
Rars	1.07736e-14	0.290241	0.409	0.068	3.8208e-13
Pdcd6	1.55235e-09	0.290228	0.727	0.253	2.07628e-08
Tgtp2	4.73224e-11	0.29006	0.164	0.006	8.69104e-10
Slu7	2.90251e-17	0.28966	0.364	0.039	1.52468e-15
Ss18	1.17338e-11	0.289107	0.409	0.091	2.40346e-10
Eif4ebp1	5.0166e-07	0.288986	0.645	0.279	4.03912e-06
Rock2	8.46648e-07	0.288832	0.845	0.393	6.44e-06
Hk2	0.00026747	0.28882	0.891	0.539	0.00117084
Nufip2	8.2347e-12	0.288758	0.718	0.218	1.72285e-10
Frmd4a	6.0502e-13	0.288732	0.5	0.12	1.55767e-11
Med29	1.66565e-17	0.288071	0.445	0.065	8.96649e-16
Tcof1	1.55609e-12	0.287932	0.309	0.045	3.71731e-11
Mapk1	3.54883e-13	0.287829	0.573	0.143	9.60495e-12
Papd7	1.03348e-16	0.287744	0.345	0.036	5.04882e-15
Eid2	6.98852e-14	0.286811	0.227	0.013	2.16423e-12
Wasl	7.00315e-14	0.286709	0.618	0.156	2.16533e-12
Abcb1b	6.97497e-11	0.2864	0.245	0.032	1.22131e-09
Cluh	2.59773e-10	0.286196	0.218	0.026	4.06925e-09
Rras	2.47492e-12	0.286141	0.4	0.081	5.65642e-11
Gmfb	9.60433e-16	0.285239	0.418	0.065	3.99315e-14
Trnt1	3.37613e-12	0.285079	0.355	0.065	7.56571e-11
Mgat4b	5.0767e-16	0.284783	0.355	0.042	2.23936e-14
Mpp6	5.70547e-16	0.284759	0.364	0.045	2.50541e-14
Taf10	3.29113e-11	0.284513	0.336	0.065	6.17198e-10
Nfil3	3.29456e-12	0.284511	0.609	0.169	7.41694e-11
Aimp1	1.3218e-14	0.284224	0.409	0.068	4.62889e-13
Crls1	1.67183e-12	0.28395	0.309	0.045	3.95992e-11
Piezo1	2.38341e-11	0.283847	0.555	0.156	4.58408e-10
Gar1	1.40113e-12	0.28377	0.636	0.179	3.38436e-11
Phf5a	6.47242e-14	0.283281	0.545	0.127	2.02041e-12
Rnf181	3.48845e-10	0.283025	0.164	0.01	5.26393e-09
Mafk	0.000872988	0.282614	0.809	0.442	0.00336936
Tmod3	8.66862e-11	0.280966	0.736	0.244	1.47043e-09
Ufc1	5.79141e-14	0.28093	0.582	0.14	1.81653e-12
Pou3f1	1.05112e-13	0.280784	0.236	0.016	3.1074e-12
Uqcrh	0.000108428	0.280554	0.982	0.643	0.000519692
Camk2d	1.89923e-08	0.280297	0.745	0.289	2.04253e-07
Cttnbp2nl	9.42923e-14	0.280193	0.291	0.032	2.82169e-12
Il1r1	1.02143e-10	0.279987	0.764	0.266	1.71181e-09
Pgrmc2	1.1404e-14	0.279123	0.409	0.068	4.03706e-13
Igfbp6	0.00750622	0.279118	1	0.773	0.0225106
Pdgfa	2.59886e-10	0.279069	0.227	0.029	4.06925e-09
Tomm34	3.86455e-13	0.278775	0.355	0.058	1.03307e-11
Vkorc1l1	1.63569e-11	0.278324	0.318	0.055	3.25157e-10
Abce1	1.17818e-12	0.278286	0.573	0.149	2.89232e-11
Mga	1.15853e-13	0.278017	0.382	0.065	3.40433e-12
Plekhm2	2.6209e-15	0.276803	0.4	0.062	1.02635e-13
Prrc2a	7.58832e-14	0.276537	0.536	0.123	2.32055e-12
Pon2	7.41527e-15	0.276135	0.5	0.101	2.70654e-13
Fkbp5	1.53089e-13	0.275856	0.245	0.019	4.37996e-12
Isg20	7.44307e-14	0.275754	0.436	0.084	2.2797e-12
Herc1	2.6084e-14	0.275695	0.464	0.091	8.74413e-13
Tax1bp1	0.000554714	0.275673	0.864	0.484	0.00223868
Tacstd2	1.67135e-11	0.275321	0.182	0.01	3.31909e-10
Pabpc4	6.92761e-14	0.275016	0.555	0.13	2.14877e-12
H2afj	6.4693e-11	0.274983	0.627	0.188	1.14612e-09
Arrdc4	1.07532e-13	0.274936	0.336	0.049	3.16936e-12
Nmt1	3.74234e-14	0.274916	0.518	0.114	1.21275e-12
Trmt112	1.29501e-12	0.274902	0.545	0.136	3.15141e-11
Gm5615	2.03283e-12	0.274837	0.155	0	4.69545e-11
Yipf3	8.24176e-13	0.274597	0.473	0.107	2.08617e-11
Klhl2	2.60879e-14	0.274116	0.245	0.016	8.74413e-13
Arid1a	8.77453e-13	0.274066	0.409	0.081	2.20389e-11
Timm17a	8.57085e-11	0.273769	0.682	0.218	1.45637e-09
Atg12	9.46246e-19	0.273241	0.427	0.052	6.16353e-17
Ppm1a	7.74803e-18	0.272511	0.536	0.094	4.40129e-16
Ass1	1.11031e-08	0.272216	0.282	0.062	1.26059e-07
S1pr2	1.34542e-12	0.272041	0.273	0.032	3.26596e-11
Plac8	9.9975e-07	0.272015	0.491	0.195	7.46618e-06
Gls	2.21818e-07	0.271997	0.782	0.321	1.90865e-06
Tesk1	4.27751e-12	0.271868	0.245	0.026	9.39177e-11
Larp1b	7.12029e-11	0.27165	0.236	0.029	1.24119e-09
Nub1	1.72279e-13	0.271636	0.245	0.019	4.87899e-12
Fnip2	7.08569e-14	0.271462	0.273	0.026	2.18049e-12
C3	0.0110612	0.271181	0.236	0.123	0.0321409
Rnf6	1.15314e-16	0.27115	0.527	0.097	5.59144e-15
Ddr2	3.91928e-11	0.270815	0.582	0.169	7.28009e-10
Usp31	4.76611e-16	0.270812	0.218	0.003	2.10712e-14
Bptf	1.3538e-11	0.270735	0.591	0.169	2.73292e-10
Ippk	8.58698e-14	0.270334	0.291	0.032	2.59348e-12
Aimp2	1.21207e-11	0.270155	0.382	0.078	2.47493e-10
Trim56	7.5011e-10	0.270012	0.264	0.045	1.07463e-08
Ankrd13a	5.65761e-14	0.269953	0.273	0.026	1.77742e-12
Lmo7	7.03003e-11	0.269904	0.236	0.029	1.22875e-09
U2surp	8.49438e-13	0.269846	0.618	0.169	2.13903e-11
Cpsf7	1.79165e-11	0.269375	0.382	0.081	3.52929e-10
Psma6	2.01325e-11	0.26848	0.573	0.159	3.92232e-10
Rock1	3.03449e-10	0.267946	0.691	0.227	4.64953e-09
Kansl1	9.16384e-14	0.26737	0.418	0.078	2.75493e-12
Rpl37	0.000595676	0.267284	1	0.971	0.00238968
Mafg	8.98327e-10	0.267222	0.636	0.208	1.26198e-08
1110008P14Rik	7.62892e-15	0.267212	0.327	0.039	2.7761e-13
9930111J21Rik2	2.03283e-12	0.266765	0.155	0	4.69545e-11
Cirh1a	4.13201e-12	0.26665	0.427	0.094	9.11531e-11
Cd82	1.09718e-10	0.266646	0.336	0.068	1.83248e-09
Pgd	2.31386e-12	0.266491	0.418	0.088	5.31317e-11
Gm10073	3.02807e-14	0.266372	0.309	0.036	9.96154e-13
Nol11	1.54814e-11	0.266053	0.336	0.062	3.08697e-10
Csad	1.37234e-11	0.265992	0.327	0.058	2.76749e-10
Tmem173	1.02348e-13	0.265507	0.3	0.036	3.03487e-12
Fosl2	9.28455e-07	0.26527	0.645	0.266	6.99582e-06
Usp39	1.15315e-14	0.265111	0.273	0.023	4.07481e-13
Rhoa	1.32175e-05	0.26477	0.936	0.562	7.71684e-05
Ehd4	3.84558e-09	0.264723	0.573	0.195	4.79862e-08
Mib1	1.63668e-12	0.264571	0.5	0.12	3.89081e-11
Ist1	1.18221e-13	0.264539	0.736	0.208	3.46351e-12
Nrtn	1.206e-11	0.264462	0.218	0.019	2.46768e-10
Cdk8	7.14242e-16	0.2643	0.373	0.049	3.06075e-14
Rnf130	1.96919e-15	0.264147	0.582	0.13	7.80526e-14
Cdc34	7.61098e-16	0.26414	0.373	0.049	3.19155e-14
Kdm6a	1.68259e-11	0.264033	0.236	0.026	3.33802e-10
Eya1	7.85785e-09	0.263512	0.255	0.049	9.21117e-08
Mthfd2	2.27617e-05	0.263471	0.418	0.179	0.000126756
Fbrsl1	7.68277e-10	0.263375	0.273	0.049	1.09824e-08
Esyt2	5.17679e-12	0.263359	0.473	0.114	1.12525e-10
Rsf1	6.06664e-11	0.262841	0.382	0.084	1.08461e-09
Uck2	4.54418e-10	0.2628	0.364	0.084	6.74755e-09
Frg1	4.39849e-13	0.262744	0.345	0.055	1.16207e-11
Napa	4.34892e-10	0.262636	0.636	0.205	6.4773e-09
Tlk2	3.80855e-11	0.262552	0.336	0.065	7.08789e-10
4932438A13Rik	5.05126e-11	0.2625	0.436	0.107	9.18201e-10
Sp100	8.05664e-12	0.262466	0.391	0.081	1.6874e-10
Flcn	6.95913e-15	0.262436	0.327	0.039	2.55617e-13
Acsl3	5.11643e-09	0.262261	0.509	0.162	6.1678e-08
Rpl10	0.00017277	0.262191	0.991	0.977	0.000780602
Clk4	2.07822e-13	0.262086	0.564	0.136	5.82647e-12
Prdm2	3.96611e-14	0.262081	0.391	0.065	1.28102e-12
1600020E01Rik	8.16541e-10	0.261867	0.427	0.114	1.16298e-08
Plod1	4.42866e-11	0.261858	0.536	0.149	8.16419e-10
Rangap1	1.81925e-16	0.261829	0.373	0.045	8.54564e-15
Ankrd10	8.18029e-10	0.261695	0.391	0.101	1.16424e-08
Nepro	8.77712e-12	0.261647	0.209	0.016	1.8285e-10
Mrpl50	1.78843e-12	0.261389	0.482	0.114	4.20549e-11
Pdgfrb	1.35411e-09	0.261337	0.382	0.097	1.82488e-08
Upf1	1.25506e-14	0.260925	0.4	0.065	4.411e-13
Zcchc9	4.15181e-14	0.260795	0.364	0.055	1.33438e-12
Cct5	1.44982e-07	0.260209	0.818	0.354	1.31405e-06
Mex3c	2.77966e-13	0.259985	0.473	0.104	7.66111e-12
Imp4	2.98972e-14	0.259866	0.409	0.071	9.85195e-13
Dnm1	1.31379e-11	0.259798	0.364	0.071	2.65764e-10
Txnip	6.77272e-11	0.259669	0.282	0.045	1.19338e-09
Rae1	5.86274e-12	0.259618	0.273	0.036	1.25343e-10
Procr	3.85063e-10	0.259615	0.364	0.088	5.7615e-09
Daxx	9.12856e-09	0.259528	0.327	0.081	1.05676e-07
Eif1ad	8.4573e-13	0.259244	0.491	0.114	2.13244e-11
Dbt	3.43631e-08	0.259107	0.145	0.013	3.52118e-07
Gpx1	4.02575e-05	0.259061	0.936	0.571	0.000207839
Ube2r2	7.75406e-09	0.258723	0.727	0.266	9.1059e-08
Agpat2	3.53017e-09	0.258608	0.227	0.036	4.43336e-08
4931406P16Rik	2.54068e-07	0.258418	0.209	0.042	2.16895e-06
Rragc	9.29649e-13	0.258182	0.427	0.088	2.32603e-11
Cpeb1	1.14339e-08	0.258009	0.173	0.019	1.29449e-07
Zfand3	1.57888e-14	0.257903	0.518	0.11	5.4801e-13
Ddx6	1.07324e-11	0.257777	0.582	0.162	2.21927e-10
Arhgef12	3.94955e-14	0.257306	0.527	0.117	1.27778e-12
Qars	1.43095e-12	0.257025	0.309	0.045	3.44787e-11
Igfbp2	8.44774e-10	0.256765	0.445	0.13	1.19708e-08
Sh2b3	6.56726e-10	0.25676	0.355	0.081	9.53424e-09
Slc35b1	5.7627e-11	0.256704	0.391	0.088	1.03596e-09
Sp1	2.30753e-15	0.256613	0.464	0.084	9.10939e-14
Myo10	4.41886e-13	0.256395	0.364	0.062	1.16455e-11
1190002N15Rik	2.74635e-10	0.256201	0.355	0.078	4.25249e-09
Orc6	6.49572e-11	0.255989	0.291	0.049	1.14975e-09
Osbp	6.55936e-09	0.255851	0.145	0.01	7.79662e-08
Tor1b	4.76418e-14	0.25582	0.373	0.058	1.51377e-12
Ranbp9	1.48583e-13	0.255361	0.364	0.058	4.25728e-12
Oas2	4.02303e-15	0.255319	0.191	0	1.51181e-13
Tsr1	1.19247e-09	0.255313	0.409	0.107	1.61708e-08
Cx3cl1	2.95469e-15	0.255211	0.282	0.023	1.13657e-13
Grpel1	3.11211e-12	0.255133	0.564	0.149	7.03862e-11
Rrm2	2.61271e-09	0.254663	0.173	0.016	3.38785e-08
Etf1	6.46376e-05	0.254405	0.945	0.555	0.000325789
Peak1	1.33839e-10	0.254341	0.6	0.185	2.20519e-09
Zfp326	6.81844e-12	0.254214	0.5	0.127	1.44042e-10
Mmp2	0.000918053	0.25417	0.945	0.675	0.00351827
Trmt13	4.22797e-08	0.253984	0.164	0.019	4.22603e-07
Crim1	6.95072e-12	0.253843	0.4	0.084	1.46362e-10
Rasgef1b	3.97984e-09	0.253734	0.136	0.006	4.94406e-08
mt-Nd4l	2.06526e-05	0.253649	0.873	0.448	0.000115984
Icam1	1.50636e-05	0.253643	0.9	0.484	8.71654e-05
Sap30bp	1.40471e-15	0.253443	0.318	0.032	5.68313e-14
Gypc	1.19353e-14	0.253275	0.382	0.058	4.2023e-13
Sidt2	2.10034e-10	0.253142	0.355	0.078	3.35591e-09
Parl	4.88707e-13	0.252063	0.364	0.062	1.27842e-11
Pikfyve	2.8478e-12	0.250764	0.227	0.019	6.4708e-11
Smad4	6.91675e-19	0.250746	0.409	0.045	4.61298e-17
Vcan	6.60007e-06	0.250641	0.7	0.328	4.1725e-05
Ntrk2	1.77598e-07	0.250563	0.327	0.094	1.57304e-06
Eif3c	3.03891e-08	0.250262	0.773	0.305	3.15198e-07
Traf5	8.92199e-09	0.250029	0.391	0.107	1.0353e-07
Zc3h7a	1.81486e-14	0.249867	0.491	0.101	6.20003e-13
Pawr	1.07722e-15	0.249832	0.227	0.006	4.41298e-14
Abhd17b	1.88479e-11	0.249563	0.655	0.201	3.70158e-10
Znrf1	1.28694e-12	0.249552	0.527	0.13	3.13959e-11
Bgn	0.00229902	0.249337	1	0.922	0.00795417
Zfp945	2.26755e-08	0.249249	0.245	0.049	2.41341e-07
Cab39	1.16227e-11	0.249218	0.455	0.107	2.3832e-10
Bod1	3.57791e-16	0.249033	0.473	0.081	1.60726e-14
Mrfap1	0.013022	0.248927	0.918	0.662	0.0374154
Atxn2l	2.6168e-13	0.248817	0.473	0.101	7.25316e-12
Serpina3g	9.78861e-09	0.248638	0.118	0.003	1.12583e-07
Smad3	1.36305e-12	0.248193	0.273	0.032	3.30054e-11
Kdm5c	6.96989e-10	0.248059	0.255	0.042	1.00367e-08
Cbll1	4.44374e-14	0.247901	0.218	0.01	1.42353e-12
Slc25a28	2.99867e-15	0.247886	0.282	0.023	1.15122e-13
Limd1	1.70794e-12	0.247798	0.445	0.097	4.04053e-11
Trim2	5.71336e-09	0.247643	0.264	0.052	6.84098e-08
Supt6	3.39252e-12	0.247604	0.473	0.11	7.59373e-11
Actl6a	6.45233e-11	0.247574	0.427	0.104	1.14514e-09
Zfp644	3.10895e-10	0.247448	0.473	0.13	4.74254e-09
Rnf114	2.19463e-11	0.247436	0.291	0.045	4.25871e-10
Gosr2	4.04315e-13	0.24732	0.318	0.045	1.07493e-11
Ece1	4.09733e-09	0.247276	0.427	0.123	5.08033e-08
Sema5a	8.94662e-10	0.247024	0.645	0.214	1.25774e-08
Nfkbia	0.0145751	0.246714	0.955	0.831	0.0415027
Zfp871	1.92072e-11	0.246617	0.255	0.032	3.75703e-10
Papss2	6.29682e-11	0.246526	0.3	0.052	1.12371e-09
Pdcd4	1.59899e-07	0.246156	0.418	0.136	1.43199e-06
Rbm15b	1.60216e-12	0.246129	0.282	0.036	3.82268e-11
2510039O18Rik	3.85291e-13	0.24551	0.282	0.032	1.03136e-11
Gpi1	2.44644e-09	0.245472	0.673	0.231	3.18069e-08
Lrrc32	1.86572e-08	0.245321	0.555	0.195	2.00871e-07
Lemd2	3.12098e-15	0.245099	0.364	0.049	1.19579e-13
Cdk9	2.90695e-13	0.245059	0.5	0.114	7.98941e-12
Tmem222	2.91134e-15	0.244881	0.282	0.023	1.12654e-13
Etnk1	2.98308e-11	0.24477	0.518	0.14	5.63211e-10
Rusc2	9.12279e-10	0.244537	0.218	0.029	1.28066e-08
Twf1	7.40888e-10	0.244226	0.355	0.081	1.06375e-08
Psmd9	3.21477e-11	0.244186	0.391	0.084	6.04036e-10
Appbp2	2.22443e-16	0.244004	0.664	0.153	1.02518e-14
Snx10	2.92071e-09	0.244001	0.218	0.032	3.74254e-08
Usp53	8.99413e-08	0.243738	0.382	0.117	8.42542e-07
Axin1	2.4169e-10	0.243638	0.264	0.042	3.80569e-09
Trmt61a	6.44489e-11	0.2434	0.227	0.026	1.1449e-09
Ppp2r2a	6.9019e-12	0.24269	0.709	0.214	1.45648e-10
Malsu1	1.38966e-13	0.242614	0.327	0.045	4.01114e-12
Gm20186	4.17138e-08	0.242608	0.2	0.032	4.18444e-07
Nme1	4.94903e-06	0.242439	0.791	0.357	3.19911e-05
Egln1	4.76704e-11	0.24228	0.209	0.019	8.74673e-10
Meis2	9.74636e-07	0.242267	0.664	0.276	7.29149e-06
Snrpd3	2.17511e-10	0.242144	0.709	0.234	3.4556e-09
Ywhab	2.13804e-07	0.241983	0.818	0.347	1.8462e-06
Lmo4	3.21353e-06	0.241957	0.764	0.373	2.13373e-05
Uhrf2	1.98486e-10	0.241845	0.409	0.101	3.18703e-09
Snhg18	1.88716e-07	0.241841	0.736	0.302	1.65739e-06
Sod2	6.67276e-07	0.241627	0.745	0.338	5.18047e-06
Asb5	3.66529e-07	0.241143	0.191	0.036	3.04521e-06
Vasn	0.000127295	0.241123	0.936	0.526	0.000593668
Man2b1	4.22004e-12	0.241017	0.245	0.026	9.29692e-11
Ier5	0.00757871	0.240911	0.982	0.779	0.0227175
Eif4e2	3.36233e-12	0.240705	0.645	0.182	7.54343e-11
Pip5k1a	1.4092e-14	0.240648	0.555	0.123	4.91736e-13
Pdlim4	2.23569e-07	0.240526	0.427	0.143	1.92202e-06
Gmps	4.6774e-10	0.240359	0.445	0.12	6.94009e-09
Smcr8	3.54333e-10	0.240336	0.164	0.01	5.33028e-09
Man2a2	1.95039e-10	0.240284	0.291	0.052	3.14201e-09
Copb2	3.29007e-12	0.24018	0.6	0.162	7.41536e-11
Slc4a4	3.05208e-08	0.240037	0.227	0.042	3.16397e-07
Vmp1	5.02507e-06	0.239891	0.709	0.315	3.24504e-05
Gfra1	4.11552e-14	0.239881	0.355	0.052	1.3249e-12
Tmeff1	1.00417e-09	0.23976	0.209	0.026	1.38637e-08
Nudt19	2.73245e-14	0.239732	0.245	0.016	9.0962e-13
Id2	0.00986135	0.238918	0.755	0.494	0.0289863
Adar	2.31625e-10	0.238762	0.209	0.023	3.66493e-09
Spink5	5.20803e-12	0.238754	0.164	0.003	1.13078e-10
Epn2	7.39795e-11	0.23847	0.236	0.029	1.28615e-09
Zfp503	1.25043e-10	0.23833	0.491	0.133	2.06898e-09
Ociad2	2.0646e-13	0.238127	0.209	0.01	5.7966e-12
Arf5	0.000100042	0.237896	0.855	0.455	0.000484252
Emc6	1.77595e-13	0.237858	0.645	0.169	5.01501e-12
Zfp280d	3.60719e-13	0.237725	0.282	0.032	9.74939e-12
Gars	3.58333e-09	0.237684	0.464	0.136	4.49146e-08
Rnf139	4.40066e-13	0.237608	0.309	0.042	1.16207e-11
Batf2	4.812e-11	0.23676	0.164	0.006	8.81268e-10
Hnrnpd	2.60951e-09	0.236741	0.655	0.221	3.38595e-08
Carnmt1	1.24858e-12	0.236603	0.382	0.071	3.05363e-11
Med10	1.12726e-12	0.236591	0.518	0.127	2.77079e-11
Cir1	1.66805e-14	0.236575	0.282	0.026	5.73862e-13
Ctdspl	7.93534e-14	0.236222	0.227	0.013	2.41533e-12
Scube1	2.40584e-11	0.235811	0.155	0.003	4.61813e-10
Scrib	3.41377e-09	0.235764	0.2	0.026	4.30933e-08
Ltbp3	6.93176e-12	0.235657	0.564	0.149	1.4612e-10
Aars	1.09222e-11	0.235318	0.6	0.169	2.25138e-10
Iscu	1.72441e-12	0.235154	0.691	0.201	4.07457e-11
Hspa4	1.28191e-11	0.23513	0.682	0.201	2.60394e-10
Fam25c	3.38259e-13	0.234975	0.218	0.013	9.21886e-12
Wdr75	1.51465e-16	0.234941	0.373	0.045	7.21898e-15
Pak1ip1	1.18447e-09	0.234806	0.455	0.127	1.60734e-08
Dpp7	3.9557e-13	0.234783	0.282	0.032	1.05455e-11
Tubb2b	7.98479e-09	0.234637	0.309	0.071	9.33199e-08
Riok3	2.73107e-10	0.234278	0.518	0.149	4.23792e-09
Hmgn5	6.10893e-10	0.23383	0.291	0.055	8.92187e-09
Amd1	6.99375e-11	0.233689	0.573	0.169	1.2235e-09
Mon2	1.6102e-09	0.233533	0.3	0.062	2.14485e-08
Stx6	2.59426e-09	0.23353	0.464	0.136	3.36841e-08
Fam210a	9.93688e-10	0.233155	0.227	0.032	1.37616e-08
Tmem65	1.84988e-13	0.232939	0.445	0.091	5.21622e-12
Tagap1	3.03845e-16	0.23269	0.273	0.016	1.3776e-14
Hmox1	0.0130337	0.231896	0.873	0.601	0.0374436
Ubr5	1.4254e-11	0.231774	0.582	0.162	2.86562e-10
Fbxw7	1.64175e-08	0.231553	0.273	0.058	1.78926e-07
Maf	3.7306e-10	0.231324	0.382	0.091	5.59046e-09
Fdx1l	1.45591e-12	0.230908	0.355	0.062	3.50369e-11
Sorcs1	2.32687e-09	0.230901	0.127	0.003	3.03331e-08
Spin1	2.38225e-11	0.230615	0.536	0.143	4.58408e-10
C1rb	1.085e-10	0.230598	0.345	0.071	1.81388e-09
Fgf2	1.7391e-09	0.230491	0.482	0.143	2.30868e-08
Amn	1.18593e-10	0.230381	0.182	0.013	1.96892e-09
Spast	2.08926e-10	0.230368	0.155	0.006	3.34094e-09
Eif3d	3.313e-12	0.229874	0.464	0.107	7.44987e-11
Apmap	2.05398e-10	0.229873	0.209	0.023	3.2899e-09
Map7d2	1.99396e-07	0.229846	0.1	0.003	1.73946e-06
Car13	5.25812e-13	0.229802	0.191	0.006	1.37182e-11
Fam63b	1.7222e-13	0.229418	0.336	0.049	4.87899e-12
Wdr5	7.29539e-16	0.229282	0.364	0.045	3.09912e-14
Map1lc3b	0.000166255	0.228982	0.982	0.688	0.00075995
3110043O21Rik	1.92972e-11	0.228954	0.182	0.01	3.76709e-10
Tpp2	7.59501e-11	0.228869	0.555	0.159	1.31224e-09
Romo1	1.65564e-07	0.228797	0.7	0.269	1.47932e-06
Ptrhd1	1.0588e-12	0.228704	0.255	0.026	2.62564e-11
Hoxd13	1.16064e-10	0.228608	0.382	0.088	1.93022e-09
Ppme1	2.49318e-13	0.228365	0.527	0.123	6.93019e-12
Snhg20	1.13803e-08	0.228154	0.182	0.023	1.28918e-07
AI837181	9.37827e-10	0.228147	0.245	0.039	1.31182e-08
Cnot6l	2.11338e-09	0.227979	0.164	0.013	2.78473e-08
Irak1	4.97839e-12	0.227929	0.336	0.058	1.08574e-10
Mtpap	7.08562e-14	0.227788	0.273	0.026	2.18049e-12
Fnbp4	3.08749e-11	0.227632	0.473	0.12	5.81239e-10
Sowahc	1.45784e-09	0.227622	0.3	0.062	1.95657e-08
Rassf8	3.73333e-11	0.227472	0.427	0.101	6.96117e-10
Sesn1	4.66625e-07	0.227361	0.118	0.01	3.7993e-06
Gata3	9.0022e-07	0.227002	0.091	0.003	6.8051e-06
Sf3a1	4.39459e-08	0.22682	0.164	0.019	4.37466e-07
Ddx54	1.33463e-13	0.226672	0.409	0.075	3.8637e-12
Gch1	3.13046e-07	0.226592	0.7	0.282	2.63788e-06
Stat5a	9.81715e-09	0.226446	0.245	0.045	1.12779e-07
Phf3	1.95221e-10	0.226231	0.373	0.084	3.14236e-09
Crcp	4.26836e-12	0.225764	0.191	0.01	9.38223e-11
Azin1	3.59013e-05	0.225653	0.891	0.458	0.000188133
Cnih4	8.36629e-13	0.225581	0.627	0.169	2.11396e-11
Gdf15	1.19847e-08	0.225525	0.2	0.029	1.34903e-07
Rac1	7.35457e-06	0.225329	0.891	0.429	4.60332e-05
Dynlt3	7.80901e-11	0.225156	0.627	0.188	1.34327e-09
Setd1a	6.05719e-10	0.224688	0.182	0.016	8.85292e-09
Mef2d	5.48194e-09	0.224572	0.327	0.078	6.5881e-08
Srsf10	1.37366e-07	0.224309	0.855	0.351	1.25083e-06
Ssh1	7.08862e-11	0.223953	0.282	0.045	1.23677e-09
Tmem64	2.21807e-11	0.223903	0.4	0.088	4.29994e-10
Mllt4	2.80322e-10	0.223827	0.264	0.042	4.33025e-09
Ppm1g	7.70672e-13	0.223661	0.445	0.094	1.9609e-11
Rnf4	3.62592e-11	0.223067	0.609	0.179	6.76734e-10
Cdc5l	8.31038e-11	0.222704	0.382	0.084	1.42076e-09
Pnisr	1.21726e-08	0.222701	0.473	0.146	1.36782e-07
Epc1	1.40655e-12	0.222424	0.364	0.065	3.39325e-11
Zdhhc5	2.68212e-11	0.222272	0.382	0.081	5.10335e-10
Iqgap1	1.21666e-06	0.222049	0.673	0.273	8.93788e-06
Fxr1	1.28565e-12	0.221707	0.509	0.12	3.13959e-11
Cnih1	8.37783e-12	0.221487	0.536	0.14	1.74905e-10
Tgfb1	1.12305e-07	0.221467	0.491	0.172	1.03958e-06
Ppp3ca	8.61411e-06	0.221401	0.682	0.305	5.24061e-05
Psca	1.10031e-12	0.22114	0.173	0.003	2.71823e-11
Yars	2.50749e-11	0.220951	0.436	0.104	4.7991e-10
Gatad2a	6.55735e-09	0.220926	0.473	0.143	7.79662e-08
Ctps	3.27101e-12	0.220569	0.445	0.101	7.38093e-11
Nr2f1	8.40264e-10	0.220423	0.382	0.094	1.19242e-08
Tank	6.09215e-12	0.220355	0.318	0.052	1.29964e-10
Gnl1	1.84033e-14	0.220314	0.618	0.149	6.27606e-13
Fzd2	8.57682e-10	0.219946	0.191	0.019	1.21361e-08
2410004B18Rik	4.20668e-10	0.219844	0.527	0.153	6.27023e-09
Ralbp1	1.6777e-07	0.219836	0.564	0.205	1.4929e-06
Pwp1	1.7817e-11	0.219422	0.182	0.01	3.51324e-10
Snrnp48	7.66311e-11	0.219339	0.364	0.078	1.3205e-09
Wbscr16	2.14447e-09	0.21916	0.164	0.013	2.82379e-08
Tmem159	5.75002e-11	0.21915	0.518	0.143	1.03463e-09
Rbm19	3.10485e-12	0.218961	0.227	0.019	7.03034e-11
Rfwd2	1.73998e-13	0.218746	0.455	0.094	4.92055e-12
Foxj3	1.64984e-13	0.218534	0.345	0.052	4.7065e-12
Fam134b	8.40402e-11	0.218198	0.255	0.036	1.43426e-09
Arpc1a	8.48111e-11	0.217815	0.627	0.188	1.4458e-09
Slc23a2	1.92419e-11	0.21779	0.245	0.029	3.76007e-10
Dnajb9	2.97897e-05	0.217767	0.918	0.49	0.000161029
Ppm1d	5.5523e-12	0.217563	0.255	0.029	1.19359e-10
Aen	3.59325e-12	0.217462	0.409	0.084	8.01549e-11
Gatad2b	7.0042e-13	0.216912	0.436	0.091	1.78914e-11
Degs1	1.08124e-06	0.216892	0.755	0.328	8.02447e-06
Timm13	2.21756e-08	0.216809	0.7	0.253	2.36149e-07
Psmb5	5.27867e-10	0.216682	0.7	0.227	7.76151e-09
Ercc3	1.01351e-08	0.216376	0.118	0.003	1.16022e-07
Krt14	3.86509e-12	0.216246	0.236	0.023	8.5827e-11
4930523C07Rik	4.49149e-09	0.216116	0.455	0.133	5.47184e-08
Ccnt2	3.89249e-10	0.216104	0.418	0.107	5.81968e-09
Cwc22	2.67462e-15	0.215845	0.355	0.045	1.0453e-13
Vdac1	1.12752e-11	0.215532	0.473	0.114	2.31682e-10
Tbx2	1.89918e-11	0.215426	0.182	0.01	3.72236e-10
Smim3	7.69432e-05	0.215122	0.864	0.464	0.000383265
Rnf125	8.07525e-08	0.215065	0.118	0.006	7.63787e-07
Pnn	9.94727e-10	0.215031	0.555	0.169	1.37663e-08
Fam46c	3.82252e-07	0.214933	0.191	0.036	3.16508e-06
Serinc1	5.53503e-08	0.214911	0.691	0.266	5.37842e-07
Ipo5	4.82838e-10	0.214816	0.518	0.149	7.15325e-09
Fam188a	3.39127e-11	0.21465	0.382	0.081	6.35367e-10
Phactr4	6.73494e-12	0.214516	0.282	0.039	1.42432e-10
Clic4	0.000983276	0.214496	0.945	0.617	0.00374765
Plpp2	1.08192e-11	0.214474	0.173	0.006	2.23487e-10
Cwc15	1.88828e-12	0.214422	0.673	0.192	4.40846e-11
Lrrc59	6.98342e-09	0.214416	0.691	0.24	8.2455e-08
Frzb	1.09424e-08	0.2143	0.164	0.016	1.24462e-07
Sgpl1	6.38671e-10	0.214019	0.355	0.081	9.28422e-09
Ranbp2	6.79947e-11	0.213824	0.5	0.133	1.19461e-09
Hdlbp	8.09148e-05	0.213721	0.827	0.406	0.00039871
Il3ra	1.31571e-12	0.213619	0.264	0.029	3.19779e-11
Tbrg1	2.08872e-07	0.213591	0.773	0.315	1.81162e-06
Tmbim4	1.06074e-07	0.213568	0.573	0.208	9.84229e-07
Srp72	8.78879e-09	0.213473	0.5	0.159	1.02106e-07
Ccar1	9.46167e-13	0.213273	0.491	0.114	2.36131e-11
Gspt1	1.42638e-05	0.213197	0.809	0.364	8.28074e-05
Txnrd1	3.00588e-05	0.213131	0.809	0.412	0.00016226
Znfx1	2.15964e-10	0.212615	0.155	0.006	3.4366e-09
Stxbp1	2.60236e-08	0.21243	0.345	0.091	2.74287e-07
Mrpl11	3.86269e-15	0.212356	0.245	0.013	1.45716e-13
Yrdc	1.0979e-05	0.212074	0.764	0.341	6.48551e-05
Aig1	7.64566e-11	0.211722	0.273	0.042	1.31866e-09
Ctbs	3.5851e-08	0.211678	0.145	0.013	3.66212e-07
Arhgef3	2.66565e-10	0.211631	0.218	0.026	4.1483e-09
Mul1	6.80039e-11	0.211513	0.3	0.052	1.19461e-09
Gbp4	5.98707e-09	0.211455	0.145	0.01	7.15118e-08
Wipf2	4.88839e-10	0.211274	0.173	0.013	7.23667e-09
Trappc5	1.62097e-10	0.211149	0.191	0.016	2.64402e-09
Ubl5	6.76399e-05	0.211119	0.745	0.354	0.000339869
Supt5	2.14163e-14	0.210906	0.5	0.104	7.26556e-13
Tnrc6a	5.88798e-10	0.210785	0.427	0.114	8.62497e-09
Nr2c2ap	6.15977e-11	0.210333	0.218	0.023	1.10026e-09
Gpnmb	4.65377e-11	0.210231	0.164	0.006	8.55497e-10
Dner	2.00025e-06	0.209977	0.309	0.101	1.39447e-05
Dennd4a	6.48224e-12	0.209929	0.336	0.058	1.37535e-10
Pnpt1	1.91048e-12	0.209545	0.318	0.049	4.44967e-11
Zfp719	1.1452e-07	0.209538	0.127	0.01	1.05858e-06
Zmynd19	2.40584e-11	0.209437	0.155	0.003	4.61813e-10
St3gal1	2.0472e-08	0.209078	0.309	0.075	2.19202e-07
H2-T22	3.3177e-12	0.208974	0.409	0.084	7.45186e-11
Shf	1.60491e-09	0.208903	0.155	0.01	2.13926e-08
Prkar2a	9.60249e-10	0.208887	0.373	0.091	1.33839e-08
Mob1a	1.51057e-11	0.208179	0.436	0.101	3.02439e-10
Runx2	3.80248e-13	0.208168	0.282	0.032	1.02207e-11
Nhp2l1	0.0172994	0.208119	0.973	0.734	0.048348
Abhd2	8.88231e-14	0.207952	0.764	0.227	2.67441e-12
S1pr3	3.70336e-08	0.207879	0.209	0.036	3.77306e-07
Kars	1.92559e-09	0.207831	0.282	0.055	2.54587e-08
Pwp2	2.98031e-11	0.207796	0.191	0.013	5.63211e-10
Ywhag	3.08132e-10	0.207737	0.645	0.205	4.71143e-09
Heatr3	2.97245e-13	0.207645	0.264	0.026	8.14652e-12
Gfer	3.85291e-13	0.207635	0.282	0.032	1.03136e-11
Zfp1	3.10485e-12	0.207567	0.227	0.019	7.03034e-11
Zcchc14	1.61213e-12	0.207329	0.336	0.055	3.8371e-11
Urb1	1.44664e-07	0.207113	0.136	0.013	1.31177e-06
Slc25a39	6.94669e-11	0.206764	0.291	0.049	1.21745e-09
Mtdh	7.05536e-05	0.20646	0.827	0.435	0.0003536
Mrpl30	4.4617e-09	0.206146	0.555	0.182	5.43894e-08
Ddx46	1.30225e-10	0.205782	0.336	0.068	2.14744e-09
Ppp2r1a	3.14007e-13	0.205728	0.536	0.127	8.59386e-12
Top1	0.000725267	0.20546	0.955	0.656	0.00287065
Epcam	1.69782e-13	0.205334	0.373	0.062	4.82927e-12
Brd2	0.00167595	0.205264	0.855	0.516	0.00602018
Fasn	2.888e-09	0.205028	0.264	0.049	3.70791e-08
Cstb	0.000131518	0.204998	0.973	0.711	0.000611901
Eif1b	7.26959e-07	0.204914	0.664	0.269	5.57954e-06
Ash1l	1.14778e-08	0.204879	0.609	0.208	1.29796e-07
Lifr	8.02102e-10	0.204778	0.273	0.049	1.14324e-08
Dnttip1	2.81205e-13	0.204658	0.264	0.026	7.73948e-12
St5	1.65886e-09	0.204457	0.3	0.062	2.20515e-08
Git1	9.58065e-10	0.204426	0.236	0.036	1.3363e-08
D15Ertd621e	6.79307e-11	0.204117	0.291	0.049	1.19461e-09
Tspo	2.36441e-05	0.203747	0.791	0.393	0.00013137
Ggct	4.97549e-11	0.203747	0.164	0.006	9.05271e-10
Mapre2	8.37378e-10	0.203533	0.273	0.049	1.18919e-08
Gm16685	1.1884e-08	0.203416	0.191	0.026	1.33925e-07
Slc16a10	2.4548e-07	0.203387	0.227	0.049	2.10023e-06
Txnl4a	1.37703e-09	0.203287	0.545	0.169	1.85449e-08
Pgm5	7.47625e-05	0.203284	0.155	0.039	0.000373163
Ncbp1	1.10031e-11	0.20309	0.173	0.006	2.26327e-10
Ube2f	1.65935e-08	0.203016	0.655	0.227	1.80642e-07
Gemin5	4.13294e-12	0.202867	0.191	0.01	9.11531e-11
Sec61a1	4.1841e-09	0.202688	0.7	0.244	5.16171e-08
Tmem150c	5.30224e-12	0.202665	0.164	0.003	1.14487e-10
Samd8	2.97245e-13	0.202386	0.264	0.026	8.14652e-12
Tnfsf12	9.4791e-08	0.202277	0.455	0.149	8.83737e-07
Scn7a	2.90564e-08	0.201929	0.382	0.11	3.02822e-07
Asb6	9.09645e-11	0.201605	0.273	0.042	1.53766e-09
Tmem248	1.02661e-12	0.201495	0.564	0.143	2.55229e-11
Pfdn4	6.41064e-11	0.201373	0.618	0.182	1.13986e-09
Nfxl1	8.88817e-09	0.201309	0.155	0.013	1.03199e-07
Adamts8	2.8144e-07	0.201157	0.255	0.062	2.38492e-06
Jam3	1.16993e-10	0.20106	0.491	0.13	1.94401e-09
Pdxk	1.03826e-08	0.200743	0.227	0.039	1.18648e-07
Nle1	1.56903e-07	0.200726	0.182	0.029	1.40773e-06
Chil1	4.53324e-07	0.200628	0.118	0.01	3.69871e-06
Atp6v1b2	2.65503e-11	0.200405	0.282	0.042	5.06165e-10
Six2	6.88096e-10	0.200359	0.182	0.016	9.92331e-09
Cpsf2	4.31486e-08	0.200286	0.2	0.032	4.30187e-07
Ubap1	5.21446e-13	0.200207	0.373	0.065	1.36224e-11
2022-03-08	2.26663e-06	0.200082	0.136	0.019	1.56013e-05
Med13l	1.10666e-12	0.200063	0.573	0.146	2.73045e-11
Ccdc115	2.94385e-10	0.199997	0.245	0.036	4.53674e-09
Sh3pxd2a	2.11925e-10	0.199956	0.3	0.055	3.37784e-09
Deb1	2.7982e-09	0.19967	0.264	0.049	3.60683e-08
Nt5dc3	7.42418e-11	0.199267	0.3	0.052	1.28956e-09
Haus3	6.79332e-14	0.199239	0.273	0.026	2.11383e-12
Lrp6	7.79089e-07	0.199066	0.373	0.123	5.96092e-06
Fdx1	3.3634e-13	0.199004	0.445	0.091	9.17935e-12
Prkar1a	0.00467101	0.198961	0.9	0.607	0.0149375
Gm22	2.27335e-09	0.198695	0.164	0.013	2.97147e-08
Bub3	6.85338e-09	0.198601	0.364	0.094	8.11647e-08
1500015O10Rik	0.00020108	0.198395	0.382	0.172	0.00089833
Steap4	1.69561e-10	0.198363	0.373	0.084	2.75428e-09
Man2a1	1.25031e-10	0.198345	0.409	0.097	2.06898e-09
Agrn	2.31827e-10	0.198198	0.291	0.052	3.66516e-09
Pdlim5	2.77968e-08	0.197971	0.491	0.159	2.91561e-07
Klhl24	1.74163e-10	0.197955	0.191	0.016	2.82667e-09
Epas1	4.33769e-12	0.197848	0.191	0.01	9.51323e-11
Psmg4	4.70422e-10	0.197789	0.418	0.107	6.97459e-09
Gjb4	5.04033e-10	0.197768	0.136	0.003	7.45596e-09
Bbx	1.07523e-07	0.197444	0.464	0.156	9.97199e-07
Cs	7.85011e-10	0.197277	0.273	0.049	1.12052e-08
Mob1b	1.63972e-10	0.197129	0.382	0.088	2.67237e-09
Ddx52	2.3603e-11	0.196303	0.282	0.042	4.55307e-10
Prpf40a	3.97012e-12	0.196239	0.536	0.136	8.78597e-11
Rps9	2.81487e-05	0.196013	0.991	0.981	0.000153091
Edf1	5.76309e-08	0.195966	0.782	0.302	5.57231e-07
Rhog	1.18145e-12	0.195876	0.255	0.026	2.8967e-11
Timm10b	4.26435e-11	0.195838	0.364	0.075	7.8836e-10
Wdr43	6.59791e-08	0.195592	0.736	0.282	6.33251e-07
Itgav	1.43057e-11	0.195505	0.773	0.25	2.87305e-10
Asb13	4.62667e-08	0.195286	0.164	0.019	4.594e-07
Rnf19b	1.58773e-10	0.194901	0.509	0.143	2.59414e-09
Ncoa3	4.41396e-09	0.194879	0.3	0.065	5.38409e-08
Napg	1.27655e-11	0.194785	0.218	0.019	2.59573e-10
Wipi2	1.06834e-11	0.194652	0.473	0.114	2.2115e-10
Stard8	4.812e-11	0.194607	0.164	0.006	8.81268e-10
Maea	5.40759e-12	0.194483	0.373	0.071	1.16505e-10
Trim21	3.43631e-08	0.194464	0.145	0.013	3.52118e-07
Nudt21	1.56187e-09	0.194437	0.5	0.146	2.08759e-08
Smim12	5.30224e-12	0.194435	0.164	0.003	1.14487e-10
Cul5	4.60409e-11	0.194408	0.355	0.071	8.47161e-10
Gatm	3.71308e-10	0.194257	0.164	0.01	5.56848e-09
Nucks1	8.99566e-09	0.194086	0.564	0.185	1.04323e-07
Lmo2	4.24679e-09	0.194003	0.136	0.006	5.21599e-08
Upp1	3.42037e-07	0.193841	0.109	0.006	2.86364e-06
1810022K09Rik	4.95493e-08	0.193833	0.473	0.153	4.87535e-07
Rbm34	8.40936e-10	0.193782	0.327	0.071	1.19251e-08
Rbm12	7.68619e-11	0.193637	0.236	0.029	1.32331e-09
Rnaset2b	8.50541e-11	0.193623	0.173	0.01	1.44777e-09
Cse1l	4.40783e-05	0.19341	0.173	0.045	0.000226512
Rsl24d1	8.28495e-10	0.193301	0.555	0.172	1.17743e-08
Fbxw11	1.72574e-11	0.193196	0.345	0.065	3.40977e-10
Drap1	7.16918e-08	0.192801	0.673	0.247	6.83714e-07
Gm16286	3.59164e-07	0.192768	0.664	0.26	2.98657e-06
Ypel5	4.14557e-09	0.192572	0.436	0.127	5.12891e-08
Pus3	4.97549e-11	0.192562	0.164	0.006	9.05271e-10
Notum	4.04264e-07	0.192515	0.236	0.055	3.32803e-06
Ube3a	1.80272e-12	0.192279	0.6	0.159	4.23401e-11
H13	1.24056e-09	0.192173	0.7	0.24	1.67648e-08
Dut	5.09446e-07	0.19182	0.182	0.032	4.09674e-06
Slc35f5	2.46205e-09	0.191764	0.473	0.136	3.19886e-08
9430020K01Rik	8.89727e-11	0.191574	0.282	0.045	1.5066e-09
Papd5	4.21767e-09	0.191545	0.2	0.026	5.18349e-08
Myl12b	8.78862e-07	0.191345	0.727	0.286	6.65911e-06
Fbn2	4.88082e-07	0.191309	0.182	0.032	3.95424e-06
Parp10	3.98948e-14	0.191282	0.255	0.019	1.28644e-12
Trps1	2.16954e-09	0.191262	0.455	0.13	2.85297e-08
Zswim4	1.83163e-09	0.191075	0.3	0.062	2.42328e-08
Cdkn2b	3.65564e-10	0.19101	0.164	0.01	5.49076e-09
Mob2	2.99963e-10	0.190944	0.236	0.032	4.60815e-09
Impact	2.15384e-07	0.190636	0.509	0.185	1.85902e-06
Ncln	7.77692e-09	0.190617	0.255	0.049	9.12177e-08
Atad3a	4.13563e-10	0.190484	0.336	0.071	6.16903e-09
Mrgbp	1.89918e-11	0.190217	0.182	0.01	3.72236e-10
Susd2	3.73822e-09	0.1902	0.227	0.036	4.6766e-08
Il1rl1	0.00165014	0.189951	0.064	0.01	0.00593617
Socs7	3.52857e-07	0.189897	0.109	0.006	2.94666e-06
1500009L16Rik	1.3934e-13	0.189833	0.409	0.075	4.01601e-12
Ephx1	2.79639e-11	0.18965	0.291	0.045	5.30527e-10
Fcf1	2.61512e-10	0.189624	0.427	0.107	4.08163e-09
Cnbp	0.0140691	0.189585	0.982	0.825	0.0402289
Abhd12	4.51127e-07	0.18947	0.236	0.055	3.68232e-06
Itch	1.82904e-12	0.18942	0.345	0.058	4.29066e-11
Rrp7a	1.14721e-09	0.18931	0.227	0.032	1.56329e-08
Fmnl2	5.43042e-10	0.189262	0.445	0.12	7.97863e-09
Mt4	2.02834e-07	0.189205	0.1	0.003	1.76394e-06
Pkm	5.36638e-06	0.188979	0.836	0.386	3.44949e-05
Zswim6	1.04287e-08	0.188823	0.491	0.153	1.19104e-07
Galnt15	4.80301e-07	0.18881	0.118	0.01	3.89928e-06
Nop16	6.27213e-12	0.188653	0.464	0.11	1.33512e-10
Lsg1	1.39443e-11	0.188577	0.382	0.078	2.80623e-10
Gtf3c4	3.16321e-07	0.188472	0.218	0.045	2.66089e-06
Sh2b2	9.66678e-10	0.188344	0.209	0.026	1.34543e-08
Zfp598	7.45293e-12	0.188328	0.3	0.045	1.56431e-10
Atg101	1.00246e-09	0.188258	0.382	0.094	1.38634e-08
Wdr4	2.68656e-09	0.188137	0.173	0.016	3.47439e-08
Ndst1	1.29632e-14	0.188089	0.273	0.023	4.54783e-13
Ppid	5.05818e-10	0.187803	0.518	0.149	7.47104e-09
Zdhhc8	6.54944e-07	0.187746	0.145	0.019	5.10501e-06
Rpl17	0.000621434	0.187665	1	0.971	0.00248434
Cdk18	5.12993e-10	0.18757	0.136	0.003	7.55987e-09
Cdh1	5.34936e-13	0.187446	0.227	0.016	1.3882e-11
Gna12	8.48643e-11	0.187144	0.273	0.042	1.4458e-09
Psme2	3.4757e-07	0.187139	0.764	0.308	2.90747e-06
Tom1	6.39434e-11	0.186866	0.391	0.088	1.13799e-09
Pin4	1.48461e-12	0.186772	0.282	0.036	3.5596e-11
Mrpl43	3.74434e-09	0.186701	0.309	0.068	4.68126e-08
Otub1	2.43864e-10	0.186679	0.364	0.081	3.83683e-09
Safb2	6.50871e-09	0.186363	0.473	0.143	7.74585e-08
Srsf11	0.00112909	0.186297	0.9	0.503	0.00424872
Large	2.32075e-11	0.186235	0.255	0.032	4.4812e-10
Ryk	2.01193e-11	0.186211	0.436	0.101	3.92232e-10
Znhit6	9.63622e-13	0.185775	0.245	0.023	2.39874e-11
Cox7a2l	0.000253892	0.185768	0.836	0.442	0.00111565
Gcnt2	4.38671e-09	0.185684	0.136	0.006	5.3542e-08
Ppp6r3	7.77692e-09	0.18568	0.255	0.049	9.12177e-08
Fgf18	8.73798e-06	0.185665	0.109	0.013	5.29947e-05
Pwwp2a	3.01472e-10	0.185362	0.245	0.036	4.6277e-09
Gm29666	1.74698e-05	0.185342	0.073	0.003	9.99056e-05
Chtop	1.25588e-07	0.185276	0.491	0.169	1.14893e-06
Yy1	1.4966e-10	0.185219	0.536	0.153	2.45345e-09
Polr3h	1.19228e-08	0.185208	0.218	0.036	1.34284e-07
Wisp1	2.9754e-07	0.18515	0.5	0.182	2.51263e-06
Vps50	9.42613e-10	0.184826	0.2	0.023	1.31663e-08
Itpkc	1.64251e-09	0.18449	0.5	0.149	2.18491e-08
Mysm1	2.7326e-10	0.184486	0.227	0.029	4.23792e-09
Phldb1	1.44262e-08	0.184405	0.464	0.143	1.59357e-07
Spag9	1.66106e-07	0.184368	0.755	0.295	1.48213e-06
Eif2s3x	1.0046e-09	0.184344	0.355	0.081	1.38637e-08
Pdcd6ip	9.08732e-09	0.184264	0.527	0.169	1.05323e-07
Tnip1	3.27859e-07	0.184157	0.282	0.075	2.74965e-06
Ctnnd1	1.3177e-08	0.183976	0.2	0.029	1.47054e-07
Chkb	1.88606e-10	0.183934	0.318	0.062	3.0434e-09
Chd2	1.6013e-08	0.183878	0.427	0.127	1.74713e-07
Rilpl2	8.94019e-06	0.183872	0.118	0.016	5.40401e-05
Atp5a1	7.19672e-05	0.183855	0.927	0.468	0.000360131
Ldlrap1	9.55037e-10	0.183692	0.2	0.023	1.33303e-08
Timm44	3.57086e-09	0.183609	0.227	0.036	4.48158e-08
Pgm3	5.70746e-12	0.183452	0.264	0.032	1.22517e-10
Ano1	3.04772e-09	0.183285	0.182	0.019	3.89251e-08
Nolc1	1.38195e-08	0.183229	0.736	0.276	1.53348e-07
Plekhg3	7.34809e-11	0.183022	0.227	0.026	1.27862e-09
Sh3bp5	5.36286e-07	0.182725	0.382	0.127	4.29667e-06
Dnajc2	1.71285e-07	0.182674	0.236	0.052	1.5221e-06
Iars	1.64917e-12	0.182541	0.336	0.055	3.91572e-11
Clic5	2.23233e-10	0.182289	0.155	0.006	3.53787e-09
Smu1	1.34573e-09	0.182215	0.373	0.091	1.81483e-08
2022-03-05	1.38374e-08	0.181931	0.655	0.231	1.53461e-07
Trpc1	4.81817e-08	0.181889	0.173	0.023	4.75275e-07
Pdcd7	5.25857e-11	0.181875	0.209	0.019	9.53226e-10
Prrx1	1.41983e-07	0.181842	0.6	0.224	1.28966e-06
Ubn2	4.37855e-11	0.181837	0.491	0.127	8.08707e-10
Aldh18a1	7.58891e-11	0.181643	0.236	0.029	1.31224e-09
Proser1	4.0528e-11	0.181565	0.2	0.016	7.51384e-10
Dok7	4.41425e-11	0.181502	0.136	0	8.14532e-10
Mbd1	4.8908e-08	0.181499	0.191	0.029	4.81836e-07
Ell	2.77148e-10	0.181455	0.264	0.042	4.28461e-09
Ssbp3	4.54874e-09	0.181155	0.345	0.084	5.53123e-08
Heca	2.27335e-09	0.181147	0.164	0.013	2.97147e-08
Trak2	4.98354e-08	0.181131	0.273	0.062	4.89856e-07
Nop56	1.29077e-06	0.181087	0.745	0.321	9.4221e-06
Grpel2	5.63813e-09	0.181041	0.282	0.058	6.76333e-08
Atp5h	0.000610193	0.180964	0.864	0.464	0.0024424
Aven	2.77078e-10	0.180917	0.218	0.026	4.28461e-09
Arpc5l	1.71468e-08	0.180913	0.355	0.094	1.86147e-07
Ttpal	2.27335e-09	0.180721	0.164	0.013	2.97147e-08
Prdx2	3.25495e-06	0.180513	0.791	0.344	2.1583e-05
Sms	1.06439e-08	0.18033	0.336	0.084	1.21349e-07
Gas2l3	4.74713e-08	0.180304	0.164	0.019	4.68977e-07
Col4a2	3.33096e-05	0.180169	0.764	0.357	0.000176828
Rin2	9.34215e-10	0.179847	0.264	0.045	1.3077e-08
Mvb12a	9.24045e-10	0.179788	0.264	0.045	1.29532e-08
Hpcal1	1.10138e-10	0.179571	0.409	0.097	1.83635e-09
D10Wsu102e	5.0321e-07	0.179506	0.236	0.055	4.04993e-06
Ccdc71l	8.33067e-08	0.179255	0.227	0.045	7.85269e-07
Mgea5	1.00327e-08	0.179133	0.345	0.088	1.15053e-07
Dicer1	4.11429e-09	0.179094	0.2	0.026	5.09489e-08
Zfp830	7.26314e-11	0.179046	0.3	0.052	1.26496e-09
Ccl4	0.000337979	0.178959	0.055	0.003	0.00145281
Fam179b	6.80419e-11	0.178793	0.309	0.055	1.19461e-09
Hyou1	2.16792e-10	0.178792	0.2	0.019	3.44698e-09
Gm15867	2.98299e-10	0.178778	0.227	0.029	4.5862e-09
Far1	8.53748e-11	0.178671	0.636	0.192	1.45197e-09
Katnbl1	3.00085e-08	0.178605	0.3	0.071	3.11582e-07
Cyp51	3.26432e-09	0.178533	0.245	0.042	4.1394e-08
Smg1	1.82048e-09	0.178393	0.509	0.153	2.41016e-08
Axin2	3.39137e-09	0.178369	0.182	0.019	4.28383e-08
Eif1a	0.00125988	0.177927	0.909	0.555	0.00469654
Pbdc1	1.90826e-08	0.177736	0.636	0.227	2.05112e-07
S100a4	2.23967e-06	0.177668	0.136	0.019	1.54485e-05
Gsto1	5.36218e-08	0.177658	0.445	0.143	5.23389e-07
Trp53	1.54454e-11	0.177557	0.536	0.143	3.08292e-10
Ddt	4.97193e-11	0.177409	0.209	0.019	9.05271e-10
Shmt2	1.38098e-08	0.177096	0.209	0.032	1.53328e-07
Znrd1	1.06001e-14	0.176887	0.509	0.104	3.76611e-13
Gpn1	2.90926e-10	0.176808	0.227	0.029	4.48697e-09
Utp14b	2.19142e-09	0.176726	0.291	0.058	2.87592e-08
Tcerg1	1.18749e-10	0.176442	0.445	0.114	1.96984e-09
Ildr2	1.92045e-08	0.176413	0.127	0.006	2.05971e-07
Mta1	7.71945e-12	0.17639	0.3	0.045	1.61852e-10
U2af2	3.14516e-09	0.17634	0.573	0.185	4.00128e-08
Abca8b	2.35045e-05	0.17629	0.136	0.026	0.000130743
Gramd4	1.69235e-10	0.176224	0.191	0.016	2.75126e-09
Sema7a	2.33868e-06	0.17606	0.127	0.016	1.60295e-05
Pdcd10	1.85618e-08	0.176035	0.709	0.253	2.00064e-07
Rgs5	0.0180096	0.176031	0.018	0	0.048348
Zfp516	1.08061e-09	0.175996	0.227	0.032	1.48288e-08
Atg2a	1.5804e-09	0.175978	0.155	0.01	2.1109e-08
Ppp4r1	2.68945e-11	0.175966	0.273	0.039	5.11232e-10
Mlkl	4.11224e-11	0.175873	0.2	0.016	7.60958e-10
Ift74	2.5459e-05	0.175842	0.127	0.023	0.000140416
Dkc1	2.02676e-10	0.175458	0.318	0.062	3.24897e-09
Toe1	1.76826e-07	0.175346	0.155	0.019	1.56705e-06
Slc25a20	7.44488e-11	0.17521	0.227	0.026	1.2919e-09
Psmd14	9.54553e-07	0.175071	0.309	0.091	7.15494e-06
Chn1	6.88096e-10	0.174983	0.182	0.016	9.92331e-09
Tnfaip2	3.70128e-09	0.174716	0.236	0.039	4.63336e-08
Gabpb1	4.49943e-09	0.174679	0.3	0.065	5.47809e-08
Tfb2m	3.10906e-14	0.174607	0.309	0.036	1.01766e-12
Eaf1	1.9772e-09	0.174531	0.482	0.14	2.61057e-08
Rpl37a	0.000694522	0.17447	0.991	0.981	0.00276183
Cerk	1.48048e-08	0.174468	0.191	0.026	1.62986e-07
Mrpl3	3.43916e-10	0.174436	0.264	0.042	5.19757e-09
Ptma	0.00293646	0.174087	1	0.984	0.00998283
Dnajb6	0.00052365	0.17381	0.918	0.494	0.00212163
Mafb	2.31324e-08	0.173462	0.3	0.071	2.45802e-07
Ddx49	2.61115e-10	0.173368	0.209	0.023	4.08163e-09
Nfyc	1.57999e-11	0.173362	0.355	0.068	3.14726e-10
Prep	2.30934e-06	0.173305	0.145	0.023	1.58562e-05
H2-M3	8.93917e-11	0.173264	0.264	0.039	1.51238e-09
Usp42	3.20293e-05	0.173202	0.1	0.013	0.000171288
Foxp1	5.94992e-10	0.172952	0.3	0.058	8.70917e-09
Fzd8	1.74698e-05	0.172846	0.073	0.003	9.99056e-05
Epha2	9.77472e-10	0.172786	0.145	0.006	1.35852e-08
Rnf185	3.66016e-09	0.172767	0.236	0.039	4.58482e-08
Rrp8	6.72725e-09	0.172758	0.264	0.052	7.98162e-08
Gm21092	1.27518e-10	0.172703	0.518	0.143	2.10637e-09
Actr10	8.22657e-11	0.172659	0.509	0.136	1.4089e-09
Lsm1	3.59895e-11	0.172562	0.491	0.127	6.72343e-10
Puf60	8.25028e-08	0.172528	0.627	0.224	7.7921e-07
Parp11	2.03283e-12	0.172384	0.155	0	4.69545e-11
Tshz3	5.945e-08	0.17238	0.264	0.058	5.73402e-07
Wdr53	3.03307e-05	0.172371	0.109	0.016	0.000163637
Snw1	7.58488e-10	0.172353	0.509	0.146	1.08504e-08
Trmt10c	2.83577e-09	0.172159	0.336	0.078	3.65045e-08
Bdp1	2.15825e-09	0.172121	0.518	0.156	2.84003e-08
Fam193a	2.62023e-11	0.17195	0.309	0.052	5.00507e-10
Capza2	0.000311053	0.171755	0.882	0.464	0.00134505
Klhl21	6.22046e-09	0.171639	0.6	0.198	7.41183e-08
Birc3	1.40019e-08	0.171507	0.555	0.185	1.5502e-07
Ssfa2	1.02743e-08	0.171486	0.255	0.049	1.17478e-07
Ubxn6	3.0875e-08	0.171401	0.336	0.088	3.19728e-07
Ppp6c	3.53326e-10	0.171071	0.4	0.097	5.31922e-09
Rab3gap1	2.67712e-11	0.170951	0.3	0.049	5.09879e-10
Pgs1	6.45793e-11	0.170683	0.336	0.065	1.14514e-09
9430016H08Rik	8.73037e-11	0.17049	0.264	0.039	1.47962e-09
Arglu1	9.31462e-09	0.170469	0.618	0.208	1.07639e-07
2010111I01Rik	4.26687e-08	0.170392	0.373	0.107	4.26079e-07
Tbc1d14	2.06329e-07	0.170354	0.1	0.003	1.79194e-06
Nol9	7.84761e-10	0.170208	0.282	0.052	1.12052e-08
Sec24c	8.63638e-09	0.169857	0.155	0.013	1.00395e-07
Cemip	0.000411105	0.169755	0.082	0.013	0.00171985
Tspan11	9.65385e-10	0.169732	0.264	0.045	1.34459e-08
Smarca4	1.31888e-08	0.169559	0.218	0.036	1.47102e-07
Chchd4	2.00701e-06	0.169542	0.155	0.026	1.39768e-05
Acbd6	8.2514e-09	0.169516	0.418	0.12	9.63485e-08
Heatr6	5.26441e-10	0.169494	0.173	0.013	7.75222e-09
Pmaip1	4.80301e-07	0.169414	0.118	0.01	3.89928e-06
Cdkn2a	0.000300533	0.169256	0.1	0.019	0.00130187
Lamc2	9.52673e-11	0.169141	0.273	0.042	1.60208e-09
Pip5k1c	1.48725e-07	0.168805	0.136	0.013	1.34486e-06
Abcg1	1.6603e-07	0.168614	0.182	0.029	1.48213e-06
Erp29	1.34587e-06	0.168538	0.618	0.244	9.78772e-06
Acadl	1.41886e-10	0.168444	0.409	0.097	2.33187e-09
Ppig	6.31035e-07	0.168132	0.7	0.279	4.9582e-06
Dennd5a	6.66514e-07	0.168081	0.382	0.127	5.17867e-06
Scarf2	9.02533e-08	0.167957	0.473	0.156	8.44655e-07
Mogs	1.38771e-07	0.16788	0.136	0.013	1.26244e-06
Rcan2	4.30214e-09	0.16785	0.109	0	5.26413e-08
Pkd1	1.92405e-10	0.167824	0.309	0.058	3.10213e-09
Naa10	3.40956e-10	0.167404	0.255	0.039	5.16082e-09
Asxl1	4.19468e-09	0.167085	0.309	0.068	5.1715e-08
Slc6a8	1.0716e-13	0.166989	0.427	0.081	3.16317e-12
Adamtsl2	0.00362429	0.166848	0.073	0.016	0.0120909
Exosc9	6.3781e-07	0.166613	0.136	0.016	4.99937e-06
Emc3	7.41106e-12	0.166561	0.564	0.149	1.5572e-10
Rpl32	0.00110233	0.166448	1	0.974	0.00416403
Sfpq	0.000978785	0.166413	0.818	0.455	0.00373377
Cxcl16	5.24742e-11	0.166273	0.464	0.117	9.52088e-10
Eml4	1.82221e-08	0.166218	0.482	0.149	1.96729e-07
Abhd17c	2.36877e-10	0.166192	0.291	0.052	3.73292e-09
Slc7a6	2.07126e-07	0.166024	0.236	0.052	1.79806e-06
Nfat5	2.90027e-05	0.166021	0.727	0.338	0.000156949
Rpf2	1.99563e-12	0.166004	0.291	0.039	4.63142e-11
Trim30d	3.71308e-10	0.165954	0.164	0.01	5.56848e-09
Atp5g3	2.08183e-05	0.16593	0.682	0.295	0.000116832
Swt1	3.57938e-09	0.165479	0.364	0.091	4.48939e-08
Prpf8	3.39483e-10	0.165294	0.245	0.036	5.14649e-09
Snrpa1	5.54834e-10	0.165031	0.545	0.162	8.14577e-09
B630005N14Rik	1.72299e-07	0.165011	0.164	0.023	1.5304e-06
Slc5a6	2.02834e-07	0.16481	0.1	0.003	1.76394e-06
Hif1a	1.73737e-09	0.164689	0.655	0.214	2.30794e-08
Cnnm4	1.38098e-08	0.164639	0.209	0.032	1.53328e-07
Arrb1	3.84717e-08	0.164597	0.145	0.013	3.89925e-07
2022-03-02	8.37319e-13	0.164549	0.464	0.101	2.11396e-11
Eif2b1	2.89104e-11	0.164542	0.191	0.013	5.47421e-10
Etv6	4.12286e-07	0.164466	0.2	0.039	3.38223e-06
Sobp	2.25577e-06	0.16424	0.209	0.049	1.55376e-05
Taok1	1.68733e-11	0.164038	0.464	0.11	3.34402e-10
Yars2	2.68268e-09	0.163847	0.264	0.049	3.47167e-08
Sigmar1	3.37028e-10	0.163357	0.255	0.039	5.11822e-09
Alcam	6.25041e-05	0.163209	0.209	0.065	0.000315687
Rgs1	0.000103806	0.163153	0.073	0.006	0.000501104
Kremen1	2.8802e-09	0.163039	0.173	0.016	3.70033e-08
Slc7a11	0.00124063	0.162596	0.109	0.029	0.00463863
B2m	0.0118388	0.162466	1	0.971	0.0343237
Srsf2	0.00477264	0.162361	0.918	0.675	0.015229
Mcf2l	2.90454e-08	0.16219	0.136	0.01	3.02822e-07
Relb	3.95203e-08	0.162185	0.427	0.133	3.99311e-07
Ilf3	1.4839e-10	0.162041	0.336	0.068	2.43467e-09
Lamtor3	6.01681e-08	0.161999	0.518	0.179	5.80042e-07
Ubtd1	1.23587e-08	0.161973	0.373	0.101	1.38714e-07
Ing3	1.67286e-10	0.161955	0.391	0.091	2.72185e-09
Adgra1	5.53411e-06	0.161944	0.164	0.032	3.54913e-05
Cd83	5.82803e-07	0.161788	0.127	0.013	4.63326e-06
Otulin	2.73198e-10	0.161771	0.273	0.045	4.23792e-09
Fryl	1.08783e-09	0.161723	0.245	0.039	1.49069e-08
Mical3	3.61033e-08	0.161686	0.227	0.042	3.68404e-07
Mboat1	1.12459e-08	0.161684	0.164	0.016	1.27542e-07
Fut8	3.38237e-09	0.161555	0.255	0.045	4.27798e-08
Ptgfrn	3.27547e-09	0.161543	0.255	0.045	4.14815e-08
Avl9	3.78124e-09	0.161446	0.227	0.036	4.72437e-08
Wipf3	4.30214e-09	0.16142	0.109	0	5.26413e-08
Abca8a	9.99897e-07	0.161418	0.3	0.088	7.46618e-06
Ap1s2	6.32237e-12	0.161329	0.264	0.032	1.34435e-10
Prkab1	4.11224e-11	0.161123	0.2	0.016	7.60958e-10
Rsbn1	7.15869e-09	0.161082	0.373	0.097	8.43715e-08
Cript	9.67749e-10	0.160974	0.382	0.094	1.34596e-08
Osgin1	0.00100714	0.160878	0.182	0.065	0.00383189
Mrpl16	7.0629e-08	0.160874	0.245	0.052	6.74566e-07
Stip1	1.22798e-10	0.160824	0.418	0.101	2.03527e-09
Psmb9	5.86941e-06	0.160626	0.155	0.029	3.75431e-05
Irak3	9.83605e-10	0.160583	0.464	0.13	1.36607e-08
Sec11a	4.10766e-08	0.160569	0.736	0.263	4.12476e-07
Krt5	2.2865e-09	0.160466	0.127	0.003	2.98467e-08
Chrd	4.16567e-09	0.160332	0.2	0.026	5.14547e-08
Pold4	5.55999e-09	0.159837	0.291	0.062	6.6778e-08
Rnf44	3.87866e-09	0.159714	0.209	0.029	4.83374e-08
Cops3	1.79695e-08	0.159666	0.264	0.055	1.94216e-07
Mfsd4	9.15573e-07	0.159561	0.091	0.003	6.91314e-06
Pgam5	2.8967e-07	0.159492	0.218	0.045	2.44935e-06
Pogk	2.17601e-09	0.15949	0.164	0.013	2.85954e-08
Ccdc186	4.9458e-11	0.159415	0.409	0.094	9.03232e-10
Ap1g1	3.03608e-10	0.15923	0.255	0.039	4.64953e-09
Atp11a	6.81249e-11	0.159209	0.318	0.058	1.195e-09
Cnot11	2.44055e-11	0.159191	0.255	0.032	4.68016e-10
Ints8	8.64128e-06	0.158891	0.127	0.019	5.25223e-05
Jmy	2.27354e-10	0.158519	0.309	0.058	3.60026e-09
Isca1	1.00023e-05	0.158458	0.209	0.055	5.94428e-05
Setbp1	4.89209e-08	0.158357	0.273	0.062	4.81836e-07
Fbxl3	1.63645e-09	0.158351	0.382	0.094	2.17833e-08
Hipk1	2.00711e-07	0.158222	0.409	0.133	1.74937e-06
Inhbb	1.776e-05	0.1582	0.073	0.003	0.000101239
Gm5900	5.23137e-12	0.157737	0.364	0.068	1.13459e-10
Pcgf6	3.63612e-08	0.157668	0.145	0.013	3.70842e-07
Rrm2b	1.52898e-07	0.157397	0.136	0.013	1.37495e-06
Coro2a	1.41357e-06	0.157333	0.1	0.006	1.02343e-05
Mctp2	4.30214e-09	0.157324	0.109	0	5.26413e-08
Slmo2	3.5489e-08	0.157308	0.373	0.104	3.62894e-07
Dmwd	3.43532e-10	0.157279	0.245	0.036	5.19578e-09
Rbms1	0.00468267	0.157229	0.9	0.552	0.0149663
Rarres1	2.37759e-06	0.1572	0.136	0.019	1.62524e-05
Nudt3	2.62667e-09	0.156989	0.264	0.049	3.4037e-08
Adamtsl5	6.65978e-09	0.156888	0.145	0.01	7.90636e-08
Fstl3	2.00602e-05	0.156775	0.336	0.123	0.00011287
Usp47	1.65804e-08	0.156544	0.327	0.081	1.80601e-07
Mtmr1	4.87062e-08	0.156245	0.164	0.019	4.80206e-07
Epb41l2	6.04974e-09	0.156232	0.682	0.237	7.21721e-08
Mrpl9	3.26133e-08	0.156157	0.245	0.049	3.36127e-07
Ccdc97	3.91488e-09	0.156119	0.2	0.026	4.87265e-08
Slc25a37	7.88442e-11	0.156051	0.236	0.029	1.35267e-09
Eif2ak1	4.77461e-08	0.155958	0.2	0.032	4.71215e-07
Slc9a3r1	3.84717e-08	0.15587	0.145	0.013	3.89925e-07
Acsl4	1.5889e-08	0.155847	0.718	0.269	1.73554e-07
Dnajc5	1.09824e-10	0.155808	0.464	0.12	1.83268e-09
Mthfd1l	2.23233e-10	0.155752	0.155	0.006	3.53787e-09
Tmem144	2.43501e-06	0.155729	0.136	0.019	1.65851e-05
Synpo2	9.27953e-09	0.155636	0.155	0.013	1.0736e-07
Srcap	1.46562e-08	0.155556	0.2	0.029	1.61623e-07
Arpc3	6.03423e-05	0.15552	0.855	0.458	0.000305321
Tmem14c	1.11737e-09	0.155426	0.464	0.13	1.52689e-08
Mpp5	3.48456e-09	0.155143	0.409	0.11	4.38607e-08
Mb21d1	3.5839e-07	0.155034	0.109	0.006	2.98267e-06
Ube2i	0.00021785	0.154962	0.755	0.367	0.000968384
Emc7	1.84741e-06	0.154825	0.8	0.321	1.29857e-05
Elovl6	6.72445e-05	0.154632	0.127	0.026	0.00033797
Mdm2	1.88201e-07	0.154583	0.6	0.224	1.65362e-06
Bmp4	6.33725e-07	0.154561	0.418	0.143	4.97649e-06
Ltbp2	0.000246211	0.154518	0.164	0.049	0.00108385
Adssl1	4.30214e-09	0.154476	0.109	0	5.26413e-08
Nup153	1.60605e-10	0.154446	0.445	0.114	2.62187e-09
Osbpl9	2.49844e-10	0.154352	0.273	0.045	3.92459e-09
Tfip11	2.92053e-09	0.154327	0.173	0.016	3.74254e-08
Cwc25	6.22364e-12	0.154284	0.464	0.107	1.32624e-10
Stk38	8.64128e-06	0.154188	0.127	0.019	5.25223e-05
Sfrp2	0.00525758	0.15414	0.282	0.143	0.0166432
Arl5a	1.47872e-08	0.153987	0.282	0.062	1.62884e-07
Naa15	2.70305e-07	0.153821	0.691	0.266	2.29554e-06
Arl2bp	1.88485e-10	0.153652	0.491	0.133	3.0434e-09
Wdr18	2.47853e-07	0.153625	0.227	0.049	2.11868e-06
Arfgap3	1.48132e-07	0.153551	0.209	0.039	1.34012e-06
Steap3	9.14225e-11	0.153433	0.391	0.088	1.54407e-09
Farsa	1.22687e-09	0.153332	0.382	0.094	1.66257e-08
Scamp2	1.0076e-10	0.153168	0.455	0.117	1.69008e-09
Slc10a6	1.31332e-11	0.152993	0.218	0.019	2.65764e-10
Zcchc11	8.2538e-09	0.152925	0.364	0.094	9.63485e-08
Lpin1	4.30214e-09	0.152817	0.109	0	5.26413e-08
Ptk2	9.81715e-09	0.152758	0.245	0.045	1.12779e-07
Akap8	1.161e-09	0.152609	0.227	0.032	1.57988e-08
Mcee	1.10311e-09	0.152531	0.255	0.042	1.50846e-08
1700017B05Rik	9.86726e-10	0.152477	0.264	0.045	1.36943e-08
Preb	7.0567e-09	0.152414	0.418	0.117	8.32699e-08
Utp14a	1.43398e-07	0.152406	0.2	0.036	1.3009e-06
Adprhl2	4.38671e-09	0.152306	0.136	0.006	5.3542e-08
Uqcrc2	1.98403e-12	0.152299	0.464	0.104	4.60998e-11
Mterf3	6.86752e-10	0.152271	0.3	0.058	9.91856e-09
Irf6	6.76169e-09	0.152225	0.145	0.01	8.01274e-08
Wdr83os	3.27425e-08	0.152128	0.527	0.172	3.37103e-07
Yeats2	2.06329e-07	0.151953	0.1	0.003	1.79194e-06
Esco1	8.46118e-10	0.151564	0.191	0.019	1.19812e-08
B9d2	4.80441e-05	0.151375	0.2	0.058	0.000245639
D1Ertd622e	1.61264e-07	0.151222	0.2	0.036	1.44223e-06
Mtf2	1.0909e-09	0.151131	0.255	0.042	1.4928e-08
Celf1	6.87081e-09	0.151022	0.436	0.127	8.12235e-08
Ak6	1.44256e-09	0.151018	0.318	0.068	1.9374e-08
Nfkbib	1.59347e-09	0.150926	0.527	0.156	2.12691e-08
H6pd	5.31683e-08	0.150903	0.273	0.062	5.19741e-07
Slc38a5	0.000115528	0.150876	0.082	0.01	0.000548476
Sec61b	0.000137288	0.150831	0.918	0.468	0.000636927
Paics	6.76038e-10	0.15071	0.382	0.091	9.78553e-09
Ccl8	0.00220307	0.150658	0.091	0.023	0.00763571
Llph	1.53066e-08	0.15057	0.764	0.282	1.67754e-07
Zbtb20	0.0175746	0.150415	0.927	0.74	0.048348
Slc26a2	9.39112e-10	0.150397	0.118	0	1.31267e-08
Capza1	4.73316e-09	0.150343	0.491	0.146	5.73408e-08
Cox11	1.26471e-08	0.15032	0.227	0.039	1.41625e-07
Slc30a7	9.93276e-10	0.150177	0.2	0.023	1.37616e-08
Aif1l	1.3208e-08	0.149905	0.173	0.019	1.47232e-07
Nlgn2	3.03395e-11	0.149844	0.391	0.084	5.72262e-10
Ccndbp1	3.43277e-07	0.149791	0.209	0.042	2.87279e-06
Tmem63b	6.59056e-11	0.149779	0.218	0.023	1.16547e-09
Rbm5	1.8175e-10	0.149752	0.327	0.065	2.94493e-09
Nsun2	1.41674e-07	0.149673	0.4	0.123	1.28765e-06
Csk	2.27335e-09	0.14962	0.164	0.013	2.97147e-08
Egfr	1.22281e-08	0.149461	0.409	0.117	1.37327e-07
Mmp10	0.00370689	0.149402	0.027	0	0.0120909
Krt6a	1.12429e-10	0.149375	0.145	0.003	1.87295e-09
Slc15a2	0.000221903	0.149355	0.145	0.039	0.000985503
Hhat	7.86227e-06	0.149085	0.1	0.01	4.88355e-05
Bmpr2	6.90153e-06	0.149066	0.509	0.198	4.35041e-05
Pgrmc1	4.22105e-05	0.148994	0.891	0.458	0.000217405
Nlrc5	8.92798e-08	0.148991	0.091	0	8.37148e-07
Gbp7	2.20212e-08	0.148967	0.373	0.104	2.34889e-07
Slc35e1	2.09882e-07	0.148884	0.1	0.003	1.81554e-06
Rab3gap2	5.10508e-06	0.148555	0.164	0.032	3.29453e-05
E2f3	9.93619e-10	0.14843	0.145	0.006	1.37616e-08
Ehmt2	6.71402e-07	0.14832	0.136	0.016	5.2063e-06
Lgals8	6.39029e-10	0.148207	0.364	0.084	9.28422e-09
Elmod3	2.24758e-06	0.148206	0.118	0.013	1.54866e-05
Cdk13	1.72627e-06	0.148167	0.291	0.084	1.22666e-05
Srd5a2	1.60491e-09	0.148141	0.155	0.01	2.13926e-08
Mapk1ip1l	2.12377e-07	0.14811	0.373	0.114	1.83631e-06
Kin	1.25146e-07	0.148087	0.218	0.042	1.14542e-06
Gtf3c2	5.41208e-08	0.148037	0.264	0.058	5.27995e-07
Zfp574	1.90657e-07	0.1479	0.155	0.019	1.67219e-06
Notch2	1.95413e-10	0.147857	0.464	0.123	3.14285e-09
Tmem50a	2.09329e-07	0.147748	0.818	0.328	1.81477e-06
Mustn1	0.00280913	0.147652	0.109	0.032	0.00957327
Kirrel	2.12108e-06	0.147556	0.155	0.026	1.46979e-05
Dst	4.11426e-08	0.147503	0.355	0.097	4.12926e-07
Phf2	2.63953e-08	0.147197	0.245	0.049	2.77755e-07
Skiv2l2	3.65912e-06	0.147167	0.182	0.039	2.41482e-05
Sar1b	3.52163e-10	0.147087	0.555	0.162	5.30989e-09
Spata5	3.64835e-08	0.147073	0.227	0.042	3.71895e-07
Vbp1	1.26013e-11	0.146996	0.518	0.133	2.5677e-10
Smap2	1.77805e-07	0.146938	0.145	0.016	1.57359e-06
Gspt2	2.27335e-09	0.1468	0.164	0.013	2.97147e-08
Tatdn2	1.0909e-09	0.146782	0.255	0.042	1.4928e-08
Crebl2	0.00480169	0.146331	0.064	0.013	0.0153142
Ubl3	5.14829e-05	0.145616	0.782	0.373	0.00026267
Rmnd5a	4.51226e-08	0.145598	0.209	0.036	4.48495e-07
Rnd2	3.83898e-07	0.145533	0.2	0.039	3.17601e-06
Yipf1	3.28667e-10	0.145402	0.264	0.042	5.00194e-09
Atg5	3.03608e-10	0.145376	0.255	0.039	4.64953e-09
Ncoa5	4.68653e-08	0.145351	0.164	0.019	4.64634e-07
Atp5f1	0.000863534	0.145297	0.809	0.412	0.0033355
Med19	1.41307e-08	0.145294	0.209	0.032	1.56269e-07
Kmt2a	5.63131e-11	0.14513	0.409	0.094	1.01608e-09
Sf3b5	2.82024e-08	0.145005	0.373	0.104	2.95495e-07
Insl6	3.24317e-05	0.144912	0.1	0.013	0.000172401
Uhmk1	0.000109033	0.144846	0.1	0.016	0.000521956
Usp24	1.13698e-08	0.144765	0.245	0.045	1.28873e-07
Mxd1	1.0196e-09	0.144759	0.264	0.045	1.40508e-08
Mrps9	7.88442e-11	0.144745	0.236	0.029	1.35267e-09
Psmd3	1.29073e-10	0.144562	0.464	0.12	2.13025e-09
Nisch	5.70014e-11	0.144537	0.482	0.123	1.0266e-09
Ggt1	8.92798e-08	0.144521	0.091	0	8.37148e-07
Cxcl3	0.00629804	0.144378	0.036	0.003	0.0195502
Tanc1	9.93386e-08	0.144292	0.227	0.045	9.23929e-07
Tpi1	9.21651e-11	0.144221	0.573	0.166	1.55393e-09
Anapc7	7.37672e-10	0.14416	0.3	0.058	1.05992e-08
Ikbkap	1.85994e-08	0.144033	0.127	0.006	2.00359e-07
1810030O07Rik	4.17917e-08	0.143846	0.209	0.036	4.18795e-07
Hars	1.06544e-08	0.143619	0.391	0.107	1.21398e-07
1700123O20Rik	5.65314e-08	0.1436	0.3	0.075	5.47414e-07
Srprb	7.52518e-10	0.143444	0.382	0.091	1.07729e-08
Lrig1	9.82422e-11	0.143307	0.264	0.039	1.64927e-09
Prpf38a	3.53047e-10	0.143283	0.455	0.12	5.31911e-09
Zfp787	2.32535e-07	0.143123	0.273	0.068	1.99647e-06
Eppin	3.76895e-05	0.143101	0.055	0	0.000195407
Hivep3	1.08167e-07	0.143022	0.227	0.045	1.00222e-06
Atp13a1	4.21767e-09	0.142983	0.2	0.026	5.18349e-08
Emg1	1.46805e-08	0.142881	0.618	0.211	1.61801e-07
Angpt4	1.74698e-05	0.142849	0.073	0.003	9.99056e-05
Abcf2	6.13161e-09	0.142743	0.336	0.081	7.31041e-08
Mif	2.26492e-05	0.142656	0.773	0.354	0.000126237
Slc48a1	1.2619e-07	0.142622	0.3	0.078	1.1539e-06
Hspb8	9.63213e-07	0.142608	0.491	0.185	7.21431e-06
Nkd2	1.29805e-06	0.142406	0.191	0.039	9.46464e-06
Myd88	5.10249e-11	0.142343	0.673	0.205	9.26652e-10
Eri1	1.72884e-12	0.142311	0.282	0.036	4.0801e-11
Lin7a	8.41147e-09	0.142304	0.264	0.052	9.7955e-08
Npw	0.00147269	0.142163	0.073	0.013	0.00542261
Tmem252	1.776e-05	0.1421	0.073	0.003	0.000101239
P4ha2	1.41054e-08	0.142046	0.227	0.039	1.56077e-07
Cgrrf1	5.05046e-10	0.142039	0.318	0.065	7.46529e-09
Itgb1bp1	2.62567e-07	0.141978	0.227	0.049	2.2376e-06
Zswim8	3.31165e-08	0.141855	0.236	0.045	3.40462e-07
Ap4m1	4.3162e-09	0.141798	0.136	0.006	5.27803e-08
BC003965	4.42576e-07	0.141673	0.191	0.036	3.61554e-06
Cct7	3.67489e-07	0.141646	0.7	0.269	3.05189e-06
Cldn3	1.26993e-08	0.14162	0.173	0.019	1.42048e-07
Laptm4b	6.84587e-08	0.14162	0.327	0.088	6.55439e-07
Mob4	3.39415e-10	0.141475	0.582	0.175	5.14649e-09
Pcid2	3.84717e-08	0.141352	0.145	0.013	3.89925e-07
Becn1	8.22987e-08	0.141107	0.4	0.12	7.77659e-07
Nfe2l1	4.64379e-08	0.140988	0.555	0.192	4.6063e-07
Ksr1	6.71402e-07	0.140921	0.136	0.016	5.2063e-06
Nufip1	2.25022e-12	0.140854	0.318	0.049	5.17312e-11
Dusp14	2.70454e-07	0.140739	0.218	0.045	2.2958e-06
Tex10	1.11086e-08	0.140729	0.309	0.071	1.26059e-07
Dlg1	3.90114e-12	0.140661	0.4	0.081	8.6431e-11
Eda2r	7.75881e-06	0.140586	0.136	0.023	4.83312e-05
Mynn	8.57136e-05	0.140552	0.118	0.023	0.000420309
Rfxap	9.36571e-09	0.140516	0.255	0.049	1.08101e-07
Gna11	8.39515e-11	0.140472	0.473	0.12	1.434e-09
Prkrir	5.37881e-11	0.140221	0.418	0.097	9.74118e-10
Sorcs2	7.9387e-07	0.1399	0.255	0.065	6.06451e-06
Ylpm1	1.54413e-06	0.139894	0.182	0.036	1.10567e-05
Wdtc1	2.33853e-06	0.139732	0.118	0.013	1.60295e-05
Thumpd1	7.71988e-09	0.139628	0.336	0.081	9.0712e-08
Ptcd3	1.737e-07	0.139591	0.182	0.029	1.54215e-06
Rfk	3.88712e-08	0.139562	0.473	0.149	3.93363e-07
Vgll3	1.52898e-07	0.13956	0.136	0.013	1.37495e-06
Gmppb	4.60577e-06	0.139548	0.173	0.036	2.98809e-05
Ube2a	2.17179e-07	0.139383	0.582	0.211	1.87286e-06
Stam2	1.14416e-08	0.139214	0.236	0.042	1.29462e-07
Dph5	5.22775e-07	0.139184	0.191	0.036	4.19702e-06
Basp1	9.50087e-05	0.139008	0.482	0.221	0.000461947
Ddx41	2.98209e-09	0.138937	0.273	0.052	3.81368e-08
Slc39a6	8.8347e-08	0.13893	0.445	0.143	8.31194e-07
Enpp2	3.84149e-07	0.138905	0.327	0.097	3.17674e-06
Snapc4	1.83436e-06	0.138731	0.073	0	1.29114e-05
Zcchc7	3.20809e-09	0.138667	0.264	0.049	4.07073e-08
Lpcat1	2.42818e-06	0.138638	0.127	0.016	1.65443e-05
Khdrbs1	1.77472e-08	0.13862	0.555	0.182	1.92132e-07
Pianp	9.19666e-08	0.138403	0.236	0.049	8.59836e-07
Arhgap23	1.20567e-06	0.138116	0.236	0.058	8.86384e-06
Casc3	6.62325e-10	0.137825	0.309	0.062	9.60839e-09
Slc25a24	1.705e-08	0.137735	0.282	0.062	1.852e-07
Rpf1	4.96131e-12	0.137361	0.382	0.075	1.08323e-10
Strip1	8.07525e-08	0.137233	0.118	0.006	7.63787e-07
Ski	4.56343e-07	0.137215	0.545	0.201	3.72178e-06
Rora	1.67502e-08	0.137201	0.473	0.146	1.82146e-07
Megf11	7.97139e-06	0.137187	0.1	0.01	4.94191e-05
Nob1	1.12054e-06	0.137177	0.373	0.123	8.27841e-06
Syngr2	4.89765e-07	0.137091	0.245	0.058	3.96622e-06
Ddb1	7.21201e-10	0.136998	0.418	0.107	1.03701e-08
Pitrm1	5.10712e-08	0.136996	0.2	0.032	5.00492e-07
Plod2	3.41669e-05	0.136868	0.364	0.14	0.00018035
Usp16	1.09779e-07	0.13656	0.536	0.188	1.01668e-06
Tmem106b	3.49163e-08	0.136534	0.291	0.068	3.57225e-07
Mrpl15	2.24758e-06	0.136359	0.118	0.013	1.54866e-05
Ccdc146	0.000337979	0.136336	0.055	0.003	0.00145281
Rapgef1	2.92053e-09	0.136167	0.173	0.016	3.74254e-08
Apof	2.09882e-07	0.136073	0.1	0.003	1.81554e-06
Gde1	1.0666e-12	0.135968	0.445	0.094	2.64162e-11
Hoxa10	1.04555e-08	0.135912	0.245	0.045	1.19271e-07
Slc41a2	1.12535e-09	0.135823	0.209	0.026	1.53565e-08
Ppp1r37	1.08783e-09	0.135711	0.245	0.039	1.49069e-08
Prune2	5.01543e-07	0.135694	0.118	0.01	4.03912e-06
Mtmr12	7.97139e-06	0.135434	0.1	0.01	4.94191e-05
Rab15	0.000493238	0.13535	0.164	0.052	0.0020034
Tcf15	1.80153e-07	0.135324	0.145	0.016	1.59077e-06
Hadhb	2.36203e-09	0.135241	0.355	0.084	3.07709e-08
Suox	4.0423e-06	0.135212	0.082	0.003	2.65425e-05
Abhd14b	1.50798e-07	0.13521	0.136	0.013	1.36171e-06
Tab2	2.34723e-10	0.135151	0.391	0.091	3.70495e-09
Rabif	8.69399e-10	0.135147	0.191	0.019	1.22664e-08
Ammecr1	5.48919e-08	0.135116	0.191	0.029	5.34451e-07
Ipo9	1.90657e-07	0.135064	0.155	0.019	1.67219e-06
Itga6	1.80549e-05	0.135047	0.073	0.003	0.000102293
[truncated: 5,303 more rows]
