# Supplementary material for: Stromal androgen signaling acts as tumor niches to drive prostatic basal epithelial progenitor-initiated oncogenesis
Source: Nat Commun. 2022 Nov 2;13:6552. doi: 10.1038/s41467-022-34282-w (PMC9630272; doi:10.1038/s41467-022-34282-w)
Supplement: Supplementary file 6 — Supplementary Data 4 [file 41467_2022_34282_MOESM6_ESM.xlsx]

## Sheet: Supplementary Data 4
Supplementary Data 4. DEG list from hMycTg+ Basal cells vs Luminal cells in HiMyc or HiMyc-ARKO
	p_val	avg_log2FC	pct.1	pct.2	p_val_adj.	cluster
Apoe	0	4.00933	0.992	0.792	0	HiMyc
Krt17	0	3.90102	0.995	0.655	0	HiMyc
Krt14	0	3.7805	0.982	0.402	0	HiMyc
Lgals7	0	3.22906	0.962	0.366	0	HiMyc
Krt5	0	3.16488	0.96	0.278	0	HiMyc
Krt15	0	3.15956	0.991	0.654	0	HiMyc
Dcn	0	3.02723	0.925	0.329	0	HiMyc
Ly6d	4.79221e-255	2.8348	0.84	0.399	8.83439e-253	HiMyc
Sfn	0	2.80253	0.995	0.756	0	HiMyc
Tpm2	0	2.79974	0.967	0.321	0	HiMyc
Lcn2	0	2.72079	0.873	0.249	0	HiMyc
Gm12840	0	2.40266	0.943	0.458	0	HiMyc
Tpm1	0	2.34773	0.996	0.803	0	HiMyc
Aqp3	8.79442e-264	2.27072	0.69	0.135	1.88848e-261	HiMyc
Cd9	0	2.26747	0.999	0.868	0	HiMyc
F3	0	2.22587	0.988	0.706	0	HiMyc
Cpe	0	2.18323	0.863	0.231	0	HiMyc
Cldn1	0	2.09972	0.907	0.254	0	HiMyc
Ctsl	0	2.04813	0.989	0.744	0	HiMyc
Perp	0	2.04422	0.99	0.753	0	HiMyc
Sdc1	0	2.02689	0.972	0.537	0	HiMyc
Col17a1	0	2.02511	0.922	0.174	0	HiMyc
Gsn	0	1.96276	0.988	0.854	0	HiMyc
S100a6	0	1.94805	0.999	0.95	0	HiMyc
Palld	0	1.94662	0.921	0.321	0	HiMyc
Itgb1	0	1.93234	0.986	0.711	0	HiMyc
Gm20186	0	1.90372	0.874	0.35	0	HiMyc
Nfkbia	0	1.87054	0.993	0.812	0	HiMyc
Plet1	0	1.8551	0.991	0.85	0	HiMyc
Pmepa1	0	1.84893	0.981	0.592	0	HiMyc
Krt16	3.94135e-168	1.84773	0.611	0.178	2.70238e-166	HiMyc
Col18a1	0	1.8335	0.905	0.145	0	HiMyc
Cstb	0	1.82166	0.993	0.866	0	HiMyc
Cp	0	1.80862	0.869	0.174	0	HiMyc
Sat1	2.82567e-225	1.75326	0.972	0.777	3.83448e-223	HiMyc
Rbms1	0	1.73995	0.977	0.544	0	HiMyc
Ifitm3	0	1.71422	0.998	0.908	0	HiMyc
Calcb	1.91247e-48	1.70593	0.352	0.156	2.15522e-47	HiMyc
Pttg1ip	0	1.68991	0.983	0.709	0	HiMyc
Rbp1	0	1.68685	0.834	0.184	0	HiMyc
Actb	0	1.63654	1	0.998	0	HiMyc
Krt6a	4.0505e-131	1.6296	0.741	0.407	1.71694e-129	HiMyc
Cald1	1.0737e-247	1.61623	0.804	0.295	1.79326e-245	HiMyc
Msn	0	1.61284	0.893	0.19	0	HiMyc
Kcnn4	2.99434e-261	1.60292	0.849	0.304	6.22473e-259	HiMyc
Tpm4	0	1.59664	0.989	0.752	0	HiMyc
Itga3	0	1.57277	0.882	0.284	0	HiMyc
Bhlhe41	2.62864e-270	1.57176	0.739	0.174	6.04309e-268	HiMyc
Esd	4.09039e-277	1.56824	0.972	0.82	1.01178e-274	HiMyc
Gadd45b	1.2685e-173	1.56328	0.9	0.636	9.11314e-172	HiMyc
Tagln	4.96163e-102	1.55342	0.413	0.11	1.44279e-100	HiMyc
Por	0	1.55059	0.974	0.656	0	HiMyc
Sox4	3.02736e-173	1.537	0.815	0.475	2.14339e-171	HiMyc
Tead1	0	1.53375	0.938	0.536	0	HiMyc
Pim1	3.28722e-256	1.49844	0.915	0.52	6.2976e-254	HiMyc
Timp3	1.51132e-260	1.4984	0.851	0.342	2.95326e-258	HiMyc
Plaur	2.52446e-195	1.48502	0.942	0.647	2.43008e-193	HiMyc
Tacstd2	1.02802e-240	1.46306	0.984	0.769	1.59433e-238	HiMyc
Cnn2	0	1.44648	0.899	0.297	0	HiMyc
Pdpn	0	1.43387	0.722	0.095	0	HiMyc
Ilk	0	1.41495	0.904	0.508	0	HiMyc
Eif6	0	1.41165	0.985	0.822	0	HiMyc
Sfr1	0	1.40451	0.979	0.756	0	HiMyc
Rhoc	8.67371e-239	1.3689	0.812	0.379	1.3139e-236	HiMyc
Serpinb5	4.43466e-299	1.34992	0.918	0.511	1.27438e-296	HiMyc
Flna	0	1.34873	0.907	0.355	0	HiMyc
Ets1	0	1.3485	0.865	0.265	0	HiMyc
Tinagl1	8.93444e-270	1.34112	0.937	0.552	2.03009e-267	HiMyc
Top1	5.5089e-278	1.33976	0.983	0.803	1.38012e-275	HiMyc
Myl12a	0	1.33866	0.997	0.912	0	HiMyc
Oaf	1.432e-236	1.33497	0.652	0.127	2.05755e-234	HiMyc
Pls3	4.41493e-299	1.32251	0.885	0.465	1.27438e-296	HiMyc
S100a16	6.3677e-256	1.32003	0.98	0.759	1.19645e-253	HiMyc
Pde4b	1.22269e-268	1.31542	0.789	0.258	2.71507e-266	HiMyc
Ccnd1	2.52228e-203	1.30525	0.752	0.315	2.62169e-201	HiMyc
Lamb3	0	1.30462	0.823	0.136	0	HiMyc
Slco2a1	0	1.30293	0.785	0.154	0	HiMyc
Anxa2	5.11925e-258	1.30211	0.993	0.886	9.90449e-256	HiMyc
Phlda3	2.1656e-273	1.2915	0.768	0.216	5.22445e-271	HiMyc
Cdc42ep3	1.03868e-203	1.28935	0.784	0.353	1.08539e-201	HiMyc
Nav2	2.49042e-282	1.28748	0.849	0.344	6.48871e-280	HiMyc
Efhd2	7.3293e-214	1.28461	0.947	0.727	9.06468e-212	HiMyc
Tmem176a	1.88167e-239	1.27471	0.931	0.592	2.87264e-237	HiMyc
Gsto1	4.10946e-184	1.26871	0.844	0.575	3.34596e-182	HiMyc
Tubb6	1.35729e-237	1.26867	0.793	0.338	1.9942e-235	HiMyc
Arpc2	0	1.26217	0.991	0.846	0	HiMyc
Tiparp	5.53758e-252	1.25773	0.959	0.697	9.83726e-250	HiMyc
Ncl	5.18188e-294	1.25423	0.999	0.927	1.46752e-291	HiMyc
Csrp1	1.65801e-252	1.25171	0.981	0.816	2.99993e-250	HiMyc
Sult5a1	0	1.2492	0.739	0.093	0	HiMyc
Cnn3	4.12622e-280	1.24902	0.961	0.714	1.04715e-277	HiMyc
Cdcp1	3.47074e-303	1.2483	0.907	0.467	1.04341e-300	HiMyc
Gpx2	1.2221e-139	1.24745	0.593	0.213	5.95536e-138	HiMyc
Hif1a	9.73968e-250	1.24328	0.879	0.54	1.68427e-247	HiMyc
Irf6	4.85941e-187	1.23864	0.943	0.791	4.1286e-185	HiMyc
Gja1	0	1.23115	0.722	0.088	0	HiMyc
Cxcl16	4.94045e-245	1.21721	0.932	0.646	7.91322e-243	HiMyc
Tmed5	1.56386e-268	1.21672	0.966	0.731	3.43364e-266	HiMyc
Actr3	3.01526e-304	1.21042	0.974	0.759	9.35256e-302	HiMyc
Lypd3	4.48221e-103	1.2026	0.529	0.236	1.32507e-101	HiMyc
Map1lc3a	1.56914e-280	1.20224	0.982	0.815	4.03454e-278	HiMyc
Cebpb	7.07608e-195	1.19437	0.95	0.69	6.71232e-193	HiMyc
Tmsb10	6.74273e-236	1.19291	0.98	0.8	9.6175e-234	HiMyc
Axl	0	1.18547	0.798	0.11	0	HiMyc
Actn4	9.02391e-288	1.18122	0.991	0.82	2.38292e-285	HiMyc
Slc2a1	2.63213e-201	1.17841	0.87	0.571	2.67888e-199	HiMyc
Fhl2	1.36128e-212	1.17478	0.958	0.646	1.61216e-210	HiMyc
Hspb1	3.45788e-150	1.15301	0.993	0.903	1.86145e-148	HiMyc
Actn1	2.55339e-235	1.15206	0.888	0.555	3.58963e-233	HiMyc
Tagln2	1.01189e-210	1.14623	0.985	0.917	1.16314e-208	HiMyc
Srsf3	1.66272e-307	1.14572	0.991	0.854	5.32641e-305	HiMyc
Prss23	3.67314e-182	1.13945	0.757	0.342	2.89422e-180	HiMyc
Csf3	7.62849e-103	1.13759	0.356	0.066	2.24163e-101	HiMyc
App	1.45196e-254	1.13553	0.939	0.548	2.65167e-252	HiMyc
Epcam	1.44066e-210	1.13551	0.999	0.95	1.64631e-208	HiMyc
Lama3	4.25241e-267	1.12655	0.681	0.115	9.23292e-265	HiMyc
Cd44	6.76877e-238	1.12461	0.919	0.474	1.00203e-235	HiMyc
Capns1	1.09185e-239	1.1192	0.988	0.825	1.67998e-237	HiMyc
Cfl1	0	1.11798	0.998	0.922	0	HiMyc
Clic4	1.40546e-238	1.107	0.977	0.754	2.11262e-236	HiMyc
S100a10	6.09662e-201	1.10653	0.994	0.862	6.17274e-199	HiMyc
S100a11	7.87521e-201	1.10453	0.995	0.905	7.93245e-199	HiMyc
Cyr61	4.17181e-20	1.10393	0.632	0.55	2.09297e-19	HiMyc
Tpm3	1.45016e-293	1.1024	0.984	0.811	4.04822e-291	HiMyc
Rtn4	1.06894e-242	1.096	0.983	0.828	1.67105e-240	HiMyc
Ecm1	1.61529e-147	1.09423	0.622	0.252	8.39478e-146	HiMyc
Lamc2	6.25084e-213	1.092	0.966	0.711	7.44802e-211	HiMyc
Pvrl1	0	1.08631	0.778	0.165	0	HiMyc
Cast	4.14053e-248	1.08614	0.89	0.567	6.97501e-246	HiMyc
Eif2s2	1.53657e-291	1.07925	0.994	0.909	4.22903e-289	HiMyc
Fhl1	3.95217e-139	1.06638	0.57	0.184	1.9069e-137	HiMyc
1810011O10Rik	1.84792e-135	1.05756	0.703	0.36	8.37825e-134	HiMyc
4930523C07Rik	3.14267e-205	1.05555	0.85	0.444	3.37423e-203	HiMyc
Bcam	5.02659e-290	1.05541	0.745	0.158	1.36423e-287	HiMyc
Htra1	2.26665e-167	1.05142	0.682	0.284	1.52208e-165	HiMyc
Anxa8	1.61463e-149	1.04781	0.468	0.082	8.64425e-148	HiMyc
Neat1	1.42249e-143	1.04614	0.971	0.74	7.10918e-142	HiMyc
Id2	1.37199e-158	1.0426	0.854	0.531	8.22392e-157	HiMyc
Dsp	1.2182e-213	1.03249	0.949	0.718	1.49716e-211	HiMyc
Ltbp4	1.29116e-304	1.03109	0.747	0.127	4.06946e-302	HiMyc
Col4a1	1.62327e-213	1.02704	0.666	0.171	1.95805e-211	HiMyc
Thbs1	9.03402e-188	1.02503	0.961	0.627	7.81123e-186	HiMyc
Rgs12	2.33765e-273	1.02431	0.683	0.104	5.57074e-271	HiMyc
Arpc5	1.72836e-222	1.01992	0.966	0.821	2.2667e-220	HiMyc
Nfe2l2	5.01767e-249	1.01871	0.874	0.472	8.52611e-247	HiMyc
Itgb4	1.08802e-236	1.01711	0.791	0.331	1.57489e-234	HiMyc
Alox12e	7.77152e-103	1.01359	0.395	0.092	2.28023e-101	HiMyc
Pdgfa	4.43607e-174	1.01286	0.723	0.316	3.2225e-172	HiMyc
Marcksl1	3.87646e-221	1.01263	0.811	0.368	5.04999e-219	HiMyc
Mfge8	1.58088e-164	1.01233	0.892	0.598	1.02973e-162	HiMyc
Pdlim7	3.77587e-247	1.0112	0.834	0.402	6.20036e-245	HiMyc
Dennd2c	1.67579e-263	1.01086	0.768	0.249	3.55941e-261	HiMyc
Icam1	1.50674e-204	1.00698	0.71	0.223	1.60018e-202	HiMyc
Ahnak	4.99311e-197	0.99758	0.982	0.735	4.90304e-195	HiMyc
Ier5	1.0794e-187	0.987567	0.963	0.741	9.29183e-186	HiMyc
Sdc4	7.60773e-187	0.983751	0.994	0.87	6.40787e-185	HiMyc
Capn2	1.28794e-213	0.980761	0.874	0.508	1.57298e-211	HiMyc
Nrg1	9.3295e-243	0.978376	0.662	0.127	1.47022e-240	HiMyc
Egfr	7.33189e-246	0.974327	0.76	0.246	1.18407e-243	HiMyc
Picalm	6.49821e-209	0.971921	0.895	0.632	7.25608e-207	HiMyc
Tmem176b	2.04555e-131	0.970858	0.887	0.649	8.74664e-130	HiMyc
Krt75	3.04948e-83	0.966555	0.277	0.04	6.47013e-82	HiMyc
Serinc2	1.72079e-190	0.965672	0.85	0.608	1.55676e-188	HiMyc
Sema3c	4.37705e-188	0.96022	0.783	0.391	3.81839e-186	HiMyc
Rock2	1.21332e-179	0.959136	0.925	0.664	9.44599e-178	HiMyc
Nbl1	2.60657e-167	0.958997	0.808	0.47	1.73839e-165	HiMyc
Anp32b	7.31521e-209	0.954486	0.956	0.768	8.12196e-207	HiMyc
Anxa3	2.56316e-177	0.9535	0.974	0.766	1.94135e-175	HiMyc
Iqgap1	5.72874e-220	0.952367	0.973	0.74	7.41359e-218	HiMyc
Tgfb1	6.61536e-211	0.943054	0.689	0.219	7.64916e-209	HiMyc
A130010J15Rik	2.13462e-81	0.939599	0.684	0.507	4.41404e-80	HiMyc
Fermt1	1.07447e-170	0.933157	0.623	0.206	7.52553e-169	HiMyc
Ranbp1	1.99801e-223	0.927583	0.96	0.747	2.63805e-221	HiMyc
Notch1	1.07918e-153	0.926612	0.729	0.414	6.04249e-152	HiMyc
Ktn1	4.12551e-196	0.924169	0.923	0.709	4.01077e-194	HiMyc
Tmsb4x	7.1309e-166	0.919307	1	0.976	4.72355e-164	HiMyc
Bok	2.09839e-184	0.914882	0.627	0.188	1.73015e-182	HiMyc
Prkcdbp	4.78079e-133	0.91487	0.528	0.162	2.08066e-131	HiMyc
Ptpn1	2.8166e-179	0.912329	0.831	0.531	2.17546e-177	HiMyc
Itga6	4.92635e-188	0.90952	0.914	0.64	4.27848e-186	HiMyc
Arl4c	4.29235e-187	0.909202	0.624	0.164	3.66274e-185	HiMyc
Pkp1	8.56459e-261	0.904233	0.676	0.112	1.70776e-258	HiMyc
Itgb6	7.69256e-163	0.902572	0.665	0.272	4.91243e-161	HiMyc
Sprr1a	3.76838e-29	0.900827	0.717	0.589	2.57295e-28	HiMyc
Hcar2	2.31515e-138	0.896754	0.66	0.316	1.10612e-136	HiMyc
Tuba1c	1.97574e-130	0.895811	0.98	0.845	8.2672e-129	HiMyc
Ybx3	9.65733e-233	0.893535	0.988	0.857	1.32897e-230	HiMyc
Crim1	3.6056e-189	0.892771	0.738	0.312	3.20259e-187	HiMyc
Hnrnpf	1.56273e-255	0.891514	0.984	0.844	2.90831e-253	HiMyc
Hnrnpd	1.15369e-224	0.890545	0.912	0.617	1.55477e-222	HiMyc
Clic1	1.95673e-154	0.886428	0.974	0.832	1.1051e-152	HiMyc
Ran	2.94162e-233	0.877068	0.996	0.892	4.07675e-231	HiMyc
Tm4sf1	1.18726e-60	0.873597	0.505	0.275	1.69965e-59	HiMyc
Pfn1	3.22983e-250	0.872519	0.996	0.93	5.68596e-248	HiMyc
Ppp2cb	1.86249e-216	0.86938	0.946	0.731	2.34806e-214	HiMyc
Myh9	8.85942e-183	0.868832	0.95	0.735	7.0662e-181	HiMyc
Hmgb1	1.23417e-206	0.868678	0.968	0.818	1.34731e-204	HiMyc
Mat2a	3.19216e-143	0.866693	0.917	0.688	1.59128e-141	HiMyc
Vasp	6.23548e-192	0.866174	0.851	0.579	5.74752e-190	HiMyc
Inhba	4.92091e-163	0.865484	0.451	0.055	3.15277e-161	HiMyc
Pdk4	3.52048e-179	0.864578	0.55	0.109	2.69779e-177	HiMyc
Gpx1	2.19049e-99	0.862391	0.972	0.852	6.12366e-98	HiMyc
Rbm3	3.06108e-247	0.859938	0.996	0.921	5.06919e-245	HiMyc
Aplp2	2.17085e-182	0.858958	0.934	0.707	1.71744e-180	HiMyc
Aebp2	9.97278e-205	0.856315	0.89	0.582	1.06491e-202	HiMyc
Rnd3	1.30036e-153	0.852423	0.722	0.362	7.26008e-152	HiMyc
Anxa1	1.0463e-94	0.850172	0.947	0.791	2.7261e-93	HiMyc
Tns4	2.30458e-211	0.848259	0.583	0.093	2.69664e-209	HiMyc
Zyx	2.34254e-174	0.84558	0.866	0.566	1.72089e-172	HiMyc
Ly6a	2.59681e-121	0.842641	0.842	0.488	9.50267e-120	HiMyc
Ivl	5.85826e-76	0.833316	0.296	0.06	1.11358e-74	HiMyc
Bri3	1.04686e-152	0.831388	0.944	0.792	5.79508e-151	HiMyc
Drap1	6.25914e-194	0.831213	0.928	0.734	5.90868e-192	HiMyc
Frmd6	2.65829e-173	0.828535	0.648	0.237	1.89583e-171	HiMyc
Adam8	6.08772e-114	0.828535	0.462	0.131	2.05458e-112	HiMyc
Krt7	9.84218e-62	0.826276	0.807	0.651	1.44281e-60	HiMyc
Tbc1d1	1.14691e-182	0.818941	0.75	0.374	9.11047e-181	HiMyc
Ano6	5.27186e-189	0.818873	0.782	0.428	4.66142e-187	HiMyc
Nfkb1	7.45343e-166	0.818774	0.825	0.54	4.92052e-164	HiMyc
Cav1	5.30085e-193	0.815462	0.596	0.136	4.95617e-191	HiMyc
Pqlc1	4.49576e-99	0.814074	0.871	0.7	1.24436e-97	HiMyc
Sh3bgrl3	1.14632e-124	0.813645	0.868	0.708	4.39219e-123	HiMyc
Jag1	1.45466e-213	0.80805	0.628	0.139	1.76556e-211	HiMyc
Avpi1	2.77169e-130	0.804998	0.723	0.435	1.15483e-128	HiMyc
Malat1	2.71568e-156	0.803738	0.999	0.993	1.5654e-154	HiMyc
Wdr1	1.24545e-184	0.80043	0.967	0.754	1.03124e-182	HiMyc
Tnfaip8	5.09783e-162	0.799953	0.744	0.332	3.20311e-160	HiMyc
Acta2	3.86514e-32	0.799122	0.248	0.105	2.88939e-31	HiMyc
Hnrnpa0	3.88376e-210	0.798462	0.982	0.831	4.41236e-208	HiMyc
Ier3	1.19783e-74	0.796945	0.858	0.622	2.23989e-73	HiMyc
Adamts1	1.61847e-85	0.795486	0.547	0.269	3.59391e-84	HiMyc
Amd1	3.46567e-168	0.79447	0.982	0.813	2.3846e-166	HiMyc
Lhfp	2.19641e-205	0.793392	0.535	0.066	2.37127e-203	HiMyc
Map4k4	2.069e-205	0.790731	0.716	0.251	2.24613e-203	HiMyc
Lyar	2.02775e-157	0.790564	0.892	0.642	1.20407e-155	HiMyc
Lpp	4.45884e-150	0.786084	0.8	0.538	2.39369e-148	HiMyc
Igsf3	8.67338e-178	0.785521	0.728	0.345	6.62056e-176	HiMyc
Ikzf2	2.25738e-103	0.78446	0.641	0.371	6.72431e-102	HiMyc
Lrrfip1	2.96206e-152	0.784175	0.942	0.728	1.63047e-150	HiMyc
Elovl7	2.81807e-160	0.781703	0.72	0.402	1.72626e-158	HiMyc
Runx1	4.55325e-157	0.781307	0.867	0.555	2.67997e-155	HiMyc
Pdlim5	2.45461e-156	0.781287	0.92	0.688	1.4191e-154	HiMyc
Atp2b1	8.23397e-153	0.780478	0.852	0.599	4.58405e-151	HiMyc
Emd	4.27415e-159	0.780317	0.775	0.506	2.57781e-157	HiMyc
Ankrd11	3.34868e-167	0.779207	0.921	0.663	2.22574e-165	HiMyc
Ppp1r2	1.09944e-145	0.778479	0.934	0.75	5.66864e-144	HiMyc
Mast4	2.12358e-137	0.778231	0.922	0.655	9.99924e-136	HiMyc
Gar1	2.00949e-170	0.774444	0.879	0.647	1.40241e-168	HiMyc
Naa20	2.49921e-172	0.774237	0.844	0.574	1.75673e-170	HiMyc
Tns1	5.70196e-187	0.773874	0.581	0.134	4.82346e-185	HiMyc
Pard6g	9.67934e-224	0.773119	0.66	0.156	1.28669e-221	HiMyc
Ndrg1	5.00837e-119	0.773079	0.728	0.396	1.78267e-117	HiMyc
Fosl1	3.92881e-99	0.772731	0.835	0.585	1.09208e-97	HiMyc
Mpzl2	7.63615e-155	0.772326	0.725	0.37	4.32516e-153	HiMyc
Urah	1.67274e-91	0.769156	0.839	0.679	4.09611e-90	HiMyc
Plec	1.21469e-150	0.768926	0.871	0.626	6.57512e-149	HiMyc
Rap1b	1.39409e-161	0.76609	0.912	0.72	8.70347e-160	HiMyc
Tspo	3.19653e-115	0.765925	0.893	0.737	1.09202e-113	HiMyc
Tgfb1i1	8.6486e-250	0.765078	0.611	0.071	1.50895e-247	HiMyc
Rap2b	9.52257e-154	0.764102	0.725	0.362	5.34714e-152	HiMyc
S100a14	1.33612e-109	0.764005	0.887	0.588	4.25924e-108	HiMyc
Lsm8	2.68512e-138	0.760328	0.751	0.492	1.27976e-136	HiMyc
Mmp14	1.77692e-186	0.758154	0.638	0.195	1.48388e-184	HiMyc
Gnl3	3.59531e-145	0.754872	0.856	0.637	1.84399e-143	HiMyc
Rnf217	2.45186e-169	0.754871	0.715	0.351	1.70504e-167	HiMyc
Tln1	3.82661e-162	0.753973	0.72	0.409	2.41212e-160	HiMyc
Apbb2	1.08887e-201	0.752097	0.622	0.157	1.11988e-199	HiMyc
Adh7	7.73397e-87	0.74916	0.34	0.077	1.75732e-85	HiMyc
Plekha1	9.34733e-160	0.748511	0.76	0.468	5.65499e-158	HiMyc
Ptma	9.92125e-192	0.748488	0.999	0.992	9.0594e-190	HiMyc
Iffo2	5.54653e-137	0.747705	0.57	0.212	2.58675e-135	HiMyc
Atp1a1	1.57602e-148	0.746699	0.947	0.752	8.27876e-147	HiMyc
Nhp2l1	5.53386e-174	0.743068	0.973	0.81	4.00508e-172	HiMyc
Capg	2.29047e-119	0.742051	0.737	0.48	8.18248e-118	HiMyc
Cst3	1.31139e-127	0.739684	0.979	0.809	5.21914e-126	HiMyc
Pnn	3.69868e-151	0.736549	0.825	0.571	2.00766e-149	HiMyc
Fbl	9.07613e-160	0.736373	0.937	0.748	5.50797e-158	HiMyc
Arl6ip5	1.11562e-135	0.736105	0.98	0.799	5.06983e-134	HiMyc
Ppp1r14b	4.41172e-149	0.735016	0.96	0.827	2.3363e-147	HiMyc
Gsr	4.24232e-137	0.729463	0.886	0.692	1.98323e-135	HiMyc
Stx6	9.22069e-157	0.729114	0.704	0.375	5.36254e-155	HiMyc
Phc2	4.00266e-136	0.727592	0.78	0.536	1.82322e-134	HiMyc
Calm2	2.91113e-111	0.725951	0.983	0.862	9.59297e-110	HiMyc
Slc3a2	3.60126e-104	0.725267	0.925	0.774	1.07933e-102	HiMyc
Bcl7c	1.21567e-176	0.721709	0.837	0.557	9.10168e-175	HiMyc
Igfbp4	3.4013e-136	0.721474	0.419	0.063	1.55655e-134	HiMyc
Slc14a1	1.0703e-144	0.720574	0.473	0.095	5.47508e-143	HiMyc
2810474O19Rik	1.18039e-87	0.716459	0.757	0.545	2.72004e-86	HiMyc
Denr	1.50381e-102	0.71564	0.928	0.804	4.38596e-101	HiMyc
Cpne8	3.74564e-174	0.714723	0.649	0.242	2.7311e-172	HiMyc
Gch1	7.72506e-135	0.714267	0.695	0.363	3.47824e-133	HiMyc
Foxp1	7.19611e-113	0.713727	0.867	0.665	2.39556e-111	HiMyc
Ifngr1	9.6774e-130	0.712615	0.652	0.328	3.97282e-128	HiMyc
Tmbim1	8.37257e-166	0.712431	0.847	0.579	5.5087e-164	HiMyc
Tra2a	1.60082e-142	0.712166	0.909	0.703	7.9395e-141	HiMyc
Dusp7	3.19981e-128	0.711979	0.6	0.263	1.28923e-126	HiMyc
Timm17a	1.88757e-167	0.710992	0.896	0.697	1.2719e-165	HiMyc
Bnip2	2.2872e-168	0.710883	0.691	0.322	1.5849e-166	HiMyc
Tmem120a	3.01419e-134	0.709618	0.659	0.341	1.33864e-132	HiMyc
2010111I01Rik	8.85922e-131	0.708857	0.751	0.481	3.73099e-129	HiMyc
Golim4	2.32288e-154	0.707701	0.603	0.23	1.30811e-152	HiMyc
Set	9.02888e-164	0.706815	0.98	0.859	5.82288e-162	HiMyc
Dstn	1.39124e-179	0.706578	0.999	0.961	1.07881e-177	HiMyc
Hnrnpab	6.27047e-177	0.706326	0.988	0.844	4.73094e-175	HiMyc
Ptp4a2	2.29023e-144	0.703233	0.991	0.822	1.15047e-142	HiMyc
Snrpb	6.24831e-176	0.701819	0.971	0.821	4.66024e-174	HiMyc
Smoc2	3.43826e-162	0.701687	0.444	0.051	2.17434e-160	HiMyc
Metap2	1.30474e-136	0.69892	0.963	0.821	6.05606e-135	HiMyc
Cd63	1.19975e-172	0.69556	0.994	0.906	8.46365e-171	HiMyc
Rdx	3.03895e-150	0.695285	0.887	0.646	1.64044e-148	HiMyc
Ube2i	2.81865e-173	0.693055	0.939	0.749	2.00288e-171	HiMyc
Ccnd2	2.2308e-123	0.691431	0.603	0.233	8.38308e-122	HiMyc
Myl6	8.24344e-193	0.691287	0.997	0.947	7.67072e-191	HiMyc
Eif4a1	1.45952e-198	0.690618	0.997	0.946	1.44043e-196	HiMyc
Hmga1	1.01178e-183	0.689598	0.644	0.217	8.16991e-182	HiMyc
Ddx21	3.38e-133	0.688974	0.914	0.731	1.4776e-131	HiMyc
Sf3b6	2.41887e-167	0.687135	0.901	0.708	1.61874e-165	HiMyc
Anxa5	1.14078e-125	0.685792	0.914	0.728	4.42303e-124	HiMyc
Pltp	7.69801e-174	0.684942	0.481	0.062	5.5508e-172	HiMyc
Lima1	2.25803e-108	0.683932	0.859	0.643	7.1283e-107	HiMyc
Ltbp1	9.27576e-189	0.683496	0.524	0.072	8.16476e-187	HiMyc
Atp1b3	1.19345e-138	0.681113	0.752	0.487	5.73002e-137	HiMyc
Plk2	2.72035e-76	0.680761	0.798	0.598	5.19631e-75	HiMyc
Dnajc8	9.588e-161	0.678419	0.858	0.631	5.92908e-159	HiMyc
Alyref	5.19457e-156	0.676713	0.881	0.654	2.9855e-154	HiMyc
Luzp1	3.68809e-140	0.675715	0.793	0.518	1.80173e-138	HiMyc
Pdcl3	2.50267e-131	0.674075	0.807	0.608	1.06779e-129	HiMyc
Snrpd1	5.17411e-165	0.673267	0.942	0.75	3.38151e-163	HiMyc
Cd47	1.33493e-77	0.667904	0.736	0.591	2.60079e-76	HiMyc
Mia	6.98229e-93	0.667833	0.529	0.239	1.75149e-91	HiMyc
Rheb	5.71329e-138	0.667825	0.978	0.822	2.70979e-136	HiMyc
Bcl10	7.08986e-125	0.664277	0.882	0.705	2.72187e-123	HiMyc
Actg1	2.21057e-163	0.664112	1	0.998	1.42094e-161	HiMyc
Ece1	2.30875e-132	0.663023	0.665	0.338	9.98127e-131	HiMyc
U2af1	1.45141e-144	0.662081	0.947	0.788	7.3485e-143	HiMyc
Lad1	2.67131e-133	0.661323	0.797	0.555	1.17304e-131	HiMyc
Kif13a	4.66409e-157	0.65931	0.617	0.24	2.73697e-155	HiMyc
Wwtr1	1.64992e-160	0.659225	0.668	0.273	1.01707e-158	HiMyc
Eif4h	8.04049e-148	0.65841	0.923	0.717	4.21231e-146	HiMyc
Fgfr2	1.27692e-183	0.658268	0.618	0.168	1.02685e-181	HiMyc
Mprip	4.82669e-157	0.658052	0.852	0.586	2.8239e-155	HiMyc
Txnrd1	5.1313e-88	0.658012	0.82	0.653	1.19228e-86	HiMyc
Mapre1	1.45043e-148	0.657035	0.926	0.71	7.63959e-147	HiMyc
Ube2d3	2.58909e-184	0.653672	0.991	0.911	2.12577e-182	HiMyc
Aprt	2.19638e-130	0.65207	0.917	0.748	9.17083e-129	HiMyc
Nrp2	9.9463e-126	0.651721	0.539	0.178	3.86403e-124	HiMyc
Snhg12	5.81313e-65	0.650501	0.75	0.625	9.10942e-64	HiMyc
Stx11	1.29063e-119	0.650332	0.51	0.167	4.64462e-118	HiMyc
2200002D01Rik	4.12552e-101	0.649634	0.723	0.448	1.18904e-99	HiMyc
Pdcd6	1.50696e-127	0.64914	0.907	0.74	5.98526e-126	HiMyc
Col4a2	3.94571e-181	0.647492	0.505	0.068	3.09651e-179	HiMyc
Slc38a2	6.68164e-95	0.646477	0.886	0.706	1.74787e-93	HiMyc
Ifitm1	7.82773e-99	0.645125	0.508	0.183	2.15743e-97	HiMyc
Ptges	9.0601e-73	0.644128	0.776	0.617	1.63777e-71	HiMyc
Prmt1	1.44653e-138	0.643837	0.879	0.708	6.92811e-137	HiMyc
Mtdh	1.85737e-137	0.643391	0.918	0.699	8.76686e-136	HiMyc
Ptms	6.50771e-123	0.642717	0.939	0.796	2.43615e-121	HiMyc
Lrrc8a	9.26553e-135	0.641802	0.646	0.339	4.16225e-133	HiMyc
Vdr	9.59227e-129	0.638251	0.537	0.177	3.88885e-127	HiMyc
Flnb	1.58223e-106	0.636766	0.785	0.563	4.85374e-105	HiMyc
Hs3st1	1.16315e-144	0.635519	0.44	0.069	5.91902e-143	HiMyc
Fam101b	5.33746e-117	0.635129	0.432	0.103	1.86249e-115	HiMyc
Atxn7l3b	4.29952e-122	0.634633	0.826	0.611	1.59425e-120	HiMyc
Fst	1.18961e-44	0.634408	0.226	0.064	1.22284e-43	HiMyc
Degs1	5.96378e-121	0.632522	0.738	0.485	2.17017e-119	HiMyc
Tmpo	1.63327e-104	0.632168	0.795	0.535	4.91766e-103	HiMyc
Gmps	2.01568e-134	0.632037	0.736	0.48	8.9928e-133	HiMyc
Psma3	8.88865e-162	0.631803	0.979	0.832	5.56708e-160	HiMyc
Sumo2	1.93184e-157	0.630543	0.968	0.84	1.15092e-155	HiMyc
Ddx39	3.06049e-127	0.630018	0.858	0.662	1.20575e-125	HiMyc
Psmd8	1.1282e-105	0.628882	0.979	0.867	3.43397e-104	HiMyc
Irs2	1.90634e-123	0.627019	0.646	0.311	7.1776e-122	HiMyc
Mthfd2	8.26396e-54	0.62545	0.637	0.502	1.04185e-52	HiMyc
Cdc42	2.84199e-162	0.625408	0.99	0.859	1.8031e-160	HiMyc
Sik1	3.43935e-139	0.625103	0.652	0.297	1.66357e-137	HiMyc
Hnrnpa3	6.34363e-130	0.624797	0.963	0.837	2.62074e-128	HiMyc
Rsl1d1	5.497e-130	0.624672	0.918	0.733	2.27578e-128	HiMyc
Fam133b	5.58498e-119	0.623639	0.804	0.585	1.98429e-117	HiMyc
Tnfrsf12a	1.24539e-64	0.623166	0.977	0.866	1.93605e-63	HiMyc
Aldh3a1	2.95159e-113	0.622956	0.343	0.043	9.87619e-112	HiMyc
Srsf5	2.86492e-132	0.62268	0.984	0.857	1.23584e-130	HiMyc
Rbm8a	6.3633e-144	0.622365	0.917	0.743	3.18834e-142	HiMyc
Ywhae	3.97616e-168	0.621861	0.991	0.884	2.71672e-166	HiMyc
Mbd2	2.21512e-119	0.621146	0.891	0.721	7.92776e-118	HiMyc
Hspa9	2.18052e-115	0.620375	0.953	0.789	7.46225e-114	HiMyc
F11r	6.57883e-119	0.619746	0.903	0.72	2.33316e-117	HiMyc
Pxdc1	2.15046e-115	0.618915	0.53	0.194	7.37229e-114	HiMyc
Dst	3.20431e-70	0.618105	0.869	0.694	5.52165e-69	HiMyc
Cct8	3.80057e-136	0.61626	0.939	0.801	1.73521e-134	HiMyc
Ehd2	1.76582e-188	0.616121	0.545	0.095	1.54735e-186	HiMyc
Rbm25	1.38821e-119	0.615831	0.958	0.748	4.98658e-118	HiMyc
Tomm40	1.44158e-124	0.614692	0.811	0.609	5.50195e-123	HiMyc
Rbpms	1.19503e-140	0.614377	0.595	0.216	5.85263e-139	HiMyc
Junb	2.12789e-107	0.614371	0.963	0.847	6.63174e-106	HiMyc
Ptprs	2.06516e-187	0.614324	0.577	0.127	1.76997e-185	HiMyc
1110004F10Rik	9.10634e-131	0.613738	0.855	0.684	3.82682e-129	HiMyc
Lbp	4.75936e-128	0.613554	0.449	0.095	1.90579e-126	HiMyc
Efnb1	6.72581e-121	0.612622	0.504	0.164	2.44292e-119	HiMyc
Cdh1	5.60253e-124	0.612072	0.987	0.811	2.1258e-122	HiMyc
Capza2	2.65259e-141	0.611946	0.93	0.757	1.30895e-139	HiMyc
Hnrnpk	2.03338e-157	0.611707	0.989	0.887	1.20407e-155	HiMyc
5430416N02Rik	1.26213e-94	0.61038	0.66	0.445	3.27533e-93	HiMyc
Net1	1.90238e-96	0.609402	0.619	0.324	5.07848e-95	HiMyc
Psmd11	1.3442e-126	0.609333	0.898	0.712	5.2851e-125	HiMyc
Bhlhe40	1.22934e-101	0.607374	0.594	0.284	3.55364e-100	HiMyc
Ebna1bp2	5.06075e-132	0.606852	0.833	0.626	2.17345e-130	HiMyc
Smox	7.59614e-84	0.606322	0.621	0.379	1.63296e-82	HiMyc
Rab20	1.41898e-89	0.604442	0.582	0.333	3.37738e-88	HiMyc
Ywhab	7.05661e-130	0.603023	0.917	0.729	2.90914e-128	HiMyc
Cyp2s1	1.38514e-115	0.601986	0.449	0.119	4.76532e-114	HiMyc
Acot9	1.17062e-110	0.601706	0.768	0.539	3.781e-109	HiMyc
Gnb1	2.01992e-136	0.601308	0.957	0.787	9.28736e-135	HiMyc
Csnk1a1	3.06034e-141	0.60126	0.971	0.794	1.50635e-139	HiMyc
Pfdn1	1.37948e-122	0.600352	0.847	0.651	5.13456e-121	HiMyc
Ankrd10	7.03482e-113	0.6002	0.671	0.392	2.34586e-111	HiMyc
Smtn	2.22152e-152	0.597086	0.515	0.121	1.22629e-150	HiMyc
Syncrip	6.45858e-117	0.595349	0.858	0.666	2.24968e-115	HiMyc
Ywhaq	4.77789e-126	0.594146	0.951	0.795	1.85985e-124	HiMyc
Id3	5.74392e-17	0.59362	0.55	0.477	2.58087e-16	HiMyc
Ifi202b	3.3076e-38	0.593093	0.273	0.109	2.89578e-37	HiMyc
Krt13	2.027e-65	0.592652	0.299	0.079	3.20467e-64	HiMyc
Ybx1	3.91851e-128	0.59265	0.987	0.884	1.57231e-126	HiMyc
Hnrnpdl	1.99407e-122	0.592424	0.944	0.774	7.40802e-121	HiMyc
Gsta4	3.55529e-17	0.591925	0.511	0.458	1.60782e-16	HiMyc
Xrn2	6.80753e-111	0.591311	0.8	0.613	2.2171e-109	HiMyc
Itpkc	9.1497e-107	0.589634	0.804	0.586	2.82456e-105	HiMyc
Gjb4	6.16961e-42	0.589533	0.608	0.454	5.95066e-41	HiMyc
Rbm39	2.55578e-131	0.588555	0.988	0.852	1.08807e-129	HiMyc
Cap1	5.41404e-122	0.587866	0.804	0.611	1.99992e-120	HiMyc
Nop58	3.16342e-83	0.586845	0.933	0.773	6.70459e-82	HiMyc
Spop	9.32939e-97	0.585709	0.816	0.643	2.49734e-95	HiMyc
Furin	1.08152e-110	0.585496	0.741	0.486	3.49902e-109	HiMyc
Magoh	1.5916e-134	0.584852	0.907	0.708	7.13337e-133	HiMyc
Ube2q2	4.33088e-86	0.583212	0.75	0.603	9.73876e-85	HiMyc
Jak1	1.32399e-107	0.581698	0.776	0.566	4.14616e-106	HiMyc
Marcks	7.50454e-78	0.581257	0.779	0.538	1.465e-76	HiMyc
Syne2	8.72546e-112	0.580427	0.852	0.614	2.88501e-110	HiMyc
Smarca5	1.37422e-110	0.579664	0.888	0.715	4.4313e-109	HiMyc
Lmo4	2.38038e-80	0.578962	0.768	0.568	4.83021e-79	HiMyc
Cd151	6.27848e-111	0.578295	0.719	0.501	2.05163e-109	HiMyc
Tcerg1	1.14508e-113	0.578254	0.73	0.483	3.85793e-112	HiMyc
Cfl2	1.7215e-95	0.57578	0.796	0.607	4.53368e-94	HiMyc
Cct3	2.79644e-116	0.575713	0.916	0.747	9.68889e-115	HiMyc
Klf13	1.04834e-89	0.573711	0.769	0.589	2.50129e-88	HiMyc
Slc4a7	1.50564e-104	0.573172	0.608	0.315	4.5404e-103	HiMyc
Casp4	4.83473e-104	0.572968	0.655	0.362	1.44679e-102	HiMyc
Acot7	4.07985e-132	0.572848	0.527	0.168	1.75604e-130	HiMyc
Rras	1.02808e-116	0.572244	0.662	0.384	3.56832e-115	HiMyc
Pitpna	2.1404e-111	0.572027	0.904	0.748	7.06512e-110	HiMyc
Rsrc2	6.79715e-103	0.571589	0.928	0.742	2.00035e-101	HiMyc
Eif5	2.4918e-117	0.570761	0.989	0.858	8.7106e-116	HiMyc
Fgfr1	1.90078e-130	0.570527	0.576	0.217	7.97063e-129	HiMyc
Shh	3.36393e-145	0.568743	0.381	0.032	1.72985e-143	HiMyc
Itga2	8.60936e-177	0.567191	0.478	0.06	6.4706e-175	HiMyc
Nipa2	7.65616e-124	0.567069	0.797	0.583	2.8994e-122	HiMyc
Itga5	6.16757e-125	0.566039	0.43	0.087	2.37245e-123	HiMyc
Qk	1.41848e-132	0.565935	0.686	0.378	6.146e-131	HiMyc
Stbd1	4.94626e-118	0.564375	0.445	0.115	1.74153e-116	HiMyc
Purb	1.22256e-108	0.563792	0.912	0.731	3.87197e-107	HiMyc
Fam83g	6.0825e-84	0.563705	0.458	0.193	1.30901e-82	HiMyc
Atxn1	4.69058e-86	0.562748	0.668	0.474	1.05234e-84	HiMyc
Rrp1	9.30256e-122	0.560767	0.866	0.705	3.42338e-120	HiMyc
Klf5	2.978e-90	0.559868	0.919	0.711	7.15783e-89	HiMyc
Zfp326	4.90771e-98	0.559193	0.631	0.385	1.33941e-96	HiMyc
Rrp15	3.68921e-100	0.556972	0.686	0.468	1.04631e-98	HiMyc
F2rl1	3.99143e-72	0.556745	0.7	0.537	7.136e-71	HiMyc
Gsta1	4.50641e-47	0.556369	0.213	0.051	4.90038e-46	HiMyc
Fubp1	2.4801e-94	0.555424	0.813	0.633	6.38518e-93	HiMyc
Ahr	1.51012e-70	0.55536	0.723	0.552	2.62072e-69	HiMyc
Swap70	3.45959e-74	0.554075	0.476	0.234	6.42012e-73	HiMyc
Pdgfb	7.68265e-122	0.553948	0.381	0.054	2.83258e-120	HiMyc
Pnisr	2.751e-114	0.552954	0.759	0.525	9.36538e-113	HiMyc
Ucp2	1.63762e-33	0.552839	0.817	0.785	1.26987e-32	HiMyc
Nptn	4.09357e-120	0.552692	0.757	0.541	1.4786e-118	HiMyc
Tpr	7.14704e-111	0.55266	0.832	0.65	2.3238e-109	HiMyc
Khdrbs1	7.12955e-99	0.552465	0.81	0.645	1.96778e-97	HiMyc
Ube2e3	7.04601e-87	0.552436	0.733	0.572	1.60286e-85	HiMyc
Scaf11	1.34348e-100	0.550569	0.79	0.599	3.86072e-99	HiMyc
Coq10b	9.48291e-103	0.549257	0.929	0.731	2.77819e-101	HiMyc
Dusp6	2.27826e-93	0.548421	0.555	0.246	5.75932e-92	HiMyc
Rras2	7.06765e-73	0.548364	0.692	0.51	1.27997e-71	HiMyc
Srsf2	2.69284e-103	0.548219	0.988	0.864	7.99707e-102	HiMyc
Anxa7	1.33956e-98	0.548029	0.915	0.744	3.67645e-97	HiMyc
Ppl	3.54928e-107	0.54661	0.597	0.279	1.1009e-105	HiMyc
Emp1	9.44688e-81	0.546227	0.918	0.698	1.92494e-79	HiMyc
Nras	3.66809e-99	0.545386	0.839	0.669	1.02251e-97	HiMyc
Erh	1.78549e-113	0.545259	0.969	0.847	6.00522e-112	HiMyc
Pitpnc1	4.45196e-121	0.544937	0.478	0.137	1.62609e-119	HiMyc
Medag	8.27356e-118	0.544599	0.337	0.035	2.9078e-116	HiMyc
Atg3	1.30694e-61	0.544452	0.784	0.647	1.91016e-60	HiMyc
Eva1a	8.41831e-137	0.542124	0.461	0.095	3.91672e-135	HiMyc
2022-09-07	3.38302e-112	0.541834	0.824	0.619	1.12237e-110	HiMyc
Rps27	1.75651e-195	0.541411	1	0.996	1.6992e-193	HiMyc
Col16a1	6.57836e-160	0.540864	0.473	0.075	4.0046e-158	HiMyc
Hras	7.22992e-93	0.540388	0.872	0.733	1.81128e-91	HiMyc
Snrpe	2.38443e-117	0.539765	0.968	0.821	8.3502e-116	HiMyc
Mafb	6.2943e-37	0.539283	0.349	0.183	5.32454e-36	HiMyc
Txn1	1.79045e-77	0.538538	0.986	0.916	3.4813e-76	HiMyc
Fam188a	4.67107e-72	0.537445	0.623	0.451	8.32822e-71	HiMyc
Med13l	5.48576e-99	0.535679	0.664	0.434	1.51623e-97	HiMyc
Sppl3	4.36367e-99	0.535476	0.767	0.595	1.21123e-97	HiMyc
Map7d1	1.27729e-78	0.534596	0.725	0.552	2.51355e-77	HiMyc
Tgif1	6.58426e-78	0.534113	0.888	0.752	1.28663e-76	HiMyc
Arid4b	1.52222e-78	0.533814	0.779	0.623	2.98952e-77	HiMyc
Wls	8.05529e-100	0.533346	0.668	0.416	2.26487e-98	HiMyc
Ywhaz	6.21168e-104	0.532558	0.978	0.805	1.856e-102	HiMyc
Dcun1d5	3.02616e-109	0.532011	0.863	0.681	9.63097e-108	HiMyc
Rab12	2.10361e-102	0.531867	0.663	0.406	6.12617e-101	HiMyc
Gcnt2	1.58339e-76	0.528834	0.667	0.467	3.0394e-75	HiMyc
Cotl1	4.14965e-81	0.527164	0.381	0.116	8.52665e-80	HiMyc
Lmnb1	1.04064e-90	0.527141	0.522	0.237	2.51673e-89	HiMyc
C1qbp	7.57398e-94	0.526913	0.945	0.805	1.92964e-92	HiMyc
Mybbp1a	4.21697e-100	0.52659	0.772	0.589	1.19253e-98	HiMyc
Lactb	5.42112e-66	0.526112	0.619	0.439	8.71169e-65	HiMyc
Slc43a2	4.73049e-75	0.525511	0.417	0.167	8.88831e-74	HiMyc
Trim29	1.25367e-151	0.524014	0.419	0.046	6.82397e-150	HiMyc
Kcne4	5.30109e-97	0.523881	0.316	0.046	1.42881e-95	HiMyc
Irx5	1.2903e-94	0.522105	0.556	0.284	3.34399e-93	HiMyc
Myof	8.66706e-95	0.521991	0.543	0.205	2.26421e-93	HiMyc
Arl4a	8.69536e-49	0.521521	0.7	0.576	9.86163e-48	HiMyc
Procr	8.49144e-54	0.521261	0.218	0.044	1.06914e-52	HiMyc
Frg1	6.60772e-97	0.521128	0.666	0.439	1.77121e-95	HiMyc
Fscn1	5.7682e-107	0.52048	0.318	0.037	1.78631e-105	HiMyc
Pak2	8.83912e-98	0.519084	0.839	0.674	2.39359e-96	HiMyc
Ttc14	6.52474e-86	0.518619	0.688	0.497	1.45714e-84	HiMyc
Zcrb1	8.18218e-102	0.518574	0.812	0.644	2.37575e-100	HiMyc
Jup	2.28511e-84	0.517993	0.936	0.786	4.95049e-83	HiMyc
Tsc22d1	4.90829e-50	0.517113	0.759	0.626	5.70231e-49	HiMyc
Met	6.16099e-83	0.516827	0.676	0.464	1.30013e-81	HiMyc
Ddx27	1.91001e-100	0.515175	0.741	0.541	5.46464e-99	HiMyc
Usp14	6.57733e-103	0.514659	0.737	0.536	1.93858e-101	HiMyc
Znrf1	1.43664e-93	0.51423	0.738	0.526	3.63644e-92	HiMyc
Hspg2	3.09715e-168	0.514019	0.476	0.063	2.13857e-166	HiMyc
Dek	1.00971e-82	0.513847	0.806	0.64	2.12846e-81	HiMyc
S100a13	9.39786e-74	0.513084	0.619	0.38	1.7276e-72	HiMyc
Rrp8	4.16092e-100	0.512992	0.554	0.268	1.17839e-98	HiMyc
Pdcd10	4.449e-100	0.510925	0.878	0.698	1.25633e-98	HiMyc
Lmo1	1.18735e-147	0.510591	0.425	0.056	6.20375e-146	HiMyc
Psmc4	1.62326e-117	0.507553	0.849	0.663	5.69483e-116	HiMyc
Rhoa	7.44257e-112	0.506493	0.983	0.881	2.465e-110	HiMyc
G3bp1	1.02285e-84	0.505408	0.91	0.738	2.23824e-83	HiMyc
Chrac1	4.76124e-93	0.505166	0.749	0.572	1.19742e-91	HiMyc
Sms	1.32503e-71	0.504981	0.599	0.404	2.3432e-70	HiMyc
Pkp3	1.50432e-95	0.504151	0.843	0.65	3.96705e-94	HiMyc
Svil	2.15408e-86	0.503413	0.535	0.274	4.87187e-85	HiMyc
Clu	1.21846e-18	0.502841	0.861	0.856	5.82435e-18	HiMyc
Spon2	2.0952e-107	0.502105	0.301	0.028	6.54029e-106	HiMyc
Pnrc1	2.01847e-65	0.501921	0.977	0.896	3.19375e-64	HiMyc
Cldnd1	3.82624e-83	0.501593	0.773	0.582	8.08308e-82	HiMyc
Dab2ip	8.84381e-98	0.500171	0.552	0.258	2.39359e-96	HiMyc
Tubb5	1.04423e-60	0.498927	0.779	0.671	1.5026e-59	HiMyc
Srsf7	2.32996e-89	0.498744	0.868	0.705	5.52546e-88	HiMyc
Ctnna1	1.56956e-88	0.498601	0.942	0.765	3.66875e-87	HiMyc
Rnf19a	3.5325e-73	0.498249	0.612	0.412	6.43324e-72	HiMyc
Tjp2	1.38635e-71	0.498043	0.855	0.678	2.44722e-70	HiMyc
Ppid	3.1532e-91	0.497798	0.629	0.404	7.68288e-90	HiMyc
Apoc1	8.11648e-20	0.497724	0.375	0.249	4.0346e-19	HiMyc
Il1rn	1.03873e-51	0.49732	0.37	0.162	1.23993e-50	HiMyc
Taf1d	2.43593e-61	0.49727	0.916	0.797	3.55227e-60	HiMyc
Cdh3	2.81458e-164	0.49684	0.433	0.041	1.82118e-162	HiMyc
Mcc	5.99148e-86	0.496739	0.629	0.37	1.33958e-84	HiMyc
Tesk1	3.43547e-103	0.496688	0.613	0.339	1.0187e-101	HiMyc
Psma2	3.32277e-109	0.496467	0.947	0.805	1.05578e-107	HiMyc
Cnbp	1.5017e-75	0.495706	0.984	0.87	2.84348e-74	HiMyc
Emp2	4.61776e-81	0.49522	0.703	0.469	9.47853e-80	HiMyc
Klf4	2.62977e-46	0.495062	0.88	0.75	2.80657e-45	HiMyc
2022-09-09	6.02944e-101	0.494339	0.593	0.274	1.73522e-99	HiMyc
Tnrc18	5.72388e-93	0.494286	0.592	0.32	1.43767e-91	HiMyc
Mical2	2.49693e-108	0.493415	0.455	0.142	7.86976e-107	HiMyc
Eif1	1.45157e-144	0.492916	0.999	0.993	7.3485e-143	HiMyc
Agrn	4.89309e-122	0.492408	0.574	0.237	1.81091e-120	HiMyc
Raly	4.82815e-87	0.492393	0.894	0.73	1.10218e-85	HiMyc
Brd1	7.29e-92	0.492337	0.744	0.561	1.79866e-90	HiMyc
Amotl1	3.69069e-63	0.492108	0.644	0.466	5.57339e-62	HiMyc
Pfkp	1.91039e-113	0.491544	0.467	0.14	6.41426e-112	HiMyc
Mdfi	2.71512e-99	0.490045	0.467	0.158	7.57945e-98	HiMyc
Ptges3	1.12959e-90	0.489868	0.958	0.815	2.72848e-89	HiMyc
Spag9	8.65098e-88	0.488872	0.863	0.682	1.99821e-86	HiMyc
Psmd1	6.81828e-92	0.48856	0.799	0.637	1.6844e-90	HiMyc
Trp53	1.57738e-84	0.487662	0.708	0.529	3.43246e-83	HiMyc
Arpc4	5.57839e-92	0.487242	0.912	0.753	1.38159e-90	HiMyc
Prpf40a	1.57082e-82	0.485936	0.804	0.65	3.30057e-81	HiMyc
Aars	6.28148e-98	0.485786	0.8	0.623	1.70956e-96	HiMyc
Ppp4r2	5.65534e-87	0.485376	0.884	0.71	1.28951e-85	HiMyc
Tubb4b	4.48824e-49	0.484248	0.963	0.874	5.111e-48	HiMyc
Cmip	7.27146e-79	0.484135	0.73	0.555	1.43672e-77	HiMyc
Pdcd5	1.40541e-91	0.483513	0.835	0.679	3.44582e-90	HiMyc
Rtf1	2.98977e-91	0.483479	0.784	0.598	7.29378e-90	HiMyc
Il6st	2.42383e-98	0.48341	0.662	0.399	6.62435e-97	HiMyc
Cacna2d1	5.61406e-152	0.482758	0.428	0.053	3.07295e-150	HiMyc
Uap1	3.79609e-73	0.481865	0.666	0.508	6.90041e-72	HiMyc
Pcdh7	1.96666e-141	0.480696	0.381	0.036	9.72926e-140	HiMyc
Relb	1.51719e-85	0.479697	0.72	0.507	3.37286e-84	HiMyc
Tpt1	5.2892e-193	0.479051	1	0.999	4.95617e-191	HiMyc
Cacybp	8.09904e-85	0.478984	0.748	0.577	1.78224e-83	HiMyc
Serbp1	1.88463e-98	0.478641	0.992	0.93	5.15792e-97	HiMyc
Sh3glb1	2.96674e-85	0.478459	0.923	0.772	6.55803e-84	HiMyc
Adgrb1	5.23477e-159	0.478227	0.43	0.046	3.14747e-157	HiMyc
Aldh1a3	1.11366e-10	0.477811	0.269	0.191	3.7847e-10	HiMyc
Aebp1	9.86111e-141	0.47736	0.406	0.049	4.84161e-139	HiMyc
Galnt14	1.14538e-156	0.476923	0.411	0.035	6.64153e-155	HiMyc
Bicd2	1.20652e-89	0.476298	0.516	0.246	2.87521e-88	HiMyc
Snrpa1	7.23621e-81	0.475446	0.694	0.517	1.47756e-79	HiMyc
Pmm1	2.00391e-44	0.475022	0.489	0.341	2.05233e-43	HiMyc
Dkc1	3.48381e-64	0.474615	0.567	0.384	5.35619e-63	HiMyc
Slc6a6	5.1919e-73	0.474449	0.617	0.418	9.4289e-72	HiMyc
Taf10	6.46798e-77	0.474164	0.915	0.8	1.24892e-75	HiMyc
Pdlim4	5.04478e-48	0.473674	0.679	0.521	5.62672e-47	HiMyc
Strap	5.52514e-91	0.473573	0.885	0.727	1.34287e-89	HiMyc
Hprt	4.14617e-76	0.473441	0.75	0.623	7.88903e-75	HiMyc
Clstn1	4.70746e-86	0.472935	0.738	0.55	1.05491e-84	HiMyc
Atp6v1g1	1.80967e-80	0.472861	0.913	0.792	3.68362e-79	HiMyc
Klf9	9.45792e-48	0.472775	0.863	0.725	1.04891e-46	HiMyc
Tmem128	1.85698e-76	0.472643	0.763	0.616	3.55757e-75	HiMyc
Ddit4	5.32621e-28	0.472506	0.373	0.238	3.52812e-27	HiMyc
2610035D17Rik	6.3107e-72	0.471483	0.425	0.163	1.12107e-70	HiMyc
Cadm1	2.35465e-69	0.471364	0.56	0.338	3.99759e-68	HiMyc
Hnrnpa1	5.78064e-80	0.471243	0.968	0.86	1.16213e-78	HiMyc
Smarce1	4.22375e-94	0.470609	0.745	0.568	1.08315e-92	HiMyc
Igfbp5	4.8863e-49	0.470449	0.392	0.183	5.55781e-48	HiMyc
4631405K08Rik	1.83006e-129	0.46953	0.359	0.035	7.48144e-128	HiMyc
Ethe1	1.12337e-88	0.468468	0.47	0.195	2.62895e-87	HiMyc
Dnaja2	1.77128e-91	0.467271	0.917	0.774	4.33199e-90	HiMyc
Foxc1	3.35243e-136	0.466578	0.459	0.092	1.53779e-134	HiMyc
Arpc1b	1.88076e-75	0.466159	0.955	0.827	3.55435e-74	HiMyc
Alcam	2.71491e-57	0.465736	0.731	0.58	3.63122e-56	HiMyc
Gpr87	1.18123e-124	0.465118	0.348	0.034	4.5171e-123	HiMyc
Fgf1	4.44173e-28	0.464099	0.388	0.257	2.95626e-27	HiMyc
Mkrn1	3.40453e-69	0.462888	0.793	0.657	5.755e-68	HiMyc
Auts2	7.57173e-110	0.462512	0.458	0.14	2.42954e-108	HiMyc
Senp6	2.41305e-85	0.460905	0.814	0.64	5.34619e-84	HiMyc
Scpep1	8.32285e-31	0.46031	0.291	0.152	5.96833e-30	HiMyc
Rela	1.95071e-76	0.459414	0.806	0.65	3.73347e-75	HiMyc
Macf1	1.03771e-69	0.459208	0.604	0.421	1.77564e-68	HiMyc
Trio	1.90675e-79	0.458885	0.563	0.331	3.8059e-78	HiMyc
Rbms3	7.99048e-128	0.458748	0.457	0.101	3.19309e-126	HiMyc
Msrb3	5.66603e-87	0.458402	0.457	0.183	1.29044e-85	HiMyc
Gas6	1.31506e-78	0.457682	0.546	0.273	2.58527e-77	HiMyc
Trip6	1.81432e-144	0.45728	0.457	0.079	9.13754e-143	HiMyc
Ipo5	2.33362e-70	0.457024	0.814	0.667	4.03194e-69	HiMyc
Acer3	3.5413e-80	0.456471	0.667	0.434	7.1562e-79	HiMyc
Capzb	1.34189e-87	0.456463	0.92	0.791	3.0813e-86	HiMyc
Zfp644	2.75629e-80	0.455224	0.689	0.498	5.5872e-79	HiMyc
Lsm2	1.26427e-84	0.454597	0.686	0.483	2.76034e-83	HiMyc
Lbh	5.88051e-103	0.454282	0.322	0.043	1.73582e-101	HiMyc
Tns3	2.59867e-92	0.454202	0.465	0.178	6.47712e-91	HiMyc
Ssb	1.898e-83	0.453307	0.933	0.801	4.04899e-82	HiMyc
Tgfb2	3.77047e-43	0.451963	0.394	0.214	3.74384e-42	HiMyc
Bub3	3.28069e-88	0.451736	0.671	0.463	7.65926e-87	HiMyc
Hspd1	2.53958e-61	0.451642	0.927	0.802	3.69791e-60	HiMyc
Cxcl14	3.80456e-84	0.451411	0.354	0.087	8.224e-83	HiMyc
Fus	7.36012e-80	0.451276	0.956	0.788	1.47361e-78	HiMyc
Ddx5	4.40694e-88	0.451064	0.993	0.947	1.02519e-86	HiMyc
Rgs10	6.04834e-97	0.450978	0.432	0.134	1.6235e-95	HiMyc
Rab18	1.6476e-84	0.450921	0.817	0.67	3.5773e-83	HiMyc
Abi1	8.80331e-67	0.450888	0.733	0.597	1.42997e-65	HiMyc
Fkbp1a	6.64117e-80	0.450821	0.947	0.775	1.33103e-78	HiMyc
Zfp36l2	8.38638e-19	0.447954	0.356	0.252	4.02254e-18	HiMyc
Prnp	7.68628e-53	0.447604	0.685	0.555	9.43453e-52	HiMyc
Gpatch8	8.04706e-81	0.446795	0.626	0.421	1.64141e-79	HiMyc
Osmr	1.42755e-93	0.446695	0.581	0.286	3.61813e-92	HiMyc
Arhgdia	2.0843e-89	0.446666	0.935	0.783	4.94888e-88	HiMyc
Cnih4	9.89364e-71	0.445711	0.793	0.635	1.7231e-69	HiMyc
Ppp1r18	1.01904e-110	0.445602	0.423	0.103	3.3078e-109	HiMyc
Peak1	3.14769e-67	0.445601	0.479	0.257	5.1386e-66	HiMyc
Egln3	3.56079e-119	0.445357	0.377	0.057	1.26973e-117	HiMyc
Rrs1	2.34789e-58	0.445062	0.642	0.495	3.19723e-57	HiMyc
Eif5a	2.30676e-93	0.444755	0.995	0.97	5.82381e-92	HiMyc
Clip1	5.3866e-45	0.444608	0.682	0.596	5.58703e-44	HiMyc
Krit1	2.48973e-58	0.444544	0.599	0.444	3.38566e-57	HiMyc
Plp2	2.82213e-54	0.443961	0.731	0.621	3.59032e-53	HiMyc
Brix1	2.89465e-83	0.443636	0.788	0.61	6.1483e-82	HiMyc
Nap1l1	4.51666e-66	0.443363	0.874	0.715	7.27019e-65	HiMyc
Etfdh	1.40838e-65	0.442786	0.518	0.32	2.23749e-64	HiMyc
Cfdp1	8.20636e-86	0.442687	0.841	0.697	1.8306e-84	HiMyc
Mapkapk2	4.86408e-81	0.442173	0.822	0.664	9.97367e-80	HiMyc
Shfm1	2.0802e-103	0.442085	0.983	0.881	6.20598e-102	HiMyc
Yrdc	5.0341e-68	0.441635	0.901	0.724	8.3507e-67	HiMyc
Ptrf	1.00298e-67	0.441135	0.652	0.437	1.65116e-66	HiMyc
Nktr	9.04769e-68	0.441072	0.899	0.7	1.49325e-66	HiMyc
Lamc1	3.16821e-83	0.441027	0.551	0.307	6.70747e-82	HiMyc
Epn2	1.44855e-86	0.439873	0.452	0.183	3.27998e-85	HiMyc
Rasa4	4.38572e-126	0.439496	0.373	0.048	1.7106e-124	HiMyc
Smndc1	3.91723e-74	0.438122	0.74	0.584	7.26249e-73	HiMyc
Txnip	1.02007e-35	0.437664	0.502	0.345	8.38937e-35	HiMyc
Fam110c	2.02448e-72	0.437061	0.507	0.261	3.63941e-71	HiMyc
Cct2	1.92497e-75	0.436923	0.961	0.853	3.63437e-74	HiMyc
Snrpf	7.42391e-76	0.435888	0.969	0.856	1.40845e-74	HiMyc
Enah	3.27918e-48	0.435679	0.744	0.63	3.67844e-47	HiMyc
Arf5	2.27478e-78	0.435667	0.959	0.847	4.45853e-77	HiMyc
Ssbp2	2.41044e-89	0.435467	0.454	0.177	5.70246e-88	HiMyc
Cyp1b1	3.88166e-90	0.435407	0.316	0.055	9.31837e-89	HiMyc
Ext1	6.59164e-74	0.435381	0.502	0.265	1.21746e-72	HiMyc
Ppp1r12a	1.60834e-74	0.43516	0.6	0.407	2.9989e-73	HiMyc
Eif3c	1.20679e-57	0.435081	0.936	0.811	1.62186e-56	HiMyc
Ifitm2	2.2739e-44	0.435071	0.894	0.798	2.32519e-43	HiMyc
Npm1	9.04959e-70	0.434861	0.998	0.967	1.55121e-68	HiMyc
Hdgf	9.85518e-67	0.434473	0.952	0.819	1.5995e-65	HiMyc
Dsg2	1.13981e-40	0.433908	0.622	0.513	1.06723e-39	HiMyc
Ccdc3	1.65027e-147	0.433765	0.427	0.056	8.55381e-146	HiMyc
Mpp6	3.28133e-74	0.43362	0.72	0.526	6.09509e-73	HiMyc
Gtpbp4	3.94403e-59	0.4335	0.818	0.683	5.48934e-58	HiMyc
Zbtb7a	1.30002e-61	0.433335	0.784	0.645	1.90148e-60	HiMyc
Rab11b	2.31742e-82	0.433131	0.796	0.657	4.85888e-81	HiMyc
Fam107b	3.50735e-65	0.432922	0.879	0.645	5.50942e-64	HiMyc
Grwd1	3.57207e-67	0.431998	0.537	0.337	5.82653e-66	HiMyc
Rab2a	1.6701e-70	0.431904	0.935	0.797	2.89578e-69	HiMyc
Lrrfip2	7.38771e-66	0.431738	0.749	0.627	1.18234e-64	HiMyc
Slco4a1	3.85734e-106	0.431098	0.335	0.047	1.17775e-104	HiMyc
Zfp593	6.88806e-61	0.431018	0.771	0.651	9.95558e-60	HiMyc
Tnfrsf1a	1.32055e-64	0.43087	0.605	0.433	2.04801e-63	HiMyc
Adgrl2	2.08183e-60	0.430723	0.554	0.362	2.95862e-59	HiMyc
Wbp11	6.07611e-68	0.429881	0.67	0.524	1.00536e-66	HiMyc
Tcp1	3.3764e-75	0.429644	0.919	0.791	6.36241e-74	HiMyc
Slk	9.73492e-68	0.428182	0.785	0.611	1.60396e-66	HiMyc
Nip7	6.33492e-60	0.428027	0.711	0.589	8.8994e-59	HiMyc
Smad3	1.95516e-70	0.427967	0.489	0.254	3.38704e-69	HiMyc
Tmem5	1.23307e-61	0.427956	0.576	0.411	1.80491e-60	HiMyc
Angptl4	6.28676e-89	0.42778	0.307	0.051	1.4819e-87	HiMyc
Gapdh	8.83052e-79	0.427246	0.988	0.924	1.74124e-77	HiMyc
Zdhhc18	7.203e-85	0.42454	0.527	0.266	1.58685e-83	HiMyc
Card10	2.20482e-81	0.424494	0.554	0.279	4.55439e-80	HiMyc
Rabggtb	3.03645e-52	0.42437	0.831	0.735	3.67174e-51	HiMyc
Dync1i2	3.91976e-77	0.424364	0.783	0.644	7.59882e-76	HiMyc
Rgs16	1.01204e-48	0.423318	0.207	0.044	1.14579e-47	HiMyc
Igfbp7	1.9679e-47	0.4225	0.514	0.301	2.15674e-46	HiMyc
Rin2	2.36136e-40	0.422332	0.644	0.533	2.18689e-39	HiMyc
Cdv3	3.24962e-69	0.421912	0.923	0.772	5.49791e-68	HiMyc
Psmd4	8.65413e-85	0.420079	0.92	0.786	1.90225e-83	HiMyc
Slco3a1	4.20719e-79	0.419902	0.411	0.152	8.32956e-78	HiMyc
Aig1	5.17613e-49	0.419799	0.681	0.576	5.88405e-48	HiMyc
Tslp	9.11846e-12	0.41828	0.08	0.028	3.26404e-11	HiMyc
Socs3	3.7129e-52	0.41815	0.384	0.174	4.47863e-51	HiMyc
Ubc	4.27198e-74	0.417935	0.999	0.98	7.91269e-73	HiMyc
Myo10	1.10122e-62	0.417762	0.755	0.615	1.64644e-61	HiMyc
Id1	1.2053e-06	0.417585	0.412	0.369	3.24822e-06	HiMyc
Ube2a	1.27311e-76	0.417412	0.771	0.621	2.45101e-75	HiMyc
Ripk4	5.3832e-51	0.417314	0.618	0.491	6.37148e-50	HiMyc
Sepp1	5.27096e-53	0.416669	0.635	0.475	6.49432e-52	HiMyc
Wtip	9.11659e-66	0.416208	0.529	0.327	1.45545e-64	HiMyc
Mbnl1	3.56704e-49	0.414431	0.726	0.592	4.06672e-48	HiMyc
Sertad2	1.01229e-59	0.413572	0.641	0.469	1.418e-58	HiMyc
Ptpn13	1.0082e-70	0.413273	0.502	0.269	1.75434e-69	HiMyc
Ctbp2	2.77673e-66	0.413018	0.559	0.365	4.47321e-65	HiMyc
Ube2d2a	1.98164e-70	0.41262	0.907	0.772	3.42987e-69	HiMyc
Ctnnb1	3.07098e-76	0.411717	0.958	0.803	5.86036e-75	HiMyc
Cenpb	1.87294e-68	0.411689	0.741	0.604	3.1308e-67	HiMyc
Ptpn2	1.16467e-66	0.411491	0.671	0.51	1.88557e-65	HiMyc
Rock1	3.68893e-56	0.410754	0.779	0.666	4.82822e-55	HiMyc
Rbmxl1	2.02046e-80	0.410307	0.622	0.404	4.10413e-79	HiMyc
Fbxw2	1.06342e-70	0.409861	0.644	0.485	1.84877e-69	HiMyc
Smap1	9.5882e-61	0.409368	0.709	0.579	1.38173e-59	HiMyc
Tma16	4.47339e-57	0.409365	0.579	0.427	5.95467e-56	HiMyc
Nipal4	1.65908e-137	0.409068	0.381	0.04	7.84992e-136	HiMyc
Fth1	8.60776e-88	0.40798	1	0.987	1.99058e-86	HiMyc
Sdk1	1.91048e-136	0.406835	0.362	0.031	8.80489e-135	HiMyc
Cldn4	1.52059e-27	0.406819	0.993	0.96	9.89801e-27	HiMyc
Rab10	1.2558e-63	0.40677	0.866	0.717	1.91267e-62	HiMyc
Arglu1	6.68475e-71	0.406632	0.803	0.659	1.16944e-69	HiMyc
Mier1	9.29459e-72	0.406419	0.695	0.529	1.64665e-70	HiMyc
Cdh13	5.10822e-132	0.405827	0.373	0.04	2.18903e-130	HiMyc
Tpbg	1.2859e-50	0.405513	0.514	0.351	1.51463e-49	HiMyc
Smn1	6.15525e-72	0.405057	0.622	0.428	1.09544e-70	HiMyc
Nop14	1.10133e-47	0.404893	0.616	0.5	1.21864e-46	HiMyc
Pawr	1.84015e-54	0.40437	0.58	0.424	2.34562e-53	HiMyc
Vcl	9.77786e-65	0.404248	0.828	0.65	1.52368e-63	HiMyc
Clca3a2	3.25393e-80	0.403786	0.291	0.051	6.58912e-79	HiMyc
Fmod	2.60646e-103	0.403491	0.283	0.022	7.75234e-102	HiMyc
Eno1	7.06252e-60	0.402902	0.696	0.568	9.91442e-59	HiMyc
Sarnp	2.54712e-69	0.402538	0.799	0.671	4.32059e-68	HiMyc
Snw1	5.09758e-68	0.401231	0.753	0.615	8.44884e-67	HiMyc
Pbx1	7.59964e-50	0.400045	0.676	0.491	8.77686e-49	HiMyc
Luc7l2	1.08099e-60	0.399946	0.867	0.714	1.55321e-59	HiMyc
Phldb2	3.92005e-60	0.399369	0.608	0.405	5.53881e-59	HiMyc
Slc25a3	8.10152e-74	0.399348	0.99	0.949	1.49351e-72	HiMyc
Tshz1	7.26477e-32	0.399144	0.482	0.36	5.37527e-31	HiMyc
Mex3c	5.288e-80	0.399005	0.556	0.314	1.06419e-78	HiMyc
Setd8	6.50943e-47	0.398756	0.917	0.81	7.05887e-46	HiMyc
Tnip1	2.9276e-44	0.398475	0.539	0.397	2.98738e-43	HiMyc
Hivep3	2.21864e-65	0.397875	0.382	0.157	3.50481e-64	HiMyc
Ppfibp1	3.28741e-65	0.397654	0.559	0.371	5.17225e-64	HiMyc
Wdr74	2.92244e-65	0.397487	0.717	0.583	4.60915e-64	HiMyc
Efna5	6.23285e-111	0.39737	0.413	0.094	2.04014e-109	HiMyc
Ube2e1	4.26113e-62	0.396944	0.742	0.635	6.32726e-61	HiMyc
Apobec1	6.51457e-64	0.39612	0.413	0.182	9.96098e-63	HiMyc
Ercc1	1.91025e-60	0.395706	0.563	0.393	2.72468e-59	HiMyc
Wdr43	3.75338e-53	0.395546	0.809	0.687	4.63913e-52	HiMyc
Mkln1	1.39437e-62	0.395432	0.72	0.571	2.07995e-61	HiMyc
2022-09-11	1.06815e-53	0.394784	0.592	0.44	1.34144e-52	HiMyc
Sdc3	3.10437e-107	0.394557	0.446	0.128	9.64426e-106	HiMyc
Ngf	5.23731e-41	0.393766	0.255	0.087	4.94408e-40	HiMyc
Cxadr	2.65813e-45	0.392602	0.88	0.716	2.7629e-44	HiMyc
Amotl2	4.3318e-31	0.392467	0.549	0.432	3.13278e-30	HiMyc
Galnt3	7.59268e-66	0.392192	0.67	0.493	1.21415e-64	HiMyc
Eif1ad	8.11731e-60	0.392085	0.685	0.562	1.1387e-58	HiMyc
Psma6	1.17197e-69	0.391825	0.856	0.733	2.00187e-68	HiMyc
Gm21092	7.19604e-56	0.391675	0.717	0.577	9.36204e-55	HiMyc
Fat1	1.89057e-56	0.391517	0.554	0.386	2.48444e-55	HiMyc
Afap1l2	9.60977e-117	0.391231	0.401	0.078	3.34136e-115	HiMyc
Azin1	1.90104e-31	0.391218	0.955	0.861	1.38768e-30	HiMyc
Dfna5	6.01135e-70	0.390635	0.46	0.223	1.03223e-68	HiMyc
Sema4b	2.64101e-56	0.390427	0.4	0.192	3.46595e-55	HiMyc
Pum3	2.83878e-56	0.390313	0.581	0.428	3.71801e-55	HiMyc
Klf7	1.57322e-34	0.390182	0.668	0.541	1.2502e-33	HiMyc
Prkcd	1.11362e-60	0.390103	0.642	0.493	1.59774e-59	HiMyc
Txnl4a	1.0545e-63	0.389841	0.833	0.709	1.60858e-62	HiMyc
Cars	8.75061e-59	0.389313	0.601	0.439	1.2093e-57	HiMyc
Pxn	1.57024e-47	0.389114	0.602	0.472	1.72868e-46	HiMyc
Birc2	6.47147e-44	0.388847	0.538	0.402	6.56588e-43	HiMyc
Oat	5.2736e-49	0.38772	0.766	0.628	5.99136e-48	HiMyc
Hnrnpr	8.71511e-54	0.387504	0.646	0.529	1.0966e-52	HiMyc
Afap1	1.41707e-84	0.38684	0.425	0.155	3.08707e-83	HiMyc
Twistnb	2.30288e-59	0.386805	0.669	0.538	3.21663e-58	HiMyc
Gls	3.45594e-49	0.386262	0.741	0.613	3.94235e-48	HiMyc
Srsf11	1.91982e-71	0.386036	0.941	0.778	3.37065e-70	HiMyc
Eif2s1	1.09073e-55	0.385121	0.846	0.71	1.41621e-54	HiMyc
Glis3	3.2823e-86	0.384919	0.397	0.121	7.38933e-85	HiMyc
Ptbp3	1.10373e-57	0.384372	0.849	0.692	1.48643e-56	HiMyc
Psmd2	5.61683e-62	0.384172	0.813	0.7	8.30874e-61	HiMyc
Cebpg	1.18859e-57	0.384012	0.663	0.519	1.5985e-56	HiMyc
Ddx39b	1.04187e-72	0.38368	0.835	0.711	1.87988e-71	HiMyc
Nfat5	3.73344e-50	0.383232	0.743	0.61	4.35294e-49	HiMyc
Arc	1.10087e-50	0.383072	0.56	0.307	1.29904e-49	HiMyc
Fjx1	4.38721e-99	0.382826	0.343	0.061	1.21604e-97	HiMyc
Slc7a1	2.1708e-41	0.382352	0.735	0.6	2.06824e-40	HiMyc
Ssfa2	3.01133e-54	0.381178	0.666	0.486	3.82852e-53	HiMyc
Pafah1b1	2.01149e-60	0.381109	0.875	0.745	2.86491e-59	HiMyc
Tpd52l2	1.33028e-46	0.381073	0.766	0.676	1.42908e-45	HiMyc
Rab21	3.75608e-55	0.380666	0.608	0.474	4.83834e-54	HiMyc
Btg1	7.02157e-37	0.380547	0.983	0.948	5.93462e-36	HiMyc
Tpst2	1.1827e-74	0.380229	0.446	0.199	2.21371e-73	HiMyc
Gclm	6.48991e-16	0.380159	0.717	0.675	2.79769e-15	HiMyc
Rab6a	1.61037e-58	0.37989	0.714	0.583	2.2083e-57	HiMyc
Ilf2	2.355e-55	0.379693	0.622	0.476	3.04963e-54	HiMyc
Elavl1	4.02126e-61	0.378997	0.813	0.684	5.82933e-60	HiMyc
Mrto4	1.24611e-55	0.378891	0.745	0.619	1.61688e-54	HiMyc
Arhgap5	1.079e-56	0.378756	0.746	0.599	1.42368e-55	HiMyc
Adm	8.42996e-48	0.37852	0.259	0.081	9.36497e-47	HiMyc
Slbp	1.08072e-61	0.377894	0.635	0.456	1.58309e-60	HiMyc
Kif5b	1.30285e-53	0.377615	0.932	0.768	1.63408e-52	HiMyc
Abracl	4.65214e-38	0.377503	0.885	0.805	4.05656e-37	HiMyc
Vangl1	1.22968e-67	0.376896	0.425	0.185	2.01926e-66	HiMyc
Timm10	5.37966e-56	0.376612	0.616	0.476	7.02231e-55	HiMyc
Thrap3	3.23286e-58	0.376106	0.809	0.678	4.39009e-57	HiMyc
Jun	5.68443e-75	0.37542	0.98	0.853	1.06705e-73	HiMyc
Phlda1	3.16539e-28	0.375342	0.807	0.668	2.11109e-27	HiMyc
Enpp1	5.01314e-56	0.375078	0.395	0.188	6.54825e-55	HiMyc
Gspt1	3.08038e-61	0.374751	0.812	0.674	4.47204e-60	HiMyc
Msmo1	2.14476e-45	0.374676	0.571	0.405	2.24002e-44	HiMyc
Eif3a	6.3774e-47	0.374331	0.958	0.824	6.91953e-46	HiMyc
U2af2	1.34013e-60	0.374041	0.751	0.64	1.91569e-59	HiMyc
Psmc6	4.97082e-57	0.373766	0.822	0.714	6.60332e-56	HiMyc
Gm16286	1.14155e-48	0.373288	0.874	0.732	1.29091e-47	HiMyc
Nolc1	8.79257e-54	0.372961	0.789	0.659	1.10563e-52	HiMyc
Epb41l2	2.36562e-89	0.372428	0.401	0.121	5.60321e-88	HiMyc
Pak1ip1	2.03459e-61	0.372391	0.788	0.655	2.96922e-60	HiMyc
Bcar1	2.88735e-46	0.372303	0.464	0.291	3.0781e-45	HiMyc
Fcf1	2.02087e-52	0.3723	0.657	0.545	2.45583e-51	HiMyc
Nol12	3.17613e-57	0.372093	0.69	0.567	4.2423e-56	HiMyc
Eif4a3	2.74242e-69	0.372052	0.782	0.644	4.64784e-68	HiMyc
Psmd6	9.28396e-61	0.371225	0.784	0.671	1.33888e-59	HiMyc
Snrpg	1.88835e-68	0.370851	0.957	0.839	3.15387e-67	HiMyc
Sbno1	2.34044e-52	0.370768	0.723	0.61	2.84066e-51	HiMyc
Prss22	1.82886e-26	0.37044	0.516	0.365	1.14427e-25	HiMyc
Eml4	1.22545e-36	0.370125	0.515	0.403	1.03099e-35	HiMyc
Naa15	4.11177e-55	0.369784	0.757	0.633	5.29303e-54	HiMyc
Psmd12	2.24895e-65	0.36925	0.812	0.677	3.54982e-64	HiMyc
Xpr1	1.22431e-40	0.369201	0.41	0.254	1.14525e-39	HiMyc
Fam49b	8.52304e-45	0.368606	0.579	0.469	8.79814e-44	HiMyc
Ajuba	3.83745e-82	0.368557	0.331	0.075	8.02866e-81	HiMyc
Notch2	1.78797e-57	0.368362	0.473	0.264	2.39307e-56	HiMyc
Epas1	2.68836e-96	0.368017	0.377	0.09	7.16689e-95	HiMyc
Lsr	1.81927e-53	0.367951	0.828	0.712	2.26724e-52	HiMyc
D230025D16Rik	2.50384e-55	0.367551	0.454	0.265	3.24023e-54	HiMyc
Itgav	3.2803e-60	0.36703	0.846	0.655	4.64495e-59	HiMyc
Rsu1	1.1415e-63	0.366859	0.533	0.341	1.73995e-62	HiMyc
Vbp1	2.27075e-60	0.365956	0.605	0.44	3.22477e-59	HiMyc
Slc25a5	2.2574e-37	0.365249	0.985	0.903	1.94326e-36	HiMyc
Esf1	1.98107e-53	0.365124	0.804	0.671	2.46574e-52	HiMyc
Sepw1	1.22384e-39	0.364829	0.935	0.839	1.1081e-38	HiMyc
Appl1	4.9937e-50	0.364809	0.565	0.424	5.79465e-49	HiMyc
Ncor2	2.67884e-59	0.364525	0.591	0.428	3.73909e-58	HiMyc
Cdk2ap1	1.59879e-52	0.364498	0.818	0.693	1.94896e-51	HiMyc
AI837181	7.43825e-38	0.364041	0.546	0.434	6.46866e-37	HiMyc
Mall	2.93796e-52	0.36304	0.374	0.161	3.55484e-51	HiMyc
Rala	2.08018e-58	0.362896	0.748	0.628	2.84258e-57	HiMyc
Prrc2c	2.45572e-63	0.362147	0.917	0.751	3.71705e-62	HiMyc
Ctnnd1	8.29159e-46	0.361691	0.715	0.6	8.74398e-45	HiMyc
Prkx	1.23937e-48	0.361604	0.508	0.345	1.40072e-47	HiMyc
Gm1673	1.94789e-100	0.361338	0.306	0.036	5.56488e-99	HiMyc
Zrsr2	2.02429e-43	0.361282	0.664	0.577	2.02543e-42	HiMyc
Banf1	9.1803e-60	0.361184	0.828	0.696	1.28689e-58	HiMyc
Map4	2.45e-63	0.36084	0.522	0.313	3.71127e-62	HiMyc
Sf3b4	1.88871e-65	0.360466	0.709	0.561	2.99087e-64	HiMyc
Rbx1	1.31768e-66	0.360317	0.918	0.797	2.13152e-65	HiMyc
Kpnb1	8.73755e-52	0.359454	0.705	0.571	1.04556e-50	HiMyc
Papss2	3.25985e-48	0.359194	0.446	0.262	3.65886e-47	HiMyc
Atp11a	3.35149e-54	0.359085	0.536	0.361	4.25822e-53	HiMyc
Pno1	1.3224e-46	0.358888	0.644	0.535	1.4214e-45	HiMyc
Golga7	9.50455e-52	0.358781	0.622	0.506	1.13526e-50	HiMyc
Sumo1	1.80168e-54	0.358715	0.905	0.775	2.29958e-53	HiMyc
Psmc2	5.15692e-57	0.358168	0.796	0.685	6.84588e-56	HiMyc
Eea1	1.23162e-40	0.357932	0.595	0.477	1.15153e-39	HiMyc
Cdkn1a	1.33993e-22	0.357653	0.639	0.549	7.37151e-22	HiMyc
Rraga	9.32876e-58	0.357575	0.652	0.509	1.25893e-56	HiMyc
Sub1	1.57569e-54	0.357302	0.953	0.845	2.01377e-53	HiMyc
Naf1	2.44082e-58	0.357059	0.452	0.243	3.32145e-57	HiMyc
Nrbp1	1.54185e-64	0.356757	0.641	0.481	2.38932e-63	HiMyc
Smad2	9.24584e-48	0.356442	0.517	0.368	1.02597e-46	HiMyc
Myo1e	2.11088e-41	0.356206	0.641	0.541	2.01311e-40	HiMyc
Mdh2	4.17657e-50	0.355816	0.923	0.812	4.86379e-49	HiMyc
Tomm5	1.49507e-39	0.35558	0.793	0.681	1.35005e-38	HiMyc
Acadl	9.81652e-40	0.355489	0.649	0.562	8.92208e-39	HiMyc
Prpf38a	1.52369e-53	0.355413	0.591	0.462	1.90617e-52	HiMyc
Usp34	2.63518e-55	0.354821	0.703	0.574	3.40794e-54	HiMyc
2022-03-07	3.83488e-41	0.354779	0.814	0.703	3.63774e-40	HiMyc
Nrip1	3.31412e-38	0.354601	0.816	0.678	2.90019e-37	HiMyc
Cyth2	2.97356e-50	0.353124	0.683	0.579	3.4711e-49	HiMyc
Utp18	1.44312e-47	0.352218	0.573	0.435	1.59232e-46	HiMyc
Nasp	1.04283e-46	0.35208	0.625	0.49	1.124e-45	HiMyc
Lsm12	2.90031e-53	0.352047	0.766	0.655	3.59157e-52	HiMyc
Zranb1	1.48728e-47	0.351824	0.652	0.541	1.64012e-46	HiMyc
Hspa1b	2.16753e-69	0.351332	0.822	0.638	3.6863e-68	HiMyc
Bag5	9.10855e-56	0.349809	0.53	0.355	1.18423e-54	HiMyc
Pon2	1.75543e-42	0.349545	0.826	0.689	1.71428e-41	HiMyc
Lims1	8.73902e-43	0.349511	0.499	0.358	8.57705e-42	HiMyc
Piezo1	6.59682e-73	0.34945	0.622	0.39	1.19581e-71	HiMyc
Hspa4	2.3282e-53	0.349054	0.881	0.752	2.88859e-52	HiMyc
Cirbp	7.57087e-44	0.348734	0.749	0.63	7.64956e-43	HiMyc
Fam96b	2.67488e-52	0.348292	0.676	0.558	3.24053e-51	HiMyc
Hmga1-rs1	4.35031e-84	0.347599	0.389	0.122	9.39331e-83	HiMyc
Kcnk1	1.75939e-40	0.347286	0.924	0.773	1.63326e-39	HiMyc
Cpd	4.25851e-43	0.347212	0.578	0.46	4.21132e-42	HiMyc
Myo1d	5.40502e-41	0.34718	0.572	0.456	5.09992e-40	HiMyc
Cltb	5.20053e-42	0.346974	0.866	0.752	5.02341e-41	HiMyc
Zak	5.11495e-44	0.346732	0.652	0.519	5.19767e-43	HiMyc
Ftl1	1.57714e-40	0.346701	0.998	0.977	1.46827e-39	HiMyc
Wac	4.64802e-51	0.346574	0.749	0.63	5.50801e-50	HiMyc
Cetn3	5.59167e-48	0.346441	0.658	0.552	6.23313e-47	HiMyc
Bptf	1.88613e-50	0.346364	0.754	0.624	2.2123e-49	HiMyc
H2afy	8.90806e-47	0.346254	0.736	0.645	9.62257e-46	HiMyc
Ppig	3.46248e-51	0.346133	0.859	0.724	4.1106e-50	HiMyc
Camk2d	1.07973e-38	0.345721	0.747	0.637	9.57739e-38	HiMyc
Ppp2r3a	1.31438e-50	0.345162	0.483	0.305	1.54725e-49	HiMyc
Ddx54	1.73236e-53	0.345107	0.739	0.62	2.16307e-52	HiMyc
Cbfb	9.58523e-51	0.344864	0.546	0.395	1.13244e-49	HiMyc
Tgfa	1.68362e-40	0.344481	0.428	0.266	1.56367e-39	HiMyc
Tmem51	7.33114e-48	0.34446	0.491	0.324	8.15819e-47	HiMyc
AU019823	1.35634e-52	0.342874	0.567	0.427	1.65652e-51	HiMyc
Axin1	1.97035e-50	0.342647	0.544	0.39	2.30831e-49	HiMyc
Parva	1.3719e-46	0.342553	0.514	0.363	1.47298e-45	HiMyc
Rce1	2.58991e-50	0.34225	0.588	0.456	3.02869e-49	HiMyc
Epb41l4a	3.92116e-68	0.342247	0.401	0.166	6.5156e-67	HiMyc
Ldlr	2.24727e-49	0.341978	0.405	0.203	2.58013e-48	HiMyc
Smad1	4.47385e-40	0.340568	0.612	0.512	4.11599e-39	HiMyc
Nfkbiz	2.513e-28	0.340344	0.649	0.57	1.67885e-27	HiMyc
Man1a2	1.41228e-48	0.340092	0.541	0.389	1.5943e-47	HiMyc
Hnrnpm	1.66649e-52	0.339929	0.771	0.663	2.03023e-51	HiMyc
Luc7l3	2.2622e-45	0.33949	0.695	0.588	2.3589e-44	HiMyc
Ube2e2	8.18924e-66	0.339399	0.488	0.278	1.30847e-64	HiMyc
Lsm3	6.794e-50	0.338491	0.538	0.371	7.86036e-49	HiMyc
Psmc5	4.38141e-61	0.338233	0.856	0.733	6.34671e-60	HiMyc
Hiat1	2.34524e-45	0.337963	0.602	0.497	2.44418e-44	HiMyc
Grhl3	2.14431e-91	0.337385	0.285	0.036	5.23775e-90	HiMyc
Ept1	1.24655e-25	0.337049	0.513	0.43	7.60973e-25	HiMyc
Cgref1	1.26771e-26	0.336444	0.383	0.267	7.97822e-26	HiMyc
Ovol1	8.67868e-21	0.334501	0.47	0.379	4.47113e-20	HiMyc
Ftsj3	5.33058e-37	0.333616	0.593	0.512	4.52301e-36	HiMyc
Topors	2.52729e-41	0.333093	0.529	0.393	2.4032e-40	HiMyc
1810032O08Rik	8.77172e-33	0.332637	0.459	0.339	6.66958e-32	HiMyc
Ptk2b	1.20386e-37	0.331259	0.477	0.333	1.04276e-36	HiMyc
Mgat2	5.19062e-47	0.330799	0.752	0.62	5.64126e-46	HiMyc
Ldha	1.76164e-31	0.330227	0.906	0.806	1.28833e-30	HiMyc
Zfp207	1.7431e-43	0.329686	0.701	0.616	1.74856e-42	HiMyc
Prpf38b	4.52909e-44	0.329314	0.776	0.664	4.60473e-43	HiMyc
Spry2	3.64761e-40	0.329159	0.415	0.24	3.36375e-39	HiMyc
Dlgap4	5.81569e-43	0.329158	0.633	0.528	5.71939e-42	HiMyc
Epha4	3.15169e-65	0.327651	0.329	0.1	4.96271e-64	HiMyc
Nup62	4.65987e-50	0.327346	0.544	0.39	5.42015e-49	HiMyc
Tnc	1.02078e-48	0.326996	0.203	0.042	1.15501e-47	HiMyc
Sestd1	7.73944e-74	0.326795	0.378	0.125	1.42811e-72	HiMyc
Abcd3	3.97221e-33	0.326738	0.63	0.559	3.04994e-32	HiMyc
Hdgfrp3	2.87901e-61	0.326576	0.362	0.141	4.18904e-60	HiMyc
Dimt1	6.53694e-52	0.325982	0.398	0.209	7.83671e-51	HiMyc
Baz1a	1.28065e-38	0.325552	0.695	0.569	1.13236e-37	HiMyc
Rpl7l1	8.62309e-33	0.325544	0.699	0.635	6.55912e-32	HiMyc
Snrpd3	3.06811e-52	0.325228	0.832	0.722	3.70773e-51	HiMyc
Slc25a25	7.40735e-33	0.324755	0.519	0.392	5.65197e-32	HiMyc
Mcl1	1.42751e-24	0.324577	0.921	0.808	8.44022e-24	HiMyc
Ttc9	1.37281e-67	0.324415	0.259	0.05	2.2524e-66	HiMyc
Sptlc2	1.73943e-43	0.324327	0.652	0.549	1.74578e-42	HiMyc
Smim10l1	1.19724e-41	0.324182	0.532	0.402	1.14626e-40	HiMyc
Gm16685	1.03888e-45	0.323915	0.305	0.118	1.09261e-44	HiMyc
Rnf19b	4.81974e-24	0.32376	0.649	0.568	2.79805e-23	HiMyc
Ttc39b	1.39204e-50	0.323498	0.42	0.231	1.63768e-49	HiMyc
Wfdc2	9.33788e-85	0.323377	0.691	0.339	2.04794e-83	HiMyc
Dlg1	8.67236e-42	0.323341	0.574	0.47	8.33579e-41	HiMyc
Meis2	7.26936e-68	0.323127	0.335	0.091	1.20077e-66	HiMyc
Tnfaip1	1.57936e-35	0.323089	0.521	0.416	1.28915e-34	HiMyc
Supt16	4.36436e-44	0.323083	0.601	0.485	4.43956e-43	HiMyc
Gm26735	6.02631e-66	0.322407	0.289	0.072	9.66832e-65	HiMyc
2310036O22Rik	2.71144e-47	0.32205	0.847	0.728	2.96332e-46	HiMyc
Tmem165	1.52686e-45	0.321657	0.654	0.544	1.60067e-44	HiMyc
Fbxo30	1.21398e-35	0.321655	0.553	0.43	9.95906e-35	HiMyc
Rsl24d1	7.70635e-42	0.321644	0.711	0.622	7.41092e-41	HiMyc
Actl6a	1.00052e-48	0.321186	0.598	0.464	1.1334e-47	HiMyc
Ltv1	4.67092e-40	0.320795	0.542	0.42	4.29123e-39	HiMyc
Dcun1d1	1.34617e-37	0.320577	0.564	0.476	1.16396e-36	HiMyc
Hnrnpc	3.95304e-42	0.320448	0.878	0.773	3.83547e-41	HiMyc
Rnps1	5.10815e-41	0.320329	0.771	0.677	4.82448e-40	HiMyc
Tgm2	4.65867e-53	0.320318	0.269	0.078	5.75079e-52	HiMyc
Capn13	4.7439e-64	0.320131	0.292	0.076	7.26494e-63	HiMyc
Rel	1.78117e-32	0.319926	0.478	0.351	1.34282e-31	HiMyc
Tgfbr2	8.37762e-37	0.31969	0.527	0.383	7.07463e-36	HiMyc
Aldoa	1.33693e-45	0.319295	0.942	0.829	1.4023e-44	HiMyc
Ctu2	3.6215e-35	0.318658	0.486	0.366	2.93277e-34	HiMyc
Psma4	2.51812e-45	0.318302	0.822	0.709	2.62155e-44	HiMyc
Rwdd1	4.36722e-42	0.318186	0.793	0.68	4.22684e-41	HiMyc
Ube2s	9.55822e-58	0.318136	0.936	0.806	1.28901e-56	HiMyc
Cdc5l	2.31909e-38	0.317659	0.589	0.494	2.03857e-37	HiMyc
Csnk2a2	1.49572e-40	0.317137	0.598	0.501	1.39446e-39	HiMyc
Aqr	6.03692e-40	0.317004	0.465	0.326	5.52541e-39	HiMyc
Phf3	2.55375e-43	0.316723	0.626	0.512	2.54736e-42	HiMyc
Spint1	1.51982e-19	0.316588	0.813	0.744	7.46952e-19	HiMyc
Ube2v2	9.26231e-42	0.316283	0.592	0.483	8.89323e-41	HiMyc
Mob4	6.79626e-46	0.315816	0.782	0.68	7.17869e-45	HiMyc
Fam57a	3.46161e-47	0.315324	0.359	0.172	3.77263e-46	HiMyc
Nes	9.2503e-62	0.314916	0.229	0.041	1.35808e-60	HiMyc
Limd1	6.65765e-40	0.314434	0.526	0.392	6.08214e-39	HiMyc
Dhx15	3.4272e-48	0.314433	0.836	0.699	3.84228e-47	HiMyc
Ube2m	1.36575e-48	0.314368	0.863	0.765	1.54267e-47	HiMyc
Jph1	1.30018e-87	0.314285	0.308	0.054	2.99257e-86	HiMyc
Trp53bp2	1.05014e-29	0.313909	0.619	0.556	7.29241e-29	HiMyc
Plekhf2	1.90222e-38	0.313884	0.497	0.361	1.67816e-37	HiMyc
Cyfip1	5.28766e-34	0.313477	0.534	0.432	4.13801e-33	HiMyc
Ddx18	3.19729e-36	0.313242	0.629	0.547	2.66432e-35	HiMyc
Noct	9.34342e-22	0.31308	0.617	0.561	4.99124e-21	HiMyc
Nop16	2.51577e-35	0.313018	0.534	0.434	2.04156e-34	HiMyc
Timp2	2.92728e-53	0.31281	0.817	0.55	3.62267e-52	HiMyc
Uchl3	1.38834e-27	0.312615	0.768	0.68	9.04621e-27	HiMyc
Siah1a	3.07194e-44	0.31232	0.517	0.372	3.13139e-43	HiMyc
Txndc9	5.42787e-36	0.311999	0.743	0.679	4.49432e-35	HiMyc
Fermt2	9.78492e-30	0.311881	0.677	0.615	6.8021e-29	HiMyc
Epha2	1.13783e-39	0.311812	0.497	0.315	1.03175e-38	HiMyc
Arhgap27	2.55765e-49	0.310673	0.398	0.194	2.92961e-48	HiMyc
Manbal	5.93033e-47	0.310653	0.688	0.583	6.43803e-46	HiMyc
Cul1	6.01438e-45	0.310614	0.734	0.621	6.23155e-44	HiMyc
Ptgs2	2.03195e-26	0.310424	0.215	0.089	1.26857e-25	HiMyc
Tank	9.88701e-43	0.310195	0.478	0.33	9.69403e-42	HiMyc
Ppp2r2a	2.58706e-45	0.309698	0.763	0.65	2.69189e-44	HiMyc
Rbm4b	5.60684e-44	0.309535	0.491	0.345	5.69456e-43	HiMyc
Irf2bpl	4.99165e-24	0.309429	0.502	0.405	2.89442e-23	HiMyc
Cyba	7.48376e-35	0.309363	0.57	0.392	6.01069e-34	HiMyc
Ddx46	4.95027e-46	0.309079	0.699	0.589	5.243e-45	HiMyc
Ppan	6.78416e-31	0.308886	0.596	0.52	4.87925e-30	HiMyc
Dph3	3.60904e-42	0.308392	0.849	0.721	3.50518e-41	HiMyc
Vps4b	3.44957e-43	0.308297	0.73	0.621	3.43044e-42	HiMyc
Rrp9	8.43112e-31	0.308144	0.53	0.442	6.04375e-30	HiMyc
Rlim	6.5311e-40	0.308104	0.665	0.578	5.96933e-39	HiMyc
Dlk2	7.15442e-69	0.308061	0.205	0.02	1.2021e-67	HiMyc
Mtpn	7.70013e-47	0.308009	0.756	0.632	8.33619e-46	HiMyc
Spag7	1.99549e-43	0.307899	0.62	0.523	1.99764e-42	HiMyc
Uba2	5.0052e-46	0.307581	0.611	0.495	5.2983e-45	HiMyc
Birc3	4.25067e-36	0.30734	0.567	0.442	3.53156e-35	HiMyc
Nae1	7.72705e-45	0.307156	0.57	0.446	7.98912e-44	HiMyc
Psat1	1.39509e-18	0.30661	0.516	0.443	6.6524e-18	HiMyc
Zbtb7c	1.13386e-83	0.306447	0.254	0.028	2.42947e-82	HiMyc
Chtop	2.06615e-34	0.306369	0.653	0.588	1.63725e-33	HiMyc
Plch2	7.61643e-73	0.30598	0.332	0.094	1.37808e-71	HiMyc
Ube2r2	9.38033e-39	0.305935	0.742	0.662	8.34324e-38	HiMyc
Maf	3.14754e-55	0.305757	0.277	0.081	4.05981e-54	HiMyc
Irx3	5.09598e-60	0.305035	0.381	0.155	7.17957e-59	HiMyc
Ryk	1.78242e-38	0.30496	0.534	0.416	1.5739e-37	HiMyc
Zdhhc20	3.06599e-31	0.304841	0.573	0.501	2.22723e-30	HiMyc
Pthlh	1.88885e-71	0.304672	0.215	0.021	3.31924e-70	HiMyc
Chd1	1.67578e-40	0.304536	0.645	0.542	1.55713e-39	HiMyc
Ubap2l	2.4307e-41	0.304531	0.716	0.61	2.31248e-40	HiMyc
Gde1	9.15193e-44	0.304314	0.47	0.261	9.22555e-43	HiMyc
Cfh	2.10327e-95	0.304007	0.303	0.04	5.53162e-94	HiMyc
Sf3b1	2.22945e-49	0.303475	0.936	0.783	2.56118e-48	HiMyc
Ncoa7	5.79584e-37	0.303327	0.286	0.127	4.91351e-36	HiMyc
Arhgef5	1.92349e-38	0.303232	0.754	0.645	1.69463e-37	HiMyc
Wdr53	3.41746e-38	0.302847	0.348	0.188	2.98929e-37	HiMyc
Ube2f	1.01747e-38	0.302747	0.632	0.551	9.02921e-38	HiMyc
Hsd17b12	6.22017e-41	0.302181	0.671	0.583	5.85775e-40	HiMyc
Cnot4	4.64193e-36	0.302031	0.55	0.458	3.85172e-35	HiMyc
Polr2m	4.56576e-40	0.301794	0.769	0.667	4.19857e-39	HiMyc
Ccser2	1.83747e-32	0.301305	0.456	0.331	1.38473e-31	HiMyc
Letm1	1.09737e-40	0.301099	0.593	0.492	1.02798e-39	HiMyc
Trmt6	5.80918e-32	0.301041	0.494	0.376	4.31624e-31	HiMyc
Reep3	5.61275e-37	0.300527	0.791	0.66	4.76037e-36	HiMyc
Seh1l	1.04519e-39	0.300432	0.559	0.461	9.48634e-39	HiMyc
Cd109	3.21467e-55	0.300081	0.332	0.124	4.14366e-54	HiMyc
Myo1c	4.8053e-36	0.299902	0.622	0.516	3.98558e-35	HiMyc
Noc2l	2.50902e-36	0.299836	0.593	0.514	2.09793e-35	HiMyc
Kansl3	9.36372e-43	0.299728	0.516	0.386	9.18557e-42	HiMyc
Ruvbl1	3.73248e-37	0.299502	0.471	0.345	3.18221e-36	HiMyc
Ralb	2.06658e-35	0.299296	0.532	0.43	1.68052e-34	HiMyc
Psmc3	6.50423e-41	0.298663	0.855	0.76	6.12231e-40	HiMyc
Txndc17	1.0642e-41	0.298394	0.912	0.812	1.02089e-40	HiMyc
Api5	1.76202e-47	0.298381	0.618	0.496	1.93436e-46	HiMyc
Aggf1	3.33012e-37	0.298224	0.535	0.428	2.84538e-36	HiMyc
Tbca	6.22783e-46	0.298207	0.959	0.855	6.58183e-45	HiMyc
Eprs	1.12409e-35	0.298135	0.841	0.735	9.23325e-35	HiMyc
Sbds	1.27831e-32	0.297979	0.828	0.737	9.68948e-32	HiMyc
Srsf10	2.2557e-41	0.297975	0.758	0.643	2.14704e-40	HiMyc
Sorcs2	2.20168e-100	0.297844	0.313	0.041	6.28074e-99	HiMyc
Tcof1	8.8853e-34	0.297328	0.381	0.235	6.92296e-33	HiMyc
Serpinh1	3.87442e-80	0.297022	0.305	0.06	7.82128e-79	HiMyc
Pdzd8	1.19432e-33	0.296808	0.438	0.31	9.27591e-33	HiMyc
Dapl1	1.57258e-64	0.296658	0.226	0.035	2.43308e-63	HiMyc
Oaz1	6.72298e-50	0.295674	0.991	0.935	7.7828e-49	HiMyc
Zmiz1	7.38511e-27	0.295643	0.495	0.398	4.68395e-26	HiMyc
Sfpq	3.25686e-39	0.295475	0.922	0.803	2.92608e-38	HiMyc
Nfe2l1	3.17427e-36	0.295398	0.828	0.721	2.64626e-35	HiMyc
Srsf6	1.17448e-38	0.295372	0.923	0.784	1.04037e-37	HiMyc
Idh3a	3.44417e-46	0.295205	0.505	0.349	3.66173e-45	HiMyc
Trappc4	3.83077e-37	0.295079	0.625	0.541	3.26459e-36	HiMyc
Nop56	6.53489e-32	0.294661	0.817	0.731	4.8444e-31	HiMyc
Vezf1	6.9302e-38	0.294131	0.624	0.524	6.03221e-37	HiMyc
Pofut2	8.38885e-33	0.294048	0.732	0.662	6.38344e-32	HiMyc
Commd2	9.07176e-30	0.293875	0.569	0.491	6.31083e-29	HiMyc
Adss	6.51532e-40	0.293658	0.738	0.652	5.95769e-39	HiMyc
Srpk1	8.01577e-37	0.293492	0.665	0.598	6.77199e-36	HiMyc
Stx12	1.29022e-36	0.293109	0.581	0.49	1.0844e-35	HiMyc
Fip1l1	7.57436e-40	0.293105	0.627	0.532	6.90992e-39	HiMyc
Larp1b	1.24915e-31	0.293053	0.692	0.618	9.18693e-31	HiMyc
Pkn2	2.75649e-38	0.292937	0.701	0.603	2.41871e-37	HiMyc
Chst11	1.47027e-87	0.292689	0.28	0.038	3.36818e-86	HiMyc
Trip10	8.69186e-40	0.292668	0.394	0.231	7.91461e-39	HiMyc
Nhp2	2.14881e-29	0.292589	0.93	0.825	1.47851e-28	HiMyc
Igfbp2	9.30215e-39	0.292013	0.161	0.031	8.27747e-38	HiMyc
Cops5	6.45666e-42	0.291849	0.687	0.593	6.21831e-41	HiMyc
Artn	3.92573e-60	0.29138	0.285	0.076	5.54282e-59	HiMyc
Emg1	6.84222e-35	0.291117	0.776	0.696	5.50675e-34	HiMyc
Ppia	2.04706e-60	0.29083	0.997	0.97	2.91345e-59	HiMyc
Fam104a	1.53538e-39	0.290661	0.839	0.735	1.38581e-38	HiMyc
Sh3pxd2a	2.44735e-27	0.290504	0.458	0.333	1.57782e-26	HiMyc
Zfp131	4.3446e-31	0.290113	0.562	0.471	3.14087e-30	HiMyc
Taok1	2.94246e-33	0.289883	0.598	0.511	2.26462e-32	HiMyc
Pnp	3.15079e-22	0.28976	0.595	0.527	1.71122e-21	HiMyc
Rps6ka3	7.69561e-29	0.289662	0.514	0.418	5.20346e-28	HiMyc
Ccdc50	9.25328e-34	0.289018	0.608	0.535	7.19819e-33	HiMyc
Hr	1.13337e-78	0.2888	0.28	0.05	2.23259e-77	HiMyc
Smchd1	1.57066e-34	0.288794	0.508	0.395	1.24867e-33	HiMyc
Zzz3	1.58362e-31	0.288636	0.579	0.496	1.15988e-30	HiMyc
Ccdc59	1.5577e-35	0.288243	0.682	0.599	1.27253e-34	HiMyc
Npm3	6.63192e-37	0.288181	0.771	0.667	5.60772e-36	HiMyc
Ndufa4	4.32218e-27	0.287984	0.986	0.921	2.76283e-26	HiMyc
Alkbh1	4.01161e-36	0.287743	0.556	0.425	3.33721e-35	HiMyc
Bsg	4.73355e-28	0.28713	0.978	0.902	3.14411e-27	HiMyc
Med24	9.99914e-26	0.287085	0.306	0.188	6.11751e-25	HiMyc
Myo18a	1.29829e-42	0.28656	0.392	0.221	1.2704e-41	HiMyc
Ncs1	9.12355e-85	0.286479	0.305	0.058	2.00318e-83	HiMyc
Npc1	1.66064e-25	0.286351	0.413	0.313	1.01092e-24	HiMyc
Hmgn1	1.2223e-35	0.285967	0.971	0.863	1.00231e-34	HiMyc
Maml2	8.21839e-61	0.285445	0.29	0.082	1.18696e-59	HiMyc
Tcea1	2.72024e-38	0.285204	0.668	0.585	2.38797e-37	HiMyc
Abcc1	3.29529e-39	0.284661	0.449	0.298	2.95925e-38	HiMyc
5730559C18Rik	6.16882e-40	0.284644	0.383	0.211	5.64348e-39	HiMyc
Hook3	5.6388e-34	0.284517	0.402	0.265	4.41104e-33	HiMyc
Chd2	5.31752e-31	0.28449	0.576	0.476	3.83713e-30	HiMyc
8430408G22Rik	1.77254e-27	0.284391	0.143	0.038	1.15112e-26	HiMyc
Samd4	7.87786e-45	0.283607	0.41	0.215	8.14073e-44	HiMyc
Plekhg3	3.883e-34	0.283578	0.601	0.504	3.04975e-33	HiMyc
Paip1	8.8139e-45	0.283543	0.467	0.308	9.08878e-44	HiMyc
Atf4	9.44439e-39	0.283458	0.978	0.906	8.3964e-38	HiMyc
Clk1	2.03655e-39	0.283413	0.849	0.72	1.83562e-38	HiMyc
Gars	2.03189e-31	0.283126	0.718	0.604	1.48264e-30	HiMyc
Snhg6	8.67182e-22	0.282915	0.646	0.6	4.63882e-21	HiMyc
Rbm17	3.19456e-30	0.28256	0.692	0.635	2.25036e-29	HiMyc
Tfam	7.85228e-33	0.282196	0.454	0.328	5.98445e-32	HiMyc
Abce1	2.06123e-35	0.281985	0.71	0.608	1.67688e-34	HiMyc
Map2k3	1.28842e-18	0.281875	0.941	0.825	6.14973e-18	HiMyc
Gatad2b	7.24015e-38	0.281522	0.584	0.484	6.29918e-37	HiMyc
Ehd1	8.12041e-20	0.281379	0.758	0.692	4.0346e-19	HiMyc
Agpat2	1.26724e-34	0.281165	0.484	0.352	1.01157e-33	HiMyc
Rps6kb1	1.76781e-36	0.281162	0.648	0.556	1.48261e-35	HiMyc
1500015A07Rik	4.22016e-36	0.281072	0.594	0.454	3.5077e-35	HiMyc
Ap2b1	2.89817e-32	0.281054	0.64	0.568	2.17152e-31	HiMyc
Slfn2	5.01226e-12	0.280507	0.3	0.224	1.81783e-11	HiMyc
Pdlim1	1.30913e-20	0.280239	0.825	0.721	6.6968e-20	HiMyc
Psmd14	3.01271e-33	0.280045	0.584	0.511	2.31777e-32	HiMyc
Dbi	7.83901e-08	0.280038	0.787	0.786	2.28085e-07	HiMyc
Vcan	4.37972e-68	0.279815	0.221	0.028	7.27139e-67	HiMyc
Atxn10	1.24485e-30	0.279807	0.774	0.707	8.90071e-30	HiMyc
Eva1c	1.01827e-45	0.279641	0.251	0.083	1.07152e-44	HiMyc
Slc29a1	1.97713e-19	0.278969	0.331	0.24	9.67327e-19	HiMyc
Smc1a	1.61415e-30	0.278882	0.624	0.55	1.14782e-29	HiMyc
Mark3	4.92041e-30	0.278507	0.564	0.484	3.45118e-29	HiMyc
B3galnt2	3.53249e-48	0.278395	0.379	0.191	3.95805e-47	HiMyc
Psmb2	4.17613e-40	0.278379	0.942	0.817	3.8457e-39	HiMyc
Hspa4l	2.62361e-22	0.2783	0.383	0.283	1.42808e-21	HiMyc
Mrpl12	1.8932e-32	0.278174	0.787	0.719	1.42563e-31	HiMyc
Trpv4	1.2484e-91	0.277777	0.275	0.031	3.06855e-90	HiMyc
Wbp4	3.44867e-34	0.277309	0.671	0.602	2.71407e-33	HiMyc
Sfswap	1.99022e-36	0.2772	0.556	0.454	1.6677e-35	HiMyc
Dnajc2	6.16134e-34	0.277108	0.646	0.556	4.81402e-33	HiMyc
Chd7	2.82325e-31	0.276932	0.492	0.366	2.05319e-30	HiMyc
Tgs1	2.809e-30	0.27674	0.407	0.28	1.98305e-29	HiMyc
Tra2b	2.91979e-37	0.276602	0.95	0.789	2.50574e-36	HiMyc
Rbm47	2.72818e-26	0.276577	0.75	0.672	1.69835e-25	HiMyc
Wasf2	1.6953e-30	0.276391	0.671	0.585	1.20465e-29	HiMyc
BC030336	1.02523e-32	0.276298	0.454	0.337	7.78323e-32	HiMyc
Gps2	3.09916e-29	0.27624	0.56	0.485	2.12048e-28	HiMyc
Id4	3.50663e-32	0.276163	0.258	0.114	2.6244e-31	HiMyc
Mrpl20	1.23122e-37	0.276001	0.816	0.713	1.06551e-36	HiMyc
Kdm3a	9.7062e-26	0.275588	0.519	0.445	5.94387e-25	HiMyc
Abcb1b	3.2088e-78	0.275448	0.27	0.042	6.27659e-77	HiMyc
Katnbl1	1.33956e-32	0.275329	0.524	0.425	1.0142e-31	HiMyc
E2f4	3.71403e-40	0.275142	0.533	0.411	3.42178e-39	HiMyc
Hes1	8.48525e-20	0.274991	0.904	0.815	4.20945e-19	HiMyc
Rhov	1.17141e-06	0.2749	0.488	0.508	3.16051e-06	HiMyc
Fmnl2	7.78562e-46	0.274826	0.354	0.169	8.21484e-45	HiMyc
Prkrir	2.4207e-24	0.274574	0.53	0.482	1.42265e-23	HiMyc
Zfp503	5.51486e-24	0.274492	0.374	0.26	3.18929e-23	HiMyc
Ube3a	8.9047e-27	0.274405	0.651	0.583	5.63129e-26	HiMyc
Utrn	1.88434e-42	0.273941	0.472	0.304	1.83834e-41	HiMyc
Csnk2a1	7.17664e-31	0.273938	0.605	0.534	5.15394e-30	HiMyc
Med21	1.26318e-35	0.273111	0.575	0.487	1.03409e-34	HiMyc
Psme1	1.41527e-30	0.273057	0.789	0.712	1.00934e-29	HiMyc
Efr3a	2.48399e-33	0.272883	0.507	0.392	1.91629e-32	HiMyc
Nifk	2.10559e-20	0.272843	0.601	0.568	1.06815e-19	HiMyc
Rab34	8.66218e-58	0.272779	0.329	0.121	1.17059e-56	HiMyc
Ski	1.19071e-29	0.272314	0.465	0.354	8.24513e-29	HiMyc
Rsf1	4.82192e-24	0.271741	0.459	0.377	2.79849e-23	HiMyc
Nfib	1.21204e-21	0.271704	0.681	0.607	6.43425e-21	HiMyc
Zswim6	1.50539e-24	0.271585	0.47	0.374	8.89533e-24	HiMyc
Gipc1	4.28462e-23	0.271526	0.657	0.609	2.39764e-22	HiMyc
Immt	1.21116e-28	0.270978	0.646	0.581	8.16115e-28	HiMyc
Lin7c	1.32743e-30	0.27084	0.646	0.588	9.48075e-30	HiMyc
Wnt10a	3.93388e-81	0.270663	0.227	0.018	8.09178e-80	HiMyc
Lsm14a	9.6855e-44	0.270447	0.6	0.477	9.75087e-43	HiMyc
Dmkn	3.50132e-18	0.270283	0.146	0.059	1.64667e-17	HiMyc
Gstp1	3.67511e-18	0.270162	0.433	0.373	1.72633e-17	HiMyc
Pof1b	2.01631e-23	0.269785	0.352	0.249	1.14073e-22	HiMyc
Usp25	2.20665e-25	0.269722	0.577	0.508	1.33913e-24	HiMyc
Samd9l	5.69063e-24	0.269718	0.426	0.31	3.28801e-23	HiMyc
Eri1	4.26628e-34	0.269507	0.385	0.247	3.34809e-33	HiMyc
Rap1a	1.31905e-39	0.269196	0.747	0.651	1.19276e-38	HiMyc
Hnrnph2	1.42132e-26	0.268929	0.565	0.507	8.92192e-26	HiMyc
Spin1	3.77559e-27	0.268807	0.572	0.507	2.41977e-26	HiMyc
Gjb3	2.33425e-14	0.268402	0.381	0.308	9.41653e-14	HiMyc
Fbxo11	2.92132e-24	0.26823	0.452	0.369	1.71017e-23	HiMyc
Eif3g	3.4506e-31	0.268219	0.912	0.822	2.50197e-30	HiMyc
Wdr45b	7.2579e-34	0.268209	0.663	0.589	5.66401e-33	HiMyc
Rassf1	7.60237e-19	0.268185	0.677	0.629	3.65546e-18	HiMyc
Ptprd	1.24956e-64	0.268151	0.299	0.083	1.94098e-63	HiMyc
Pole4	6.31357e-25	0.268038	0.641	0.595	3.77405e-24	HiMyc
St3gal4	4.54564e-34	0.267175	0.259	0.11	3.56446e-33	HiMyc
Vldlr	1.2692e-60	0.267148	0.272	0.07	1.81563e-59	HiMyc
Zcchc9	3.84643e-26	0.266959	0.562	0.502	2.38613e-25	HiMyc
Cebpa	3.01918e-44	0.266935	0.359	0.175	3.07921e-43	HiMyc
Gpbp1	9.3117e-36	0.266552	0.721	0.637	7.67116e-35	HiMyc
Gatad2a	5.14572e-36	0.266531	0.673	0.595	4.26251e-35	HiMyc
Camk2n1	4.69619e-40	0.266213	0.316	0.147	4.31242e-39	HiMyc
Gm14698	1.0603e-30	0.26555	0.402	0.281	7.58951e-30	HiMyc
Kras	2.97712e-34	0.265449	0.777	0.667	2.3458e-33	HiMyc
M6pr	7.67321e-27	0.26526	0.664	0.613	4.86194e-26	HiMyc
Unc50	8.0825e-24	0.265196	0.522	0.461	4.64393e-23	HiMyc
Ccdc86	6.07342e-30	0.265144	0.602	0.527	4.2477e-29	HiMyc
Card19	3.62643e-21	0.265102	0.522	0.456	1.89527e-20	HiMyc
Mafg	1.15356e-35	0.265076	0.709	0.61	9.4713e-35	HiMyc
Inf2	9.81304e-35	0.265012	0.439	0.295	7.85566e-34	HiMyc
Mrpl3	5.09421e-35	0.264864	0.522	0.412	4.10499e-34	HiMyc
Gclc	1.14754e-09	0.264821	0.44	0.419	3.70339e-09	HiMyc
Wtap	1.8084e-31	0.264764	0.573	0.502	1.32105e-30	HiMyc
Fblim1	4.71521e-64	0.26476	0.283	0.07	7.22666e-63	HiMyc
Tatdn2	2.19176e-20	0.264735	0.491	0.439	1.11071e-19	HiMyc
Ccdc12	6.31852e-34	0.264697	0.701	0.633	4.93486e-33	HiMyc
2410002F23Rik	7.6998e-31	0.264628	0.56	0.484	5.52559e-30	HiMyc
Smurf2	4.57365e-28	0.264507	0.421	0.312	3.04199e-27	HiMyc
Ndfip2	7.34906e-32	0.26448	0.895	0.752	5.43558e-31	HiMyc
Rab14	1.86554e-33	0.264455	0.842	0.729	1.4426e-32	HiMyc
Rbm27	4.11882e-25	0.264233	0.508	0.437	2.48107e-24	HiMyc
Ctsc	2.70128e-09	0.264226	0.496	0.481	8.53723e-09	HiMyc
Gpx4	2.26165e-22	0.264187	0.955	0.883	1.23277e-21	HiMyc
Klf10	3.39298e-19	0.264181	0.404	0.311	1.64931e-18	HiMyc
Scamp2	1.49422e-26	0.263704	0.698	0.631	9.37356e-26	HiMyc
Fam177a	1.23273e-20	0.263621	0.557	0.499	6.31092e-20	HiMyc
Slc20a2	1.25132e-46	0.263554	0.365	0.182	1.34647e-45	HiMyc
Arap2	6.72404e-30	0.26324	0.582	0.485	4.69601e-29	HiMyc
Dhps	2.0913e-22	0.26306	0.508	0.455	1.14279e-21	HiMyc
Mff	7.02202e-28	0.262724	0.537	0.474	4.62634e-27	HiMyc
Aspscr1	9.65134e-19	0.262285	0.492	0.447	4.62247e-18	HiMyc
Ythdc1	4.53913e-32	0.262062	0.768	0.674	3.38805e-31	HiMyc
Zfp750	4.23271e-14	0.261832	0.243	0.162	1.6904e-13	HiMyc
B230219D22Rik	8.61569e-27	0.261396	0.577	0.514	5.45204e-26	HiMyc
Rbm22	1.47791e-29	0.261184	0.606	0.551	1.02121e-28	HiMyc
Sh3rf1	5.69326e-31	0.260873	0.436	0.296	4.1007e-30	HiMyc
Tex10	4.24668e-23	0.260813	0.464	0.384	2.3771e-22	HiMyc
Smc3	2.11014e-27	0.260546	0.528	0.45	1.36402e-26	HiMyc
Phf20l1	1.32918e-28	0.260259	0.562	0.486	8.94712e-28	HiMyc
Lsg1	3.09331e-31	0.259967	0.548	0.476	2.24457e-30	HiMyc
Cttn	2.01632e-29	0.259901	0.692	0.623	1.38882e-28	HiMyc
Ccdc6	2.97593e-24	0.259743	0.53	0.467	1.74162e-23	HiMyc
Ppard	1.53685e-36	0.259695	0.321	0.167	1.29001e-35	HiMyc
Glrx	1.20364e-11	0.259588	0.275	0.211	4.27797e-11	HiMyc
Yap1	9.90333e-26	0.259469	0.619	0.559	6.06269e-25	HiMyc
Ino80d	4.03843e-26	0.259336	0.494	0.413	2.50365e-25	HiMyc
Orai2	2.72052e-37	0.259317	0.301	0.142	2.3378e-36	HiMyc
Eif3d	2.21987e-31	0.259208	0.877	0.78	1.61679e-30	HiMyc
Pum1	1.68727e-32	0.259127	0.849	0.699	1.27301e-31	HiMyc
Ptpn12	7.85187e-28	0.259105	0.438	0.321	5.15569e-27	HiMyc
U2surp	3.09132e-31	0.25905	0.698	0.619	2.24407e-30	HiMyc
Bcas2	2.665e-27	0.258834	0.806	0.732	1.71644e-26	HiMyc
Thoc7	3.58439e-34	0.25881	0.704	0.619	2.81975e-33	HiMyc
Etf1	2.18217e-28	0.258671	0.944	0.818	1.45983e-27	HiMyc
Wdr46	6.19374e-25	0.258611	0.416	0.323	3.70468e-24	HiMyc
Ift43	1.21763e-26	0.25841	0.474	0.385	7.66552e-26	HiMyc
Mical3	9.16096e-27	0.258271	0.401	0.285	5.7896e-26	HiMyc
Gprc5a	2.2233e-47	0.258041	0.772	0.568	2.43392e-46	HiMyc
Dnajc21	3.60991e-22	0.257889	0.681	0.623	1.95514e-21	HiMyc
Ddx52	2.06795e-25	0.257803	0.448	0.361	1.25652e-24	HiMyc
5031439G07Rik	1.28487e-32	0.257763	0.383	0.245	9.73541e-32	HiMyc
Csrnp1	1.84942e-20	0.257595	0.691	0.613	9.40398e-20	HiMyc
Psmb6	1.09957e-38	0.257346	0.955	0.849	9.74455e-38	HiMyc
Aldh2	1.69049e-16	0.257317	0.851	0.773	7.45348e-16	HiMyc
Rnf146	4.23254e-20	0.257207	0.481	0.43	2.1229e-19	HiMyc
Snx6	9.57175e-26	0.257134	0.585	0.534	5.86337e-25	HiMyc
Cebpz	1.85224e-32	0.257068	0.733	0.648	1.39532e-31	HiMyc
Kcmf1	3.17617e-35	0.256352	0.807	0.701	2.57319e-34	HiMyc
Trappc6b	5.0275e-34	0.256115	0.671	0.584	3.93757e-33	HiMyc
Smg7	9.95473e-25	0.255423	0.616	0.554	5.91802e-24	HiMyc
Rnh1	4.36969e-20	0.25526	0.937	0.866	2.18831e-19	HiMyc
Lpgat1	5.49709e-21	0.25496	0.511	0.449	2.85688e-20	HiMyc
Yaf2	5.86796e-26	0.254832	0.395	0.285	3.61836e-25	HiMyc
Brms1	5.65718e-26	0.254732	0.481	0.402	3.49169e-25	HiMyc
Slc44a1	1.45473e-22	0.254717	0.504	0.434	7.99405e-22	HiMyc
Rin1	6.80208e-41	0.254653	0.306	0.139	6.39651e-40	HiMyc
Actr10	1.81146e-34	0.254568	0.665	0.597	1.4366e-33	HiMyc
Ttc19	1.34933e-27	0.25405	0.508	0.421	8.79787e-27	HiMyc
Tab2	4.65551e-22	0.254042	0.589	0.546	2.51169e-21	HiMyc
Gatad1	2.46099e-27	0.253915	0.624	0.585	1.58609e-26	HiMyc
Tkt	6.52949e-28	0.253666	0.851	0.762	4.30911e-27	HiMyc
Ppm1g	4.67273e-26	0.253606	0.625	0.577	2.88955e-25	HiMyc
Erc1	1.07809e-33	0.253488	0.399	0.26	8.37651e-33	HiMyc
Zfc3h1	2.79063e-35	0.253443	0.415	0.271	2.26179e-34	HiMyc
Whsc1	2.02379e-29	0.253303	0.398	0.265	1.39348e-28	HiMyc
Map3k1	9.07344e-21	0.253099	0.373	0.274	4.67081e-20	HiMyc
Zfp281	7.15335e-28	0.253073	0.392	0.267	4.7081e-27	HiMyc
Src	1.87863e-25	0.253004	0.557	0.474	1.14291e-24	HiMyc
Wdr77	2.30103e-19	0.252624	0.538	0.496	1.12411e-18	HiMyc
Ddx42	1.32799e-28	0.2524	0.488	0.398	8.94222e-28	HiMyc
Mcmbp	3.12333e-27	0.252132	0.504	0.426	2.00832e-26	HiMyc
Klhl2	1.22483e-35	0.252069	0.365	0.216	1.00396e-34	HiMyc
Zc2hc1a	1.25452e-51	0.252052	0.302	0.11	1.49571e-50	HiMyc
Pacsin2	7.23978e-25	0.252028	0.611	0.538	4.32241e-24	HiMyc
Polr2h	1.2617e-30	0.251972	0.598	0.519	9.01787e-30	HiMyc
Ythdf2	6.55153e-22	0.251891	0.626	0.577	3.521e-21	HiMyc
Phip	5.61356e-16	0.25165	0.411	0.344	2.42741e-15	HiMyc
Kpna4	9.25015e-26	0.251486	0.72	0.626	5.6717e-25	HiMyc
Ndel1	7.00737e-33	0.251459	0.733	0.637	5.34886e-32	HiMyc
Zc3h12a	7.64038e-15	0.251026	0.446	0.381	3.1518e-14	HiMyc
Msantd3	7.21646e-44	0.250963	0.308	0.133	7.31036e-43	HiMyc
Nmd3	1.11925e-22	0.250885	0.637	0.575	6.17133e-22	HiMyc
Cwc22	2.12683e-38	0.250491	0.615	0.51	1.87293e-37	HiMyc
Zdhhc5	3.88398e-24	0.25014	0.625	0.571	2.2649e-23	HiMyc
Manf	4.88385e-11	0.250115	0.958	0.905	1.69062e-10	HiMyc
Ctsb	2.64613e-23	0.250025	0.74	0.689	1.48886e-22	HiMyc
Nop2	5.54545e-21	0.249933	0.407	0.327	2.88125e-20	HiMyc
Smim3	2.79255e-15	0.249741	0.421	0.359	1.17277e-14	HiMyc
Pum2	1.52356e-28	0.249423	0.701	0.615	1.02309e-27	HiMyc
Nars	2.46561e-20	0.249386	0.831	0.735	1.24659e-19	HiMyc
Iws1	4.03158e-27	0.2489	0.492	0.397	2.58045e-26	HiMyc
Nrf1	1.57099e-25	0.248848	0.359	0.246	9.56943e-25	HiMyc
Vps35	5.55875e-24	0.248835	0.622	0.573	3.21282e-23	HiMyc
Pcmt1	4.44887e-37	0.248725	0.698	0.614	3.78638e-36	HiMyc
Nebl	2.00969e-53	0.248693	0.282	0.083	2.49977e-52	HiMyc
Bcar3	6.79614e-17	0.248561	0.373	0.293	3.03967e-16	HiMyc
Trf	9.85149e-17	0.248529	0.163	0.073	4.3722e-16	HiMyc
Pabpc1	4.58068e-24	0.248406	0.996	0.955	2.66164e-23	HiMyc
Hmgb2	2.52006e-46	0.248394	0.807	0.669	2.69096e-45	HiMyc
Mettl1	6.01948e-17	0.248153	0.628	0.601	2.69972e-16	HiMyc
Rb1cc1	1.89975e-19	0.24814	0.65	0.61	9.29935e-19	HiMyc
Pcnp	2.4487e-30	0.24807	0.738	0.667	1.73433e-29	HiMyc
Exosc8	1.2252e-31	0.247977	0.386	0.246	9.02093e-31	HiMyc
Wdfy1	3.27223e-21	0.247875	0.427	0.344	1.71428e-20	HiMyc
Ndufaf4	1.04241e-16	0.247849	0.481	0.438	4.62214e-16	HiMyc
Fam204a	6.5229e-28	0.247628	0.553	0.481	4.30622e-27	HiMyc
H2-D1	3.70987e-32	0.247225	0.988	0.948	2.77544e-31	HiMyc
Irf2	3.78541e-19	0.24718	0.549	0.487	1.83505e-18	HiMyc
Eed	2.83781e-23	0.247157	0.486	0.413	1.59487e-22	HiMyc
Npepps	1.8229e-29	0.246952	0.645	0.566	1.25692e-28	HiMyc
Rad21	5.58044e-23	0.246939	0.493	0.419	3.10942e-22	HiMyc
Ciapin1	1.29507e-26	0.246684	0.521	0.441	8.14517e-26	HiMyc
Mob1a	5.05944e-28	0.246459	0.617	0.549	3.35368e-27	HiMyc
Ppa1	2.33226e-19	0.246409	0.922	0.842	1.1388e-18	HiMyc
Rbm7	2.42208e-34	0.246379	0.627	0.544	1.91541e-33	HiMyc
Fxyd3	3.32488e-23	0.24626	0.993	0.935	1.86485e-22	HiMyc
Il33	1.33808e-35	0.246101	0.14	0.025	1.09449e-34	HiMyc
Cdk6	2.31693e-30	0.24594	0.449	0.282	1.64159e-29	HiMyc
Lpcat3	4.13816e-25	0.245858	0.388	0.284	2.49195e-24	HiMyc
Mecom	2.03324e-61	0.245586	0.291	0.076	2.96922e-60	HiMyc
Cops8	1.55174e-30	0.245432	0.627	0.561	1.10384e-29	HiMyc
Sdad1	1.48631e-17	0.245409	0.46	0.409	6.81465e-17	HiMyc
Skil	4.69574e-21	0.245379	0.642	0.591	2.44496e-20	HiMyc
Ginm1	2.25965e-26	0.245173	0.64	0.58	1.40938e-25	HiMyc
Cnot6l	1.62752e-18	0.244416	0.462	0.398	7.73426e-18	HiMyc
Arl8a	2.15714e-21	0.244399	0.543	0.481	1.1368e-20	HiMyc
Clcf1	1.88581e-60	0.244211	0.246	0.052	2.69179e-59	HiMyc
Cdk18	1.96066e-29	0.24385	0.441	0.325	1.35096e-28	HiMyc
Sh3bgrl	7.79688e-21	0.243826	0.537	0.488	4.0264e-20	HiMyc
Celf1	2.90703e-28	0.243318	0.748	0.647	1.9401e-27	HiMyc
BC005561	2.3526e-34	0.243249	0.684	0.57	1.86198e-33	HiMyc
Slc25a4	8.50247e-20	0.24308	0.754	0.703	4.21692e-19	HiMyc
Tsn	5.54352e-32	0.242777	0.698	0.622	4.12042e-31	HiMyc
Slc5a3	2.51419e-22	0.242662	0.356	0.246	1.36928e-21	HiMyc
Mrpl52	4.38045e-29	0.24262	0.953	0.865	2.98252e-28	HiMyc
Mterf3	2.15955e-30	0.242489	0.397	0.274	1.5312e-29	HiMyc
Itsn2	3.19023e-22	0.242457	0.4	0.31	1.73216e-21	HiMyc
Fas	6.35686e-06	0.24239	0.267	0.233	1.63146e-05	HiMyc
Dnttip2	1.17239e-25	0.241896	0.684	0.622	7.15925e-25	HiMyc
Tead4	9.63497e-24	0.24185	0.382	0.273	5.52294e-23	HiMyc
Ssrp1	2.14277e-23	0.241756	0.618	0.583	1.21087e-22	HiMyc
Tomm20	1.40199e-26	0.241607	0.983	0.885	8.80624e-26	HiMyc
Wdr75	1.378e-20	0.241134	0.448	0.382	7.03985e-20	HiMyc
Zc3h13	1.92184e-21	0.240672	0.593	0.539	1.01444e-20	HiMyc
Cnot3	3.54893e-27	0.240567	0.505	0.427	2.27749e-26	HiMyc
Pop7	2.42552e-22	0.240482	0.494	0.434	1.32173e-21	HiMyc
Senp5	2.32029e-29	0.240117	0.383	0.258	1.59314e-28	HiMyc
Mycbp2	1.01659e-38	0.239905	0.622	0.512	9.02554e-38	HiMyc
Srrm2	2.65445e-42	0.239728	0.969	0.789	2.58448e-41	HiMyc
Car13	2.6363e-49	0.239695	0.313	0.121	3.01616e-48	HiMyc
Cggbp1	2.19809e-25	0.239652	0.77	0.685	1.33436e-24	HiMyc
Cirh1a	8.79751e-14	0.239287	0.486	0.465	3.46597e-13	HiMyc
Snrpb2	1.04646e-29	0.239234	0.652	0.589	7.26941e-29	HiMyc
Zfp511	3.53188e-21	0.239205	0.413	0.334	1.84734e-20	HiMyc
Rab22a	1.15795e-26	0.238827	0.663	0.607	7.2961e-26	HiMyc
Exosc1	1.43253e-20	0.238826	0.439	0.37	7.3108e-20	HiMyc
Arhgap29	2.76581e-07	0.238706	0.45	0.465	7.77092e-07	HiMyc
Myo1b	2.33839e-58	0.238677	0.245	0.055	3.1865e-57	HiMyc
Dbr1	1.13953e-26	0.238554	0.373	0.258	7.18305e-26	HiMyc
1700123O20Rik	2.24774e-23	0.238513	0.495	0.427	1.26762e-22	HiMyc
Eif1ax	4.39927e-29	0.238272	0.863	0.769	2.99429e-28	HiMyc
Oxr1	3.58678e-17	0.238208	0.508	0.456	1.62169e-16	HiMyc
Asf1a	7.22607e-30	0.237846	0.394	0.264	5.04214e-29	HiMyc
Cdc42ep5	7.6821e-13	0.237799	0.732	0.697	2.89408e-12	HiMyc
H2-Q4	7.36535e-41	0.237566	0.681	0.528	6.92286e-40	HiMyc
Lsm1	1.13234e-22	0.237511	0.538	0.491	6.24002e-22	HiMyc
Orc4	1.40374e-26	0.237218	0.47	0.388	8.81444e-26	HiMyc
Ces2g	2.22376e-44	0.23678	0.273	0.1	2.2751e-43	HiMyc
Abtb2	1.29028e-30	0.236562	0.324	0.18	9.21877e-30	HiMyc
Cdk11b	1.60833e-28	0.236557	0.602	0.543	1.07853e-27	HiMyc
Txnl1	4.23893e-29	0.236377	0.917	0.8	2.88918e-28	HiMyc
Thumpd1	1.69144e-18	0.236151	0.437	0.375	8.03218e-18	HiMyc
Pla2g4a	5.14951e-51	0.236083	0.28	0.089	6.09858e-50	HiMyc
Kti12	5.70015e-17	0.236047	0.426	0.37	2.56179e-16	HiMyc
Ddx10	2.33765e-23	0.235937	0.492	0.413	1.31795e-22	HiMyc
Zfp746	2.79044e-30	0.235859	0.372	0.236	1.97065e-29	HiMyc
Fmr1	9.56381e-23	0.235456	0.474	0.398	5.28375e-22	HiMyc
Vps29	3.29937e-30	0.235418	0.719	0.656	2.32335e-29	HiMyc
Eif5b	1.07712e-26	0.235384	0.962	0.838	6.79188e-26	HiMyc
Utp3	1.17817e-27	0.235365	0.635	0.576	7.69216e-27	HiMyc
Nradd	7.93904e-29	0.235189	0.319	0.19	5.3662e-28	HiMyc
Arhgef12	2.79454e-22	0.234808	0.495	0.42	1.51942e-21	HiMyc
Tbc1d2	1.54147e-40	0.234612	0.302	0.131	1.43643e-39	HiMyc
Ewsr1	5.89122e-37	0.234607	0.869	0.76	4.99004e-36	HiMyc
Maff	8.42649e-20	0.234541	0.818	0.707	4.18242e-19	HiMyc
Nr1d1	4.25104e-17	0.234207	0.454	0.377	1.91847e-16	HiMyc
Pdcd11	1.47461e-24	0.233817	0.397	0.291	8.71607e-24	HiMyc
Psmb4	4.71304e-29	0.233554	0.944	0.847	3.20339e-28	HiMyc
Rbm6	1.64335e-20	0.233409	0.527	0.486	8.37139e-20	HiMyc
Gm26699	1.8072e-33	0.233276	0.299	0.153	1.39915e-32	HiMyc
Tnks1bp1	8.16802e-23	0.233235	0.528	0.45	4.52156e-22	HiMyc
Pim3	4.81578e-19	0.233202	0.725	0.669	2.32818e-18	HiMyc
Afap1l1	8.29702e-62	0.233109	0.234	0.044	1.21996e-60	HiMyc
Ak6	9.42238e-21	0.233067	0.511	0.467	4.84916e-20	HiMyc
Ndfip1	2.35963e-18	0.233013	0.639	0.61	1.11483e-17	HiMyc
Arpc3	1.43726e-30	0.232953	0.946	0.826	1.02465e-29	HiMyc
Crebzf	7.41923e-34	0.232949	0.453	0.316	5.78759e-33	HiMyc
Sltm	7.86661e-16	0.232641	0.607	0.589	3.37701e-15	HiMyc
Nexn	6.18071e-43	0.232312	0.205	0.054	6.07531e-42	HiMyc
Nudc	7.4519e-35	0.232176	0.837	0.748	5.98757e-34	HiMyc
Pmp22	8.31378e-21	0.232156	0.309	0.195	4.28653e-20	HiMyc
Spryd7	3.47082e-25	0.232024	0.378	0.268	2.0959e-24	HiMyc
Nufip1	8.91972e-16	0.231922	0.405	0.353	3.81903e-15	HiMyc
Strn3	1.71422e-19	0.231807	0.698	0.621	8.40803e-19	HiMyc
Cflar	2.75345e-24	0.23155	0.641	0.576	1.6148e-23	HiMyc
Gnl2	4.8521e-31	0.231498	0.722	0.639	3.50647e-30	HiMyc
Depdc7	9.46614e-26	0.231497	0.224	0.102	5.80232e-25	HiMyc
Taf7	3.19364e-23	0.231482	0.438	0.343	1.79279e-22	HiMyc
Cct4	3.29352e-24	0.231336	0.904	0.826	1.92403e-23	HiMyc
Krtdap	2.83635e-33	0.231242	0.102	0.009	2.18381e-32	HiMyc
Etv3	1.46935e-15	0.231103	0.404	0.341	6.22563e-15	HiMyc
Ppp4c	1.86838e-26	0.231033	0.725	0.648	1.16794e-25	HiMyc
Rbbp8	6.79231e-22	0.231018	0.37	0.271	3.64639e-21	HiMyc
Dazap1	4.28032e-29	0.230839	0.671	0.61	2.91638e-28	HiMyc
Asph	4.30356e-17	0.230838	0.465	0.412	1.94082e-16	HiMyc
Timm9	7.47721e-17	0.230772	0.424	0.364	3.33513e-16	HiMyc
Adgrg2	5.08987e-62	0.230601	0.262	0.06	7.5521e-61	HiMyc
AU018091	4.07748e-50	0.230439	0.178	0.027	4.75123e-49	HiMyc
Pabpn1	6.57067e-27	0.230315	0.526	0.444	4.17824e-26	HiMyc
2022-03-05	9.72392e-25	0.230305	0.7	0.657	5.78257e-24	HiMyc
Plek2	2.63848e-33	0.230233	0.255	0.111	2.03226e-32	HiMyc
Bmpr2	9.02462e-21	0.230207	0.488	0.429	4.64691e-20	HiMyc
Zwint	1.14074e-23	0.229677	0.741	0.657	6.50836e-23	HiMyc
Mef2a	1.0577e-20	0.229656	0.61	0.572	5.42767e-20	HiMyc
Sox2	1.11718e-45	0.229572	0.258	0.084	1.1737e-44	HiMyc
Tspan14	6.58878e-17	0.229274	0.487	0.435	2.95031e-16	HiMyc
Sdk2	3.24997e-79	0.229194	0.22	0.016	6.4606e-78	HiMyc
Gnai2	3.71164e-25	0.229143	0.817	0.74	2.24063e-24	HiMyc
4921524J17Rik	1.56837e-17	0.228665	0.35	0.268	7.18413e-17	HiMyc
Rbbp6	4.99987e-32	0.228618	0.831	0.709	3.72626e-31	HiMyc
Ctdp1	7.72763e-22	0.228369	0.42	0.331	4.14168e-21	HiMyc
Sypl	2.12811e-20	0.228254	0.783	0.718	1.07902e-19	HiMyc
Nom1	4.45335e-21	0.22825	0.398	0.311	2.32185e-20	HiMyc
Atic	9.8282e-21	0.228107	0.367	0.273	5.05402e-20	HiMyc
Sesn2	4.02468e-20	0.228059	0.356	0.249	2.02124e-19	HiMyc
Bambi	5.99078e-20	0.228017	0.21	0.106	2.99019e-19	HiMyc
Clns1a	2.11376e-18	0.22796	0.502	0.462	1.00036e-17	HiMyc
Smu1	7.71069e-30	0.227839	0.59	0.52	5.37356e-29	HiMyc
Bdp1	4.5086e-26	0.227645	0.538	0.455	2.79071e-25	HiMyc
Sap30l	7.85257e-23	0.227586	0.487	0.418	4.35434e-22	HiMyc
Bclaf1	3.36364e-22	0.227459	0.733	0.663	1.82479e-21	HiMyc
Wdr5	1.90426e-19	0.227245	0.443	0.38	9.31911e-19	HiMyc
Rab7	5.6345e-25	0.227046	0.898	0.783	3.37742e-24	HiMyc
Ctbp1	1.90135e-27	0.226846	0.717	0.657	1.23313e-26	HiMyc
Dll1	9.48519e-39	0.226738	0.176	0.041	8.42884e-38	HiMyc
Bcl6	1.82369e-33	0.226606	0.293	0.141	1.41136e-32	HiMyc
Eif4g1	1.00347e-32	0.226548	0.879	0.743	7.62102e-32	HiMyc
Cenpl	5.84776e-40	0.226471	0.294	0.126	5.35478e-39	HiMyc
Selt	2.21421e-22	0.226348	0.678	0.632	1.20759e-21	HiMyc
Phldb1	7.6309e-22	0.226298	0.33	0.224	4.09096e-21	HiMyc
Rragc	4.54317e-26	0.226171	0.58	0.52	2.81032e-25	HiMyc
Tmem30a	6.88877e-26	0.226054	0.617	0.551	4.23889e-25	HiMyc
Ccnl1	8.63736e-21	0.225992	0.925	0.786	4.45102e-20	HiMyc
Fam129b	3.5274e-23	0.225909	0.644	0.582	1.97731e-22	HiMyc
Snrnp48	3.54906e-18	0.225866	0.481	0.434	1.66872e-17	HiMyc
Cxcl12	2.64742e-49	0.22585	0.202	0.04	3.02711e-48	HiMyc
Dip2b	7.09749e-28	0.225781	0.412	0.295	4.67449e-27	HiMyc
Bod1l	4.55018e-23	0.225682	0.475	0.386	2.54407e-22	HiMyc
Itm2b	7.03048e-23	0.225518	0.982	0.932	3.90513e-22	HiMyc
Irf5	9.72488e-75	0.225376	0.262	0.042	1.82199e-73	HiMyc
Bloc1s4	2.20842e-23	0.225102	0.419	0.322	1.24617e-22	HiMyc
Wiz	1.51332e-16	0.22492	0.368	0.299	6.67989e-16	HiMyc
Phb2	6.54208e-27	0.224719	0.912	0.8	4.16142e-26	HiMyc
Mta2	1.2712e-15	0.224716	0.417	0.361	5.40128e-15	HiMyc
Dlst	1.23944e-23	0.224663	0.518	0.455	7.06119e-23	HiMyc
Pop4	1.89477e-32	0.224648	0.33	0.185	1.42626e-31	HiMyc
Vdac2	8.40485e-30	0.224537	0.932	0.818	5.85106e-29	HiMyc
Ocln	1.62361e-12	0.224091	0.717	0.671	6.03748e-12	HiMyc
Pfdn4	6.16452e-22	0.223935	0.592	0.539	3.3194e-21	HiMyc
Kdm6b	9.00326e-35	0.22379	0.791	0.675	7.21924e-34	HiMyc
Foxo1	8.11932e-20	0.223753	0.508	0.435	4.0346e-19	HiMyc
Hat1	6.76496e-30	0.22368	0.416	0.284	4.7229e-29	HiMyc
Dtnbp1	1.05719e-17	0.223612	0.427	0.366	4.87114e-17	HiMyc
Rgmb	4.3995e-38	0.223421	0.296	0.134	3.83798e-37	HiMyc
Mrps6	7.35581e-17	0.223048	0.607	0.56	3.28323e-16	HiMyc
Smurf1	5.87374e-30	0.223011	0.353	0.216	4.11393e-29	HiMyc
B4galnt1	5.55594e-12	0.222985	0.542	0.539	2.01202e-11	HiMyc
Isg20l2	5.20395e-29	0.222983	0.419	0.3	3.53215e-28	HiMyc
Ruvbl2	8.40343e-26	0.222864	0.37	0.251	5.16226e-25	HiMyc
Hadha	1.35058e-21	0.222862	0.602	0.579	7.15997e-21	HiMyc
Dcaf13	1.98185e-21	0.222701	0.487	0.427	1.04584e-20	HiMyc
Ccdc174	3.61376e-18	0.222284	0.487	0.439	1.69833e-17	HiMyc
Sf3b3	2.67381e-25	0.222194	0.559	0.488	1.61912e-24	HiMyc
Usp10	1.16547e-16	0.222182	0.496	0.458	5.16076e-16	HiMyc
Rnf4	3.2968e-25	0.221782	0.734	0.666	1.99328e-24	HiMyc
Nudcd3	2.12865e-21	0.221746	0.539	0.482	1.12239e-20	HiMyc
Crtc3	2.92455e-19	0.221686	0.419	0.337	1.42444e-18	HiMyc
Stxbp3	7.73295e-20	0.221678	0.465	0.406	3.84698e-19	HiMyc
Ahctf1	7.79504e-25	0.221529	0.482	0.399	4.64682e-24	HiMyc
Arhgef3	2.23095e-23	0.221186	0.353	0.24	1.25852e-22	HiMyc
Farsa	1.00311e-15	0.221019	0.491	0.46	4.28361e-15	HiMyc
Pbrm1	4.51241e-23	0.221012	0.706	0.642	2.52367e-22	HiMyc
Nol11	4.70312e-22	0.220971	0.424	0.339	2.53668e-21	HiMyc
Slmo2	5.00735e-23	0.220899	0.568	0.515	2.79488e-22	HiMyc
Tuba1b	5.33352e-23	0.220519	0.652	0.583	2.97353e-22	HiMyc
Eid2	3.1531e-37	0.220506	0.226	0.079	2.70003e-36	HiMyc
Bbx	1.41237e-14	0.220441	0.354	0.287	5.75222e-14	HiMyc
Grpel2	9.72505e-22	0.220389	0.664	0.554	5.18802e-21	HiMyc
Syf2	6.37065e-24	0.220389	0.771	0.728	3.67549e-23	HiMyc
Itch	2.127e-22	0.220083	0.538	0.483	1.16165e-21	HiMyc
Usp7	4.4211e-24	0.21979	0.627	0.568	2.57428e-23	HiMyc
2022-09-02	9.89285e-24	0.219785	0.665	0.608	5.66246e-23	HiMyc
Acin1	1.08072e-22	0.219751	0.668	0.628	5.96396e-22	HiMyc
Tars	2.33314e-15	0.219737	0.561	0.53	9.81949e-15	HiMyc
Tshz2	4.5718e-24	0.219708	0.308	0.185	2.65727e-23	HiMyc
Psap	3.84242e-22	0.219506	0.898	0.792	2.07933e-21	HiMyc
Otub1	1.40831e-30	0.219437	0.682	0.624	1.00474e-29	HiMyc
Tnks2	1.36119e-23	0.219411	0.578	0.523	7.7435e-23	HiMyc
Nedd9	2.67679e-32	0.219278	0.229	0.087	2.00718e-31	HiMyc
Esyt2	1.21895e-13	0.218952	0.542	0.515	4.78208e-13	HiMyc
Cul5	2.21234e-20	0.218839	0.443	0.372	1.12085e-19	HiMyc
Ptn	4.19953e-54	0.218808	0.205	0.035	5.3184e-53	HiMyc
Crebbp	2.2093e-22	0.218668	0.633	0.589	1.20525e-21	HiMyc
Acvr1	8.9368e-25	0.218564	0.378	0.272	5.32258e-24	HiMyc
Mbp	3.37453e-13	0.218506	0.533	0.499	1.29807e-12	HiMyc
Rc3h2	2.63541e-24	0.218158	0.562	0.496	1.54697e-23	HiMyc
Tfap2c	4.9322e-28	0.218084	0.283	0.15	3.27305e-27	HiMyc
Tmem158	9.51329e-28	0.217996	0.258	0.127	6.2257e-27	HiMyc
Smek2	7.51133e-19	0.217948	0.55	0.508	3.61258e-18	HiMyc
Cspp1	1.97549e-23	0.217756	0.485	0.397	1.11828e-22	HiMyc
Sucla2	2.85699e-23	0.217745	0.568	0.513	1.60519e-22	HiMyc
Mtx2	7.46741e-22	0.21773	0.548	0.491	4.00441e-21	HiMyc
Thoc3	5.43442e-24	0.217526	0.406	0.306	3.14463e-23	HiMyc
Cdk7	1.21126e-21	0.217394	0.396	0.31	6.43184e-21	HiMyc
Ddx3y	1.19466e-27	0.217263	0.701	0.605	7.79718e-27	HiMyc
Ptpn11	8.01453e-17	0.217199	0.549	0.514	3.56991e-16	HiMyc
Larp1	6.80889e-25	0.217159	0.696	0.616	4.06764e-24	HiMyc
Psma1	4.89847e-27	0.217087	0.758	0.706	3.12507e-26	HiMyc
Fmo2	1.68192e-22	0.216802	0.453	0.325	9.22434e-22	HiMyc
Exoc3	1.62631e-19	0.216793	0.401	0.32	7.98485e-19	HiMyc
Rab32	3.76017e-20	0.216646	0.324	0.218	1.88985e-19	HiMyc
Nenf	7.27504e-24	0.216597	0.777	0.72	4.18738e-23	HiMyc
Ddr1	2.45213e-15	0.216501	0.533	0.504	1.03092e-14	HiMyc
Polr3d	3.67478e-18	0.216387	0.479	0.426	1.72633e-17	HiMyc
Fzd1	9.14715e-35	0.216244	0.232	0.086	7.33161e-34	HiMyc
Acbd6	4.63484e-23	0.216119	0.727	0.675	2.58992e-22	HiMyc
Cttnbp2nl	5.46575e-30	0.216109	0.32	0.181	3.82955e-29	HiMyc
Lrp1	3.43076e-68	0.216086	0.256	0.047	5.70557e-67	HiMyc
Sema5a	4.33053e-46	0.216012	0.236	0.067	4.59408e-45	HiMyc
Ptger4	1.17305e-28	0.214966	0.284	0.146	7.90704e-28	HiMyc
Tyw5	3.43389e-30	0.214906	0.297	0.158	2.41634e-29	HiMyc
Snrnp40	9.20324e-20	0.214625	0.461	0.403	4.55985e-19	HiMyc
Uck2	5.53457e-19	0.214589	0.431	0.353	2.66974e-18	HiMyc
Alg13	6.41392e-26	0.214585	0.264	0.141	3.95252e-25	HiMyc
Upp1	3.26172e-09	0.214519	0.278	0.221	1.02471e-08	HiMyc
Snrpc	2.21337e-27	0.214445	0.679	0.623	1.42933e-26	HiMyc
Fstl1	6.96232e-53	0.214426	0.203	0.036	8.55127e-52	HiMyc
Dhx36	3.09703e-16	0.214237	0.497	0.47	1.35147e-15	HiMyc
Pgs1	2.11221e-21	0.214185	0.524	0.46	1.11403e-20	HiMyc
Srgap1	2.36444e-52	0.214079	0.249	0.067	2.86801e-51	HiMyc
Srrm1	2.50728e-30	0.214047	0.885	0.779	1.77517e-29	HiMyc
Fam60a	5.68636e-12	0.213888	0.343	0.282	2.05849e-11	HiMyc
Med4	6.88338e-22	0.213799	0.374	0.274	3.69426e-21	HiMyc
Nab1	6.76839e-17	0.213776	0.583	0.552	3.02865e-16	HiMyc
Ankrd13c	1.03712e-17	0.213496	0.488	0.444	4.78206e-17	HiMyc
Dhx9	1.55255e-26	0.213365	0.696	0.62	9.73635e-26	HiMyc
Fez2	5.48362e-36	0.21324	0.275	0.121	4.53856e-35	HiMyc
Rtkn	7.9813e-15	0.213193	0.431	0.382	3.28966e-14	HiMyc
Tsr2	7.82539e-12	0.213039	0.359	0.315	2.81095e-11	HiMyc
Slc16a11	3.32689e-22	0.213031	0.261	0.144	1.80535e-21	HiMyc
Taf15	2.01387e-24	0.212827	0.576	0.519	1.18497e-23	HiMyc
Puf60	4.27541e-21	0.212772	0.749	0.705	2.23086e-20	HiMyc
Trmt10c	2.2998e-14	0.212747	0.381	0.321	9.28328e-14	HiMyc
Lrrc58	1.95748e-20	0.212616	0.616	0.563	9.93796e-20	HiMyc
Trpm7	2.22569e-21	0.212613	0.509	0.445	1.1723e-20	HiMyc
Arfgap2	9.28684e-25	0.212585	0.572	0.506	5.52601e-24	HiMyc
Eef1e1	2.28774e-13	0.21256	0.478	0.46	8.87527e-13	HiMyc
Trappc10	4.83506e-18	0.212538	0.446	0.387	2.26033e-17	HiMyc
Vav3	5.37938e-21	0.212171	0.248	0.139	2.79719e-20	HiMyc
Cnep1r1	3.72722e-16	0.212033	0.383	0.319	1.62104e-15	HiMyc
Pinx1	2.42641e-26	0.212019	0.337	0.212	1.51291e-25	HiMyc
Gpc4	5.22588e-57	0.211962	0.243	0.056	6.93271e-56	HiMyc
Rps25	3.73731e-41	0.21185	0.998	0.981	3.5469e-40	HiMyc
Unc45a	1.16673e-29	0.21171	0.638	0.579	8.08477e-29	HiMyc
Anapc15	1.0629e-14	0.21156	0.416	0.371	4.35889e-14	HiMyc
Nup214	1.10534e-17	0.211515	0.342	0.257	5.0846e-17	HiMyc
Wsb1	4.52969e-16	0.21119	0.682	0.636	1.96568e-15	HiMyc
Rrp1b	1.03917e-11	0.211171	0.348	0.294	3.7076e-11	HiMyc
Dennd5b	1.90075e-31	0.211099	0.245	0.106	1.38768e-30	HiMyc
Cdc40	8.04534e-19	0.210884	0.416	0.345	3.86275e-18	HiMyc
Rdh10	3.75697e-14	0.210776	0.386	0.308	1.50225e-13	HiMyc
Sf3a3	3.54371e-17	0.210757	0.463	0.422	1.60295e-16	HiMyc
St5	3.28337e-18	0.210729	0.38	0.298	1.54529e-17	HiMyc
Gpatch4	3.29009e-09	0.210581	0.389	0.368	1.03329e-08	HiMyc
Kcns3	1.73483e-65	0.210476	0.218	0.03	2.74941e-64	HiMyc
Fam76a	6.35582e-14	0.210394	0.439	0.409	2.51823e-13	HiMyc
Polr2j	4.51635e-28	0.21033	0.716	0.657	3.0049e-27	HiMyc
Hoxd11	3.18623e-48	0.210299	0.193	0.038	3.57829e-47	HiMyc
Pogk	6.00726e-21	0.210222	0.318	0.215	3.11456e-20	HiMyc
Phax	8.76408e-24	0.210215	0.546	0.487	5.03111e-23	HiMyc
Cyp7b1	2.52598e-39	0.209676	0.197	0.054	2.27362e-38	HiMyc
Eif1a	1.38461e-17	0.209616	0.906	0.795	6.35281e-17	HiMyc
Cdc42bpa	1.45139e-28	0.209549	0.318	0.183	9.75635e-28	HiMyc
Txnrd3	1.69592e-34	0.209406	0.296	0.145	1.34661e-33	HiMyc
Il13ra1	1.01146e-16	0.209296	0.414	0.334	4.48693e-16	HiMyc
Itgb8	3.07333e-38	0.209274	0.205	0.059	2.6943e-37	HiMyc
Cse1l	4.49551e-23	0.209166	0.4	0.304	2.51494e-22	HiMyc
Ctgf	1.25928e-14	0.209136	0.224	0.125	5.14481e-14	HiMyc
Srrt	9.0534e-17	0.209112	0.47	0.421	4.02715e-16	HiMyc
Tmem168	1.10234e-19	0.209102	0.352	0.265	5.44786e-19	HiMyc
Ogt	2.1126e-22	0.209042	0.698	0.6	1.1541e-21	HiMyc
Ntn4	4.48464e-20	0.208764	0.273	0.156	2.24473e-19	HiMyc
Ssu72	5.04436e-18	0.208363	0.713	0.699	2.35592e-17	HiMyc
Wdr36	3.63167e-14	0.208271	0.416	0.37	1.45364e-13	HiMyc
Chd9	7.36657e-17	0.208237	0.355	0.275	3.28728e-16	HiMyc
Ube2j2	2.46792e-23	0.207975	0.711	0.655	1.38939e-22	HiMyc
Atf5	2.96181e-14	0.207876	0.39	0.317	1.19088e-13	HiMyc
Mdn1	2.3089e-18	0.207851	0.386	0.305	1.09192e-17	HiMyc
Ifitm10	2.31172e-53	0.207421	0.21	0.041	2.86997e-52	HiMyc
Dnajc11	4.6842e-18	0.207298	0.447	0.395	2.19033e-17	HiMyc
Wbscr22	5.93984e-17	0.20706	0.448	0.391	2.66645e-16	HiMyc
Mrps30	3.30569e-17	0.206934	0.464	0.412	1.49737e-16	HiMyc
Knop1	9.28846e-17	0.206825	0.585	0.563	4.12795e-16	HiMyc
Ago2	7.59193e-17	0.206762	0.535	0.503	3.38476e-16	HiMyc
Celf4	7.27407e-50	0.206563	0.209	0.044	8.4108e-49	HiMyc
Nucks1	4.61249e-23	0.206502	0.794	0.713	2.57817e-22	HiMyc
Rhbdf1	3.25517e-20	0.206382	0.431	0.347	1.63984e-19	HiMyc
Epc2	8.53735e-14	0.206333	0.49	0.46	3.36619e-13	HiMyc
Itpr3	9.18498e-23	0.206144	0.356	0.243	5.07733e-22	HiMyc
Rsbn1l	4.83975e-24	0.206108	0.573	0.517	2.808e-23	HiMyc
Efemp1	1.20792e-57	0.205954	0.24	0.051	1.62226e-56	HiMyc
Pcbp2	6.76277e-18	0.205807	0.962	0.842	3.14197e-17	HiMyc
Rab35	6.73048e-18	0.205787	0.5	0.469	3.12771e-17	HiMyc
Trim16	3.39446e-15	0.205611	0.607	0.569	1.41824e-14	HiMyc
Nufip2	1.01817e-22	0.205598	0.641	0.577	5.62354e-22	HiMyc
Atf7	4.15862e-16	0.205567	0.397	0.336	1.80546e-15	HiMyc
Zfr	2.72002e-11	0.205436	0.543	0.539	9.51521e-11	HiMyc
Bag3	3.02661e-19	0.205095	0.592	0.533	1.47342e-18	HiMyc
Map2k4	1.76564e-24	0.205066	0.738	0.624	1.04143e-23	HiMyc
Ube2b	1.3469e-13	0.204913	0.882	0.796	5.27449e-13	HiMyc
Son	1.71317e-47	0.204893	0.971	0.796	1.88285e-46	HiMyc
Bmp3	2.21503e-19	0.204778	0.264	0.156	1.08291e-18	HiMyc
St3gal1	9.54414e-37	0.204661	0.251	0.097	8.04582e-36	HiMyc
Elf2	1.62394e-14	0.204554	0.444	0.405	6.60013e-14	HiMyc
Atxn2l	1.67339e-21	0.204155	0.57	0.526	8.8521e-21	HiMyc
Ctdspl2	1.84559e-20	0.204095	0.31	0.206	9.38694e-20	HiMyc
Rpl8	3.29838e-46	0.20384	1	0.996	3.51245e-45	HiMyc
Plscr3	2.67051e-21	0.203667	0.37	0.263	1.40281e-20	HiMyc
Myl9	4.33927e-39	0.203621	0.169	0.036	3.87894e-38	HiMyc
Arhgef1	7.08018e-29	0.203616	0.378	0.247	4.79064e-28	HiMyc
Ep300	3.21484e-21	0.203614	0.45	0.37	1.68512e-20	HiMyc
Lamp2	3.42196e-21	0.203487	0.909	0.793	1.79128e-20	HiMyc
Bgn	2.18789e-38	0.203456	0.27	0.103	1.92497e-37	HiMyc
Crip2	6.7938e-12	0.203348	0.837	0.813	2.44805e-11	HiMyc
Gem	1.36668e-19	0.203314	0.289	0.177	6.72534e-19	HiMyc
Gm26809	1.35673e-57	0.203281	0.224	0.043	1.82087e-56	HiMyc
Mgst1	7.29034e-15	0.202988	0.684	0.607	3.01058e-14	HiMyc
Mysm1	1.06436e-17	0.202974	0.486	0.438	4.90301e-17	HiMyc
Ltbp3	1.47853e-15	0.202898	0.427	0.375	6.26317e-15	HiMyc
9930021J03Rik	1.20554e-20	0.202822	0.368	0.273	6.17656e-20	HiMyc
Sft2d1	1.117e-19	0.202756	0.52	0.467	5.51752e-19	HiMyc
Tmod3	2.07179e-18	0.20275	0.583	0.556	9.80736e-18	HiMyc
Stat3	2.10305e-16	0.202562	0.622	0.558	9.23293e-16	HiMyc
Pag1	2.18099e-13	0.202486	0.215	0.138	8.47124e-13	HiMyc
Rnf10	2.73056e-23	0.202447	0.819	0.748	1.53548e-22	HiMyc
Slc12a6	1.58757e-11	0.202275	0.392	0.354	5.61091e-11	HiMyc
Cav2	2.16368e-12	0.20198	0.488	0.43	7.99253e-12	HiMyc
Shroom3	2.159e-10	0.201935	0.553	0.539	7.24649e-10	HiMyc
Fubp3	1.43122e-16	0.201893	0.431	0.382	6.32462e-16	HiMyc
Il4ra	8.80662e-37	0.201766	0.246	0.093	7.43049e-36	HiMyc
Vps37a	1.93296e-12	0.20168	0.493	0.48	7.15648e-12	HiMyc
Ash1l	4.26067e-20	0.201677	0.701	0.629	2.13591e-19	HiMyc
Nfkb2	6.55875e-28	0.201562	0.474	0.352	4.3255e-27	HiMyc
Lsm5	3.87751e-31	0.201243	0.535	0.425	2.80839e-30	HiMyc
Smad7	6.44183e-09	0.201179	0.415	0.382	1.99651e-08	HiMyc
Cwc25	4.8616e-18	0.201092	0.426	0.359	2.27165e-17	HiMyc
Mgat4b	5.85351e-17	0.20098	0.538	0.463	2.6283e-16	HiMyc
Serpinb2	0.0168011	0.200854	0.075	0.055	0.0302256	HiMyc
N4bp2l2	5.5008e-24	0.200689	0.75	0.678	3.18209e-23	HiMyc
Tmed2	7.92749e-21	0.200647	0.978	0.895	4.09276e-20	HiMyc
Ptbp2	5.07275e-18	0.20049	0.49	0.438	2.36805e-17	HiMyc
Rps27rt	5.82045e-26	0.200323	0.936	0.859	3.59133e-25	HiMyc
Opa3	3.59255e-16	0.200322	0.334	0.253	1.56387e-15	HiMyc
Med31	5.21671e-16	0.200309	0.425	0.372	2.26081e-15	HiMyc
Pitrm1	4.84579e-12	0.200055	0.264	0.198	1.75908e-11	HiMyc
Gm26532	3.18986e-15	0.200054	0.264	0.173	1.33475e-14	HiMyc
Reep4	3.62821e-30	0.199961	0.344	0.204	2.55215e-29	HiMyc
Ctps	1.28919e-07	0.199738	0.34	0.316	3.7047e-07	HiMyc
Gabpb1	6.21916e-18	0.199642	0.366	0.285	2.89561e-17	HiMyc
Ubxn2a	1.1566e-14	0.19953	0.464	0.426	4.73322e-14	HiMyc
Pdcd7	1.38323e-24	0.199262	0.313	0.193	8.18583e-24	HiMyc
Ube2n	2.93015e-22	0.199097	0.861	0.774	1.59272e-21	HiMyc
Ptk7	1.42032e-65	0.198786	0.23	0.036	2.25463e-64	HiMyc
Sparc	1.91008e-39	0.198686	0.354	0.17	1.72242e-38	HiMyc
Pfdn2	9.73358e-24	0.198587	0.895	0.801	5.57782e-23	HiMyc
H3f3a	7.2705e-27	0.198234	0.993	0.925	4.61353e-26	HiMyc
Ninj1	2.78461e-14	0.198156	0.586	0.558	1.12055e-13	HiMyc
Gnaq	8.96068e-11	0.197966	0.427	0.397	3.06173e-10	HiMyc
Rpf1	1.65162e-20	0.197894	0.551	0.506	8.41135e-20	HiMyc
Bccip	2.50437e-20	0.197474	0.617	0.578	1.26585e-19	HiMyc
Igsf8	5.90346e-20	0.197405	0.304	0.201	2.94736e-19	HiMyc
Pmpca	5.5815e-13	0.197375	0.469	0.45	2.11495e-12	HiMyc
Arhgap10	1.95185e-28	0.197361	0.261	0.127	1.30709e-27	HiMyc
Snrnp27	3.66549e-19	0.197243	0.615	0.582	1.7778e-18	HiMyc
Nelfe	1.4016e-13	0.197064	0.43	0.394	5.48651e-13	HiMyc
Ptpn9	3.34838e-16	0.196863	0.32	0.24	1.45953e-15	HiMyc
Imp4	8.58566e-16	0.196826	0.516	0.485	3.67922e-15	HiMyc
Slc2a4	5.25608e-62	0.196796	0.188	0.019	7.79279e-61	HiMyc
Nsrp1	5.26939e-15	0.19667	0.565	0.544	2.18804e-14	HiMyc
Samd4b	6.28295e-20	0.19577	0.574	0.525	3.13522e-19	HiMyc
Hacd1	1.06183e-07	0.195561	0.321	0.289	3.06442e-07	HiMyc
Erdr1	1.13835e-66	0.195558	0.971	0.838	1.84448e-65	HiMyc
Huwe1	3.55568e-26	0.195549	0.793	0.688	2.20857e-25	HiMyc
Uri1	9.59799e-17	0.195526	0.422	0.36	4.26163e-16	HiMyc
Tmem60	3.70792e-16	0.195216	0.342	0.267	1.61301e-15	HiMyc
Cwc15	5.1244e-24	0.195195	0.727	0.679	2.96963e-23	HiMyc
Rai14	8.96135e-28	0.195108	0.274	0.143	5.87236e-27	HiMyc
Med8	2.03958e-16	0.195039	0.557	0.54	8.96435e-16	HiMyc
Kctd10	9.17443e-16	0.194986	0.416	0.348	3.92464e-15	HiMyc
Bmp1	7.00296e-62	0.194748	0.221	0.036	1.03435e-60	HiMyc
Mt2	0.019063	0.194671	0.972	0.971	0.0340783	HiMyc
Sowahc	8.92339e-14	0.194659	0.455	0.411	3.51415e-13	HiMyc
Btbd9	3.80075e-12	0.194485	0.392	0.349	1.3859e-11	HiMyc
Hectd1	9.22884e-22	0.194399	0.762	0.658	4.93273e-21	HiMyc
Apex1	3.15464e-16	0.194397	0.561	0.535	1.37631e-15	HiMyc
Rbm26	9.6097e-20	0.194369	0.519	0.465	4.75882e-19	HiMyc
Slc22a23	1.31962e-13	0.194022	0.464	0.422	5.17183e-13	HiMyc
Tmcc1	1.06322e-13	0.193899	0.413	0.359	4.18034e-13	HiMyc
Lpcat2	1.72192e-12	0.193899	0.278	0.206	6.39577e-12	HiMyc
Akt1	2.65008e-17	0.193842	0.695	0.659	1.20515e-16	HiMyc
Erbb2ip	7.79246e-22	0.193758	0.701	0.632	4.17528e-21	HiMyc
Emp3	3.49489e-19	0.193699	0.174	0.078	1.698e-18	HiMyc
Rpl13	1.05642e-35	0.193491	1	0.997	8.68471e-35	HiMyc
Cdkn1c	2.99413e-14	0.193444	0.27	0.178	1.20363e-13	HiMyc
Pik3ca	2.48252e-12	0.193363	0.424	0.388	9.1461e-12	HiMyc
Setd5	5.55886e-24	0.193276	0.689	0.611	3.21282e-23	HiMyc
Socs5	4.3277e-34	0.193035	0.243	0.097	3.39493e-33	HiMyc
Dnajb11	2.40675e-12	0.192538	0.75	0.709	8.87363e-12	HiMyc
Polr2k	7.20114e-21	0.1925	0.812	0.717	3.72367e-20	HiMyc
Wapl	1.35763e-21	0.192461	0.734	0.68	7.19539e-21	HiMyc
Arhgdib	9.05934e-23	0.192399	0.255	0.136	5.0093e-22	HiMyc
Aasdhppt	1.02955e-14	0.192359	0.448	0.41	4.22392e-14	HiMyc
Psmd9	3.6546e-15	0.192342	0.434	0.39	1.5253e-14	HiMyc
Mtch2	6.69928e-17	0.192111	0.686	0.653	2.99841e-16	HiMyc
Cpsf2	7.82743e-13	0.192064	0.436	0.408	2.94769e-12	HiMyc
Cpsf6	5.45408e-13	0.191918	0.451	0.431	2.06828e-12	HiMyc
Wdr12	1.24846e-16	0.191864	0.348	0.265	5.52198e-16	HiMyc
Ephb3	2.54209e-21	0.191662	0.305	0.19	1.33715e-20	HiMyc
Hspbp1	4.7304e-13	0.191512	0.37	0.316	1.80153e-12	HiMyc
Siah2	7.19911e-07	0.191468	0.505	0.515	1.9656e-06	HiMyc
Crk	1.64562e-14	0.191447	0.6	0.575	6.68545e-14	HiMyc
Akirin1	1.34305e-18	0.191418	0.687	0.638	6.40736e-18	HiMyc
N6amt1	7.86558e-09	0.191405	0.429	0.411	2.42546e-08	HiMyc
Hgs	6.74234e-13	0.191108	0.555	0.538	2.5479e-12	HiMyc
Gemin7	4.29283e-17	0.191038	0.451	0.397	1.93643e-16	HiMyc
Gm15867	7.5004e-44	0.190928	0.24	0.076	7.58227e-43	HiMyc
Polr2c	1.89245e-19	0.190631	0.614	0.581	9.26594e-19	HiMyc
Alpl	4.82202e-46	0.190607	0.163	0.024	5.10993e-45	HiMyc
Gabarapl2	7.66834e-16	0.190558	0.814	0.741	3.29407e-15	HiMyc
Cxcl10	3.6931e-11	0.190526	0.309	0.439	1.28502e-10	HiMyc
Litaf	2.63018e-12	0.190526	0.707	0.677	9.68281e-12	HiMyc
Rapgef6	3.74677e-13	0.190496	0.454	0.419	1.43504e-12	HiMyc
Zfp830	1.03008e-20	0.190361	0.33	0.225	5.29009e-20	HiMyc
Cdc42ep1	8.47616e-13	0.190148	0.483	0.444	3.18708e-12	HiMyc
Igfbp3	2.67926e-07	0.190104	0.146	0.093	7.53966e-07	HiMyc
Tbce	4.92874e-15	0.190087	0.405	0.353	2.0492e-14	HiMyc
Nsmce2	2.2113e-18	0.19006	0.406	0.328	1.04627e-17	HiMyc
2410004B18Rik	8.33809e-15	0.189863	0.435	0.392	3.43382e-14	HiMyc
1700025G04Rik	4.73106e-52	0.18951	0.205	0.039	5.68921e-51	HiMyc
Baz2b	7.61438e-11	0.189496	0.457	0.45	2.61223e-10	HiMyc
Med6	2.04695e-15	0.189476	0.383	0.322	8.63174e-15	HiMyc
Eps15	7.70814e-15	0.189414	0.402	0.348	3.17908e-14	HiMyc
Mrpl50	3.15615e-18	0.189044	0.48	0.424	1.48649e-17	HiMyc
Zcchc7	5.66566e-17	0.188651	0.597	0.557	2.54688e-16	HiMyc
Zfand5	6.61152e-14	0.188184	0.942	0.846	2.61636e-13	HiMyc
Map4k3	5.29461e-14	0.188061	0.306	0.233	2.10545e-13	HiMyc
Mrpl35	2.50501e-17	0.187818	0.562	0.54	1.14024e-16	HiMyc
Mfsd7b	7.3174e-23	0.18763	0.287	0.17	4.05989e-22	HiMyc
Git1	5.27521e-10	0.187625	0.411	0.393	1.73482e-09	HiMyc
Serpina3n	1.65921e-30	0.187265	0.142	0.033	1.17944e-29	HiMyc
Nol8	2.76152e-12	0.187237	0.33	0.268	1.01453e-11	HiMyc
Kansl1	2.33456e-18	0.187173	0.527	0.48	1.10352e-17	HiMyc
Cdk19	9.03087e-12	0.187159	0.498	0.462	3.23446e-11	HiMyc
Eapp	1.51668e-14	0.187007	0.533	0.522	6.16806e-14	HiMyc
Zkscan3	2.35326e-17	0.186895	0.332	0.244	1.07166e-16	HiMyc
Rab5c	3.98869e-26	0.186799	0.66	0.609	2.4736e-25	HiMyc
Stau1	4.92984e-11	0.186421	0.381	0.347	1.70563e-10	HiMyc
Tmem65	6.6637e-14	0.186361	0.486	0.448	2.63647e-13	HiMyc
Zranb2	7.42635e-12	0.186235	0.434	0.399	2.66958e-11	HiMyc
Zfp800	8.20441e-14	0.186144	0.389	0.328	3.23622e-13	HiMyc
Agfg1	1.29864e-12	0.185982	0.408	0.37	4.84566e-12	HiMyc
Smim15	7.67124e-12	0.185973	0.535	0.503	2.75609e-11	HiMyc
Tmem115	2.29754e-11	0.185899	0.455	0.44	8.06472e-11	HiMyc
Steap4	1.37936e-23	0.185898	0.201	0.088	7.84233e-23	HiMyc
Dgkd	1.57916e-22	0.185813	0.278	0.163	8.66565e-22	HiMyc
Yeats4	1.04146e-15	0.185661	0.585	0.562	4.4435e-15	HiMyc
Cdc42ep4	9.60687e-09	0.185452	0.345	0.309	2.94938e-08	HiMyc
Sin3b	1.66136e-14	0.185296	0.76	0.725	6.74798e-14	HiMyc
Stag1	3.18722e-10	0.185207	0.462	0.444	1.05975e-09	HiMyc
Fam192a	4.08228e-15	0.185147	0.432	0.385	1.70198e-14	HiMyc
Ereg	1.40778e-29	0.184138	0.121	0.023	9.73438e-29	HiMyc
Slc12a4	3.54315e-52	0.18371	0.198	0.035	4.27651e-51	HiMyc
2810403A07Rik	7.60338e-17	0.183676	0.557	0.514	3.38909e-16	HiMyc
Dot1l	6.21795e-22	0.183675	0.652	0.577	3.34724e-21	HiMyc
Gtf2a2	3.39445e-22	0.183525	0.63	0.583	1.84099e-21	HiMyc
Wsb2	4.92657e-17	0.183441	0.74	0.671	2.21821e-16	HiMyc
Nup54	7.59906e-12	0.183368	0.418	0.385	2.73066e-11	HiMyc
Lbr	1.36288e-15	0.183358	0.278	0.193	5.78078e-15	HiMyc
Mphosph6	5.38345e-11	0.183297	0.43	0.415	1.85895e-10	HiMyc
Fbxw7	2.8776e-15	0.183252	0.394	0.334	1.20746e-14	HiMyc
Spg21	1.77968e-13	0.183112	0.45	0.425	6.93869e-13	HiMyc
Atf1	5.17272e-13	0.183043	0.53	0.519	1.96692e-12	HiMyc
Frrs1	7.01552e-14	0.182938	0.329	0.258	2.77286e-13	HiMyc
Rab11fip1	1.81759e-07	0.182834	0.753	0.742	5.17371e-07	HiMyc
Zmynd11	8.13729e-15	0.18273	0.516	0.481	3.35254e-14	HiMyc
Phf10	2.04799e-09	0.182622	0.385	0.362	6.51257e-09	HiMyc
Myc	2.20589e-09	0.182559	0.631	0.621	7.00103e-09	HiMyc
Nle1	8.07323e-16	0.182556	0.402	0.341	3.46495e-15	HiMyc
Wdr20	1.72249e-17	0.182553	0.401	0.328	7.87903e-17	HiMyc
Tmem243	3.68822e-13	0.182292	0.321	0.254	1.414e-12	HiMyc
Plekhb2	6.85918e-15	0.182289	0.557	0.516	2.83612e-14	HiMyc
Yme1l1	1.45589e-15	0.182264	0.571	0.56	6.16993e-15	HiMyc
Cct5	9.94231e-18	0.181763	0.95	0.869	4.58972e-17	HiMyc
Fbxl5	1.8733e-12	0.181688	0.488	0.469	6.94135e-12	HiMyc
Brd3	1.24909e-09	0.181641	0.377	0.347	4.02381e-09	HiMyc
Phrf1	6.53801e-16	0.181541	0.426	0.372	2.8178e-15	HiMyc
Klc1	2.01062e-15	0.181524	0.345	0.269	8.48035e-15	HiMyc
Endod1	0.000332777	0.181479	0.296	0.281	0.000734696	HiMyc
Slc39a6	1.18758e-15	0.18141	0.242	0.155	5.05369e-15	HiMyc
Orc6	3.02504e-15	0.181369	0.374	0.301	1.26788e-14	HiMyc
Mink1	9.77712e-19	0.181248	0.318	0.223	4.68157e-18	HiMyc
Mrps18b	4.48105e-15	0.181232	0.652	0.616	1.86545e-14	HiMyc
Hsp90ab1	1.5163e-30	0.181105	1	0.99	1.07903e-29	HiMyc
Cuedc1	4.44014e-14	0.181074	0.451	0.412	1.77071e-13	HiMyc
Ephb4	1.22602e-38	0.180915	0.215	0.067	1.08504e-37	HiMyc
Efnb2	3.99117e-18	0.180812	0.687	0.59	1.8721e-17	HiMyc
Dnajc5	5.70871e-22	0.180731	0.765	0.647	3.07565e-21	HiMyc
Rab31	1.06423e-06	0.18073	0.343	0.316	2.87915e-06	HiMyc
Rab8b	1.39941e-22	0.18071	0.29	0.174	7.69224e-22	HiMyc
Nfyb	3.0669e-10	0.180593	0.394	0.363	1.02078e-09	HiMyc
Gm12166	1.07775e-12	0.180488	0.489	0.473	4.03456e-12	HiMyc
Wdr3	6.18088e-14	0.180447	0.308	0.237	2.45041e-13	HiMyc
Hnrnpa2b1	7.39075e-26	0.180377	0.947	0.858	4.54588e-25	HiMyc
Pom121	9.38667e-14	0.180376	0.465	0.431	3.6951e-13	HiMyc
Ctcf	4.58668e-11	0.180367	0.464	0.445	1.58916e-10	HiMyc
Yae1d1	2.62912e-12	0.180352	0.387	0.345	9.68074e-12	HiMyc
Baz2a	8.01947e-17	0.18031	0.502	0.451	3.57048e-16	HiMyc
Ube2l3	4.44502e-21	0.180301	0.856	0.762	2.31812e-20	HiMyc
Dhx30	7.67964e-20	0.180276	0.415	0.332	3.82144e-19	HiMyc
Lor	3.11178e-36	0.179991	0.157	0.034	2.59638e-35	HiMyc
Nr2c2	8.32058e-09	0.179828	0.327	0.289	2.56213e-08	HiMyc
Bysl	1.52614e-08	0.17961	0.389	0.376	4.62647e-08	HiMyc
Nfkbie	9.717e-35	0.179586	0.217	0.074	7.78196e-34	HiMyc
Tmx3	1.93863e-12	0.179453	0.38	0.333	7.17613e-12	HiMyc
Zfp148	1.72585e-09	0.179367	0.437	0.429	5.52141e-09	HiMyc
Nsun2	3.60528e-16	0.179254	0.74	0.7	1.56906e-15	HiMyc
Ldlrap1	2.3836e-12	0.179245	0.297	0.232	8.79327e-12	HiMyc
Cnksr1	1.0487e-15	0.179198	0.528	0.507	4.47242e-15	HiMyc
Psmd3	1.45464e-19	0.179008	0.785	0.724	7.15275e-19	HiMyc
Myadm	7.91538e-14	0.178961	0.442	0.355	3.12537e-13	HiMyc
Ubxn8	2.79689e-12	0.17894	0.375	0.327	1.02714e-11	HiMyc
Ykt6	3.28245e-15	0.178895	0.51	0.477	1.37174e-14	HiMyc
Rab11fip2	8.06345e-28	0.178539	0.224	0.099	5.29106e-27	HiMyc
Mzt1	5.30587e-13	0.178297	0.392	0.348	2.01598e-12	HiMyc
Galnt18	1.65917e-11	0.178185	0.286	0.223	5.85655e-11	HiMyc
B630005N14Rik	2.0711e-23	0.178168	0.31	0.193	1.17105e-22	HiMyc
Gm6483	3.19781e-15	0.178145	0.36	0.29	1.33722e-14	HiMyc
Matr3	3.56325e-14	0.178132	0.771	0.717	1.42742e-13	HiMyc
Pdcd6ip	2.61868e-18	0.178117	0.862	0.756	1.23514e-17	HiMyc
Samd5	4.47297e-35	0.178104	0.262	0.106	3.61332e-34	HiMyc
Trim33	7.41008e-10	0.178067	0.413	0.395	2.41656e-09	HiMyc
Szrd1	2.25193e-13	0.178055	0.545	0.531	8.73808e-13	HiMyc
Gps1	1.18114e-14	0.177804	0.665	0.633	4.82859e-14	HiMyc
Btbd10	2.96342e-12	0.177668	0.432	0.398	1.08707e-11	HiMyc
Proser1	6.87897e-20	0.177538	0.316	0.215	3.43001e-19	HiMyc
Cers2	1.76385e-10	0.177232	0.524	0.525	5.94778e-10	HiMyc
Polr1c	3.22184e-09	0.177231	0.524	0.533	1.01268e-08	HiMyc
Lrp6	4.89831e-11	0.177165	0.451	0.432	1.69532e-10	HiMyc
Fgfr3	6.87355e-29	0.177066	0.194	0.07	4.65567e-28	HiMyc
Scarb2	2.81791e-07	0.177054	0.511	0.518	7.91275e-07	HiMyc
Abcf2	4.4672e-15	0.176957	0.52	0.501	1.86008e-14	HiMyc
Nipbl	1.27592e-15	0.176886	0.581	0.555	5.42017e-15	HiMyc
Gpm6b	7.32284e-54	0.176867	0.176	0.021	9.23794e-53	HiMyc
Ccar1	3.41988e-10	0.176567	0.575	0.571	1.13575e-09	HiMyc
Yes1	1.02122e-11	0.176354	0.371	0.321	3.64688e-11	HiMyc
Gpc1	1.90897e-47	0.176021	0.224	0.058	2.0945e-46	HiMyc
Snrpa	3.77334e-10	0.175885	0.516	0.524	1.25101e-09	HiMyc
Rnf166	6.56806e-12	0.175751	0.335	0.28	2.3702e-11	HiMyc
Ccnt1	5.73053e-11	0.175691	0.545	0.533	1.9767e-10	HiMyc
Hnrnpu	1.6405e-13	0.175652	0.798	0.721	6.40499e-13	HiMyc
Camsap2	5.08383e-19	0.17537	0.31	0.21	2.45473e-18	HiMyc
Ralgapa2	2.29743e-13	0.17521	0.302	0.231	8.91109e-13	HiMyc
Btf3	3.72191e-19	0.175073	1	0.954	1.80471e-18	HiMyc
Cep170b	5.14339e-18	0.175015	0.574	0.502	2.40045e-17	HiMyc
Hk1	6.07372e-14	0.174906	0.371	0.307	2.40939e-13	HiMyc
Rfx5	7.68766e-18	0.17486	0.265	0.168	3.56067e-17	HiMyc
Bhlhe22	3.23593e-40	0.174854	0.168	0.034	2.98693e-39	HiMyc
Ppp1ca	4.11864e-18	0.174649	0.921	0.823	1.92957e-17	HiMyc
Sar1a	2.36128e-20	0.174509	0.879	0.774	1.19538e-19	HiMyc
Rab11fip5	1.90253e-28	0.174505	0.226	0.096	1.27451e-27	HiMyc
Lamtor1	3.91903e-19	0.174434	0.633	0.604	1.89794e-18	HiMyc
Nck1	1.13407e-12	0.174283	0.367	0.308	4.24213e-12	HiMyc
Eftud2	6.89415e-14	0.17405	0.402	0.358	2.7271e-13	HiMyc
Gtf2f2	5.97445e-11	0.173691	0.492	0.492	2.06011e-10	HiMyc
Pla2g7	1.09725e-52	0.173557	0.202	0.035	1.34344e-51	HiMyc
Arhgef17	9.26596e-42	0.173476	0.21	0.057	8.89323e-41	HiMyc
Mrfap1	5.45276e-18	0.173223	0.955	0.855	2.54241e-17	HiMyc
Tmem70	5.11923e-07	0.173149	0.385	0.38	1.41193e-06	HiMyc
Thoc2	6.23017e-16	0.173128	0.655	0.613	2.68869e-15	HiMyc
Padi1	2.37866e-51	0.173127	0.152	0.013	2.83078e-50	HiMyc
Nsmce4a	4.68953e-14	0.172869	0.514	0.485	1.8694e-13	HiMyc
Snrpd2	1.8221e-22	0.172854	0.933	0.844	9.98478e-22	HiMyc
Med10	8.0533e-19	0.172782	0.625	0.57	3.86562e-18	HiMyc
Ing5	1.91153e-11	0.172532	0.353	0.308	6.72666e-11	HiMyc
Rnf7	4.23538e-20	0.172476	0.797	0.725	2.12378e-19	HiMyc
Csnk2b	1.0706e-17	0.172377	0.774	0.709	4.92885e-17	HiMyc
Faap100	1.7037e-11	0.172362	0.304	0.243	6.01156e-11	HiMyc
Srsf4	4.67415e-15	0.172078	0.413	0.35	1.94501e-14	HiMyc
Lrrc8c	2.66738e-34	0.172042	0.165	0.041	2.10599e-33	HiMyc
Dis3	2.09031e-13	0.171775	0.275	0.204	8.12547e-13	HiMyc
Rfwd2	1.29508e-14	0.17164	0.552	0.537	5.28738e-14	HiMyc
Polr2d	8.32992e-12	0.17157	0.337	0.283	2.98944e-11	HiMyc
9430016H08Rik	1.10506e-12	0.17153	0.434	0.402	4.1344e-12	HiMyc
Bzw1	5.2483e-13	0.171113	0.902	0.798	1.99489e-12	HiMyc
Ppfia1	2.71642e-13	0.17089	0.47	0.444	1.04946e-12	HiMyc
Bach2	5.4593e-22	0.170857	0.18	0.076	2.94209e-21	HiMyc
Trnt1	1.0802e-09	0.17081	0.434	0.418	3.49241e-09	HiMyc
Ces2e	3.10135e-55	0.170687	0.172	0.018	4.00287e-54	HiMyc
Rnf216	1.57107e-11	0.170557	0.305	0.247	5.5536e-11	HiMyc
Tnnt2	1.83361e-19	0.170049	0.216	0.114	8.9801e-19	HiMyc
Pkp4	8.89214e-09	0.169902	0.489	0.483	2.73511e-08	HiMyc
Stx7	3.02518e-13	0.169878	0.448	0.409	1.16621e-12	HiMyc
Rnf121	1.15975e-07	0.169822	0.421	0.423	3.33914e-07	HiMyc
Cnot7	4.37014e-12	0.169793	0.543	0.54	1.58996e-11	HiMyc
[truncated: 12,802 more rows]
