# Supplementary material for: Stromal androgen signaling acts as tumor niches to drive prostatic basal epithelial progenitor-initiated oncogenesis
Source: Nat Commun. 2022 Nov 2;13:6552. doi: 10.1038/s41467-022-34282-w (PMC9630272; doi:10.1038/s41467-022-34282-w)
Supplement: Supplementary file 9 — Source Data [file 41467_2022_34282_MOESM9_ESM.xlsx]

## Sheet: Fig. 1b
Fig. 1b: Weight of recombinant and % of Ki67 cells
Left Panel	UGM-Gli1CreER/+ + UGE-Ctnnb1L(ex3)/+:PBCre4				Left Panel	UGM-Ar L/Y:Gli1CreER/+ + UGE-Ctnnb1L(ex3)/+:PBCre4					UGM-Gli1CreER/+ + UGE-Ctnnb1L(ex3)/+:PBCre4 vs UGM-Ar L/Y:Gli1CreER/+ + UGE-Ctnnb1L(ex3)/+:PBCre4
Mouse	Weight (g)				Mouse	Weight (g)					FTEST	0.0130099
1	0.057				1	0.008					TTEST	0.0122924
2	0.023				2	0.001
3	0.016				3	0.009
4	0.04				4	0.002
5	0.038				5	0.004
Average	0.0348				Average	0.0048
SD	0.0143024				SD	0.00318748
Right Panel	UGM-Gli1CreER/+ + UGE-Ctnnb1L(ex3)/+:PBCre4				Right Panel	UGM-Ar L/Y:Gli1CreER/+ + UGE-Ctnnb1L(ex3)/+:PBCre4					UGM-Gli1CreER/+ + UGE-Ctnnb1L(ex3)/+:PBCre4 vs UGM-Ar L/Y:Gli1CreER/+ + UGE-Ctnnb1L(ex3)/+:PBCre4
Mouse	Ki67+	Total	Percentage		Mouse	Ki67+	Total	Percentage			FTEST	0.936393
1	97	321	30.2		1	27	165	16.4			TTEST	0.00135014
2	89	278	32		2	10	69	14.5
3	78	224	34.8		3	26	134	19.4
Average	88	274.333	32.3333		Average	21	122.667	16.7667
SD	7.78888	39.6849	1.89268		SD	7.78888	40.0028	2.01715

## Sheet: Fig. 2c
Fig. 2c: Prostate weight/Body weight
Left Panel	Hi-Myc:Gli1CreER/+ 2M				Left Panel	Hi-Myc:Ar L/Y:Gli1CreER/+ 2M				Hi-Myc:Gli1CreER/+ 2M vs Hi-Myc:Ar L/Y:Gli1CreER/+ 2M
Mouse	PW (g)	BW (g)	Percentage		Mouse	PW (g)	BW (g)	Percentage		FTEST	0.0701057
1	0.06	29.4	0.204		1	0.012	26.8	0.044		TTEST	3.97812e-08
2	0.052	27	0.192		2	0.013	27.9	0.046
3	0.066	28.6	0.23		3	0.01	29.2	0.034
4	0.058	29.7	0.195		4	0.15	28.1	0.051
5	0.075	33.3	0.225		5	0.012	27.2	0.044
		Average	0.2092				Average	0.0438
		SD	0.0155358				STD	0.00552811
Right Panel	Hi-Myc:Gli1CreER/+ 6M				Right Panel	Hi-Myc:Ar L/Y:Gli1CreER/+ 6M				Hi-Myc:Gli1CreER/+ 6M vs Hi-Myc:Ar L/Y:Gli1CreER/+ 6M
Mouse	PW (g)	BW (g)	Percentage		Mouse	PW (g)	BW (g)	Percentage		FTEST	9.13534e-07
1	0.164	45.6	0.359		1	0.025	48.2	0.051		TTEST	0.00282846
2	0.069	48.7	0.141		2	0.018	45.3	0.039
3	0.098	50.1	0.195		3	0.029	39.6	0.073
4	0.256	49.7	0.515		4	0.031	38.4	0.08
5	0.17	41.3	0.411		5	0.026	50.2	0.051
6	0.119	35.3	0.337		6	0.014	42.8	0.032
7	0.305	35.8	0.851		7	0.025	34.5	0.072
8	0.23	35	0.657		8	0.028	33.6	0.083
		Average	0.43325				Average	0.060125
		STD	0.220428				STD	0.0181276

## Sheet: Fig. 3f
Fig. 3f: % of hMycTg+ Epithelial Cells SCrna-seq
Cell Type	HiMyc			HiMyc-ARKO
	hMycTg+	Total	%	hMycTg+	Total	%
Basal	1363	4258	32.0103	36	491	7.33198
Luminal	1778	2335	76.1456	671	851	78.8484

## Sheet: Fig. 4d
Fig. 4d: qPCR of hMycTg-IGF1-Wnt axes genes results
	cDNA	Sample label	Ct1	Ct2	Ct3	dCt1	dCt2	dCt3	ddCt1	ddCt2	ddCt3	Fold	Fold	Fold	Average	SD	Ftest	Ttest
												Change 1	Change 2	Change 3
Ppia	25 ng	HiMYC-BE	22.4279	22.5234	22.3839
	25 ng	HiMyc-ARKO-BE	22.6912	22.6271	22.6756
hMYCTg	25 ng	HiMYC-BE	24.6663	24.6231	24.6361	2.22116	2.17801	2.191	0.02444	-0.0187172	-0.00572281	0.983202	1.01306	1.00397	1.00008	0.0153047
	25 ng	HiMyc-ARKO-BE	24.9308	25.0308	25.0671	2.26618	2.36618	2.40244	2.26618	2.36618	2.40244	0.207879	0.193958	0.189144	0.196994	0.00972959	0.57565	1.73178e-07
Igf1r	25 ng	HiMYC-BE	28.551	28.351	28.6426	6.10587	5.90587	6.19751	0.0361196	-0.16388	0.127761	0.975275	1.1203	0.915251	1.00361	0.105418
	25 ng	HiMyc-ARKO-BE	31.9027	31.7412	31.6212	9.23804	9.07652	8.95657	3.16829	3.00677	2.88682	0.111237	0.124415	0.135202	0.123618	0.012002	0.0255926	0.00433439
Ctnnb1	25 ng	HiMYC-BE	25.2702	25.4267	25.2516	2.8251	2.98166	2.80654	-0.0460002	0.110561	-0.0645606	1.0324	0.926228	1.04577	1.00146	0.0654985
	25 ng	HiMyc-ARKO-BE	26.8861	26.8398	26.9035	4.22144	4.17516	4.23882	1.35034	1.30407	1.36772	0.392199	0.404983	0.387502	0.394895	0.00904686	0.0374417	0.00335293
Cd44	25 ng	HiMYC-BE	26.9157	26.924	26.9053	4.47065	4.47895	4.46026	0.000695546	0.00900014	-0.00969569	0.999518	0.993781	1.00674	1.00001	0.00649531
	25 ng	HiMyc-ARKO-BE	29.6839	29.9085	29.64	7.0193	7.24386	6.9754	2.54935	2.77391	2.50545	0.170832	0.146207	0.17611	0.164383	0.0159605	0.284173	1.2043e-07
Ccnd1	25 ng	HiMYC-BE	29.1384	29.227	29.2206	6.69329	6.78189	6.77555	-0.0569553	0.0316448	0.0253105	1.04027	0.978304	0.982609	1.00039	0.0345991
	25 ng	HiMyc-ARKO-BE	30.9149	30.9908	30.9514	8.25031	8.32613	8.28674	1.50007	1.57589	1.5365	0.353537	0.335436	0.344721	0.344565	0.00905164	0.128116	5.85659e-06
Tcf7l2	25 ng	HiMYC-BE	31.8704	31.9041	31.6537	9.4253	9.45897	9.20857	0.0610174	0.0946916	-0.155709	0.958588	0.936472	1.11397	1.00301	0.0967276
	26 ng	HiMyc-ARKO-BE	34.5974	34.9243	34.7698	11.9328	12.2596	12.1051	2.56848	2.89535	2.74086	0.168582	0.134405	0.149595	0.150861	0.0171237	0.0607746	0.000114323
	cDNA	Sample label	Ct1	Ct2	Ct3	dCt1	dCt2	dCt3	ddCt1	ddCt2	ddCt3	Fold	Fold	Fold	Average	SD	Ftest	Ttest
												Change 1	Change 2	Change 3
Ppia	25 ng	HiMYC-BE	22.4279	22.5234	22.3839
	25 ng	HiMyc-ARKO-BE	22.6912	22.6271	22.6756
Hras	25 ng	HiMYC-BE	28.7344	28.8162	28.9118	6.28932	6.37108	6.4667	-0.0863813	-0.00462278	0.0910041	1.0617	1.00321	0.938869	1.00126	0.0614405
	25 ng	HiMyc-ARKO-BE	30.1916	30.2445	30.3381	7.52696	7.57987	7.67349	1.15126	1.20417	1.29779	0.450231	0.434018	0.406748	0.430332	0.0219743	0.226816	0.000110523
Grb2	25 ng	HiMYC-BE	27.0941	26.8809	26.9383	4.64899	4.43582	4.49317	0.122997	-0.0901737	-0.0328236	0.918278	1.0645	1.02301	1.00193	0.0753556
	25 ng	HiMyc-ARKO-BE	27.6056	27.5303	27.6402	4.94095	4.86565	4.97551	0.414957	0.339659	0.449518	0.750042	0.790228	0.732287	0.757519	0.0296853	0.268677	0.00639749
Irs2	25 ng	HiMYC-BE	29.6389	29.82	29.8137	7.19377	7.37491	7.36864	-0.118673	0.0624701	0.0562026	1.08574	0.957623	0.961792	1.00172	0.072792
	25 ng	HiMyc-ARKO-BE	30.584	30.5686	30.5486	7.91932	7.90401	7.88401	0.606879	0.591567	0.571567	0.656616	0.663622	0.672886	0.664374	0.00816116	0.024828	0.0142819
Akt1	25 ng	HiMYC-BE	27.6999	27.72	27.6934	5.2548	5.27491	5.24831	-0.00454467	0.0155721	-0.0110275	1.00316	0.989264	1.00767	1.00003	0.0095938
	25 ng	HiMyc-ARKO-BE	28.9126	28.7563	28.8326	6.24796	6.09165	6.16798	0.98862	0.832309	0.908639	0.50396	0.56163	0.532687	0.532759	0.0288351	0.19933	1.18151e-05

## Sheet: Fig. 5g
Fig. 5g: qPCR of Ar and Igfbp3 genes results
	cDNA	Sample label	Ct1	Ct2	Ct3	dCt1	dCt2	dCt3	ddCt1	ddCt2	ddCt3	Fold	Fold	Fold	Average	SD	Ftest	Ttest
												Change 1	Change 2	Change 3
Ppia	25 ng	HiMYC	22.7002	22.4925	22.4995
	25 ng	HiMyc-ARKO	22.4937	22.5643	22.903
Ar	25 ng	HiMYC	27.9722	27.9077	27.9255	5.40808	5.34358	5.36147	0.0370388	-0.0274639	-0.00957489	0.974653	1.01922	1.00666	1.00018	0.0229789
	25 ng	HiMyc-ARKO	30.7225	30.8211	30.3182	8.06882	8.1674	7.66447	2.69777	2.79635	2.29343	0.154131	0.143951	0.20399	0.167357	0.0321308	0.67678	3.35753e-06
Igfbp3	25 ng	HiMYC	25.798	26.3022	25.1717	3.23391	3.73815	2.6076	0.0406914	0.544933	-0.585625	0.972189	0.685423	1.50069	1.05277	0.413563
	25 ng	HiMyc-ARKO	21.8226	21.7606	21.7727	-0.831067	-0.893063	-0.880967	-4.02429	-4.08628	-4.07419	16.2716	16.9861	16.8443	16.7007	0.378268	0.91103	1.09406e-06

## Sheet: Fig. 5i
Fig. 5i: ChIP-qPCR of Untr4 and Igfbp3 results
	Sample	Ct1	Ct2	Ct3	relative Ct1	relative Ct2	relative Ct3	% of Input 1	% of Input 2	% of Input 3	Average	SD	Ftest	Ttest
Untr4	HiMyc Input	29.3319	30.0001	30.6674
	HiMyc IgG	45.3479	45.3405	45.3304	-17.7788	-17.7713	-17.7612	0.000444693	0.000446983	0.000450129	0.000447269	2.72917e-06
	HiMyc Sp1 Ab	42.87	42.8333	42.79	-15.3009	-15.2642	-15.2209	0.00247729	0.00254113	0.00261854	0.00254566	7.07337e-05
	HiMyc-ARKO Input	28.7371	28.8731	29.012
	HiMyc-ARKO IgG	43.5074	44.9899	47.8738	-17.064	-18.5465	-21.4304	0.000729837	0.000261188	3.53845e-05	0.000342136	0.000354232	0.00011871	0.124441
	HiMyc-ARKO Sp1 Ab	42.2668	42.4002	41.5385	-15.8234	-15.9568	-15.0951	0.00172453	0.00157226	0.00285703	0.00205127	0.000701945	0.0201042	0.389846
Igfbp3	HiMyc Input	32.8945	33.2638	33.0276
	HiMyc IgG	49.1685	46.3693	43.5702	-18.5372	-15.738	-12.9388	0.000262882	0.00182974	0.0127356	0.00494273	0.00679412
	HiMyc Sp1 Ab	40.0325	39.8875	41.408	-9.40115	-9.25623	-10.7767	0.147901	0.16353	0.0570036	0.122812	0.0575247
	HiMyc-ARKO Input	34.4219	35.2201	34.5936
	HiMyc-ARKO IgG	48.2107	49.2402	50	-15.8962	-16.9257	-17.6855	0.00163967	0.000803286	0.000474391	0.00097245	0.000600777	0.015517	0.418097
	HiMyc-ARKO Sp1 Ab	39.6506	38.9235	39.4333	-7.33604	-6.60902	-7.11882	0.618914	1.02444	0.719486	0.787613	0.211172	0.202696	0.00170617

## Sheet: Fig 5j
Fig. 5j: qPCR of CAF genes results
	cDNA	Sample label	Ct1	Ct2	Ct3	dCt1	dCt2	dCt3	ddCt1	ddCt2	ddCt3	Fold	Fold	Fold	Average	SD	Ftest	Ttest
												Change 1	Change 2	Change 3
Ppia	25 ng	HiMYC	22.7002	22.4925	22.4995
	25 ng	HiMyc-ARKO	22.4937	22.5643	22.903
Pdgfrb	25 ng	HiMYC	25.9772	26.1948	26.2122	3.4131	3.6307	3.64811	-0.150871	0.0667267	0.0841446	1.11024	0.954802	0.943344	1.0028	0.093226
	25 ng	HiMyc-ARKO	28.7296	28.3747	28.3905	6.07594	5.72107	5.7368	2.51197	2.1571	2.17283	0.175316	0.224206	0.221775	0.207099	0.0275517	0.160652	0.000143725
Twist1	25 ng	HiMYC	26.8731	26.9391	26.8715	4.30906	4.37502	4.30745	-0.0214481	0.0445118	-0.0230637	1.01498	0.969618	1.01611	1.00024	0.0265229
	25 ng	HiMyc-ARKO	28.4888	28.5497	28.553	5.83508	5.89598	5.8993	1.50457	1.56547	1.56879	0.352436	0.337867	0.337091	0.342465	0.00864406	0.192036	2.14803e-06
Sox9	25 ng	HiMYC	27.2307	27.0555	27.3606	4.66666	4.49141	4.79648	0.0151463	-0.160109	0.144962	0.989556	1.11737	0.904403	1.00378	0.107194
	25 ng	HiMyc-ARKO	28.2454	28.5538	28.1497	5.59169	5.9001	5.49599	0.940172	1.24859	0.844472	0.521171	0.420859	0.556914	0.499648	0.0705349	0.604307	0.00243684
Foxf1	25 ng	HiMYC	26.9761	26.7667	26.7267	4.41204	4.20257	4.16267	0.152947	-0.0565217	-0.0964254	0.899411	1.03996	1.06912	1.00283	0.0907421
	25 ng	HiMyc-ARKO	28.5122	29.1837	29.0012	5.85855	6.53004	6.34752	1.59946	2.27095	2.08843	0.330001	0.207194	0.235137	0.257444	0.064371	0.669528	0.000315114
Il11	25 ng	HiMYC	25.3875	25.3845	25.3631	2.82346	2.82039	2.79907	0.00915337	0.00608253	-0.0152359	0.993675	0.995793	1.01062	1.00003	0.00923071
	25 ng	HiMyc-ARKO	28.6815	28.9319	28.5558	6.02786	6.2782	5.90213	3.21355	3.46389	3.08783	0.107801	0.0906286	0.117617	0.105349	0.0136605	0.626943	7.68169e-08
Cxcl10	25 ng	HiMYC	23.2804	23.2887	23.3762	0.716288	0.724588	0.812159	-0.0347239	-0.0264231	0.0611471	1.02436	1.01848	0.958502	1.00045	0.0364459
	25 ng	HiMyc-ARKO	24.4138	24.4645	24.4153	1.76013	1.81078	1.7616	1.00912	1.05977	1.01059	0.49685	0.479709	0.496342	0.490967	0.00975329	0.133659	1.98058e-05

## Sheet: Fig6 b
Fig. 6b: Individual organoid size (um)
HiMYC			HIMyc-ARKO						HiMyc			HiMyc-ARKO
Vehicle	IGF1	IGFBP3	Vehicle	IGF1	IGFBP3				FTEST	TTEST		FTEST	TTEST
349.505	952.374	353.485	213	430.411	185.185			IGF1 vs IGFBP3	6.80834e-09	2.47888e-07		2.30526e-20	1.38988e-19
430.029	574.753	274.424	209	202.759	188.89
240.997	410.145	267.078	321	756.254	200.001
182.424	307.859	349.407	224	347.32	100			IGF1 vs Vehicle	7.89147e-05	8.53793e-06		4.37754e-05	3.10777e-05
479.097	298.984	306.693	200	262.989	100
181.595	593.398	247.262	309	338.033	185.191
260.473	227.292	494.815	273	527.45	159.26				HiMyc IGF1 vs HiMyc-ARKO IGF1
180.914	309.685	170.732	223	708.26	303.704				FTEST	TTEST
178.163	158.348	114.815	154	504.928	111.112				0.389359	0.657867
194.047	297.092	133.795	455	489.842	88.894
159.431	531.57	336.304	384	553.639	203
295.949	232.679	389.33	263	270.396	107
478.968	432.455	119.556	273	450.575	200
419.55	155.034	193.87	255	183.922	147
209.644	627.143	287	354	180.002	170
405.94	210.587	387	200.753	311.309	94
330.316	319.146	200	347.201	340.922	126
379.047	162.007	167	510.843	377.16	283
179.314	608.276	201	415.954	318.519	222
103.306	345.423	261	333.518	341.002	198
194.436	408.296	227	374.514	377.705	132
453	411.121	370	172.491	442	162
107	540	420	215.484	380	105
514	360	227	460.408	816	172
133	533	167	396.158	316	91
114	327	202	161.78	512	75
220	553	207	154.049	340	239
613	280	363	375.611	671	171
333	207	307	155.467	420	194
120	353	274	222.839	280	204
213	260	580	167.324	595	141
73	228	464	322.052	170	120
413	207	91	229.659	317	90
220	367	155	131.364	509	317
187	440	302	226.411	120	170
347	380	207	326	426	254
280	247	224	134	200	287
300	254	285	183	147	241
100	553	194	218	207	102
113	247	60	237	345	149
347	513	453	127	297	131
247	600	81	55	304	78
240	247	330	143	394	75
173	233	217	376	512	108
140	160	502	323	322	344
487	900	201	468	294	226
240	387	348	593	230	239
580	155	187	329	350	75
140	860	300	165	409	167
453	193	289	313	449	234
340	479	340	326	629	63
200	467	165	456	594	134
280	700	137	543	486	318
607	775	274	187	313	172
233	193	547	244	332	76
68	314	227	340	235	189
293	180	356	447	287	251
327	327	192	197	203	207
507	287	160	255	420	167
260	284	301	489	341	200
507	300	254	81	627	60
321	400	321	144	751	61
173	347	174	181	281	160
260	265	347	191	199	167
287	547	230	205	231	252
388	240	555	438	309	84
274	220	233	325	495	54
380	560	187	218	449	168
267	292	181	443	477	220
173	161	273	93	78	190
233	316	213	520	840	117
140	424	201	362	161	233
380	271	276	389	420	156
160	1009	280	248	354	191
420	109	276	185	283	123
347	325	258	191	314	140
133	500	214	302	580	254
187	403	401	178	342	100
193	403	211	501	161	271
353	236	261	260	98	186
160	253	420	496	584	209
180	645	90	126	451	201
441	187	445	268	494	183
360	208	180	212	122	198
240	406	220	227	228	72
200	387	320	280	1161	175
533	893	203	370	418	128
167	322	193	307	350	270
500	444	215	291	147	285
201	207	218	426	157	189
174	273	307	150	350	168
414	311	259	160	241	144
140	507	193	186	524	203
260	639	512	376	159	107
247	396	137	521	326	200
467	340	239	343	473	147
122	420	278	240	345	170
180	261	260	275	204	94
327	962	259	304	302	126
280.173	389.421	267.491	284.554	377.509	168.669

## Sheet: Fig 6c
Fig. 6c: Organoid forming efficiency (%)
Number of organoids / well
Group		#1	#2	#3	#4	#5	#6	#7	#8	Mean	S.D.
HiMyc	Vehicle	274.4	196	245	235.2	225.4	205.8	225.4	235.2	230.3	24.005
	IGF1	264.6	245	303.8	343	313.6	294	362.6	333.2	307.475	39.5268
	IGF1+IGFBP3	205.8	235.2	205.8	245	186.2	176.4	127.4	127.4	188.65	44.0611
ARKO	Vehicle	235.2	215.6	186.2	245	264.6	196	284.2	313.6	242.55	43.7486
	IGF1	303.8	225.4	352.8	313.6	284.2	303.8	382.2	401.8	320.95	56.6005
	IGF1+IGFBP3	107.8	127.4	176.4	225.4	117.6	176.4	235.2	137.2	162.925	48.5605
Organoid forming efficiency (%)
Group		#1	#2	#3	#4	#5	#6	#7	#8	Mean	S.D.	FTEST	TTEST
HiMyc	Vehicle	13.72	9.8	12.25	11.76	11.27	10.29	11.27	11.76	11.515	1.20025
	IGF1	13.23	12.25	15.19	17.15	15.68	14.7	18.13	16.66	15.3738	1.97634	0.211567	0.000328437
	IGF1+IGFBP3	10.29	11.76	10.29	12.25	9.31	8.82	6.37	6.37	9.4325	2.20305	0.781767	5.70377e-05
ARKO	Vehicle	11.76	10.78	9.31	12.25	13.23	9.8	14.21	15.68	12.1275	2.18743
	IGF1	15.19	11.27	17.64	15.68	14.21	15.19	19.11	20.09	16.0475	2.83003	0.513008	0.00783596
	IGF1+IGFBP3	5.39	6.37	8.82	11.27	5.88	8.82	11.76	6.86	8.14625	2.42803	0.69621	3.29256e-05
												HiMyc vs ARKO
												FTEST	TTEST
											IGF1	0.364141	0.589603

## Sheet: Fig. 7a
Fig. 7a: IGF1 concentration in Conditioned Media from GFP+ Stromal Cells
Standard Curve
Conc.	average	Corrected
0	0.0497	0
31.3	0.0638	0.0141
62.5	0.0835	0.0338
125	0.1193	0.0696
250	0.183	0.1333
500	0.3754	0.3257
1000	0.8362	0.7865
2000	1.6645	1.6148
	O.D	Corrected	1/25 Conc.	Conc.
HiMYC GFP+	0.1198	0.0701	128.625	3215.62
	0.1228	0.0731	132.375	3309.38
	0.1166	0.0669	124.625	3115.62
	0.1304	0.0807	141.875	3546.87
HiMYC-ARKO GFP+	0.0505	0.0008	42	1050
	0.0599	0.0102	53.75	1343.75
	0.049	-0.0007	40.125	1003.12
	0.0515	0.0018	43.25	1081.25
			FTEST	0.764918
			TTEST	1.7866e-06

[truncated: 23 more sheets: Fig. 7e, SFig. 1a, SFig. 1d, SFig. 1e, SFig. 1i, SFig. 2l, SFig. 3b, SFig. 3c, SFig. 3e, SFig. 3j, SFig. 4b, SFig. 4e, SFig. 4f, SFig. 4m, SFig. 5d, SFig. 5i, SFig. 6a, SFig. 6b, SFig. 6d, SFig. 6e …]
